# Supplementary material for: Analysis of Global Collection of Group A Streptococcus Genomes Reveals that the Majority Encode a Trio of M and M-Like Proteins
Source: mSphere. 2020 Jan 8;5(1):e00806-19. doi: 10.1128/mSphere.00806-19 (PMC6952200; doi:10.1128/mSphere.00806-19)
Supplement: TABLE S3 [file mSphere.00806-19-st003.xlsx]

## Sheet: Sheet2
Strain	Other identifier	Country	Geographical Region	Year	Clinical	M Cluster	Phylogroup	mga	mrp	emm	enn	sph	sic	Transposase 1	Transposase 2	pgs	scpA	Reference
NS4697	ERS076296	Australia	Oceania	2005	ND	A-C3	1	mga355		emm1.0			sic18	transposase1	transposase2.0		scpA281	Davies et al 2019
patientB	ERS076372	Australia	Oceania	2010	Genital	A-C3	1	mga355		emm1.0			sic7	transposase1	transposase2.0		scpA281	Davies et al 2019
NS696	ERS013669	Australia	Oceania	1996	Pharyngitis	A-C3	1	mga355		emm1.0			sic21	transposase1	transposase2.0		scpA283	Davies et al 2019
Bra032	ERS1106180	Brazil	South America	2012	Pharyngitis	A-C3	1	mga355		emm1.0			sic13	transposase1	transposase2.0		scpA281	Davies et al 2019
Bra048	ERS1106202	Brazil	South America	2006	Scarlet fever	A-C3	1	mga355		emm1.0			sic8	transposase1	transposase2.0		scpA281	Davies et al 2019
Bra009	ERS1106184	Brazil	South America	2004	Scarlet fever	A-C3	1	mga355		emm1.0			sic17	transposase1	transposase2.0		scpA281	Davies et al 2019
Bra019	ERS1106171	Brazil	South America	2007	Scarlet fever	A-C3	1	mga355		emm1.0			sic9	transposase1	transposase2.0		scpA281	Davies et al 2019
NGAS305	SRS528318	Canada	North America	2011	iGAS	A-C3	1	mga355		emm1.0			sic16	transposase1	transposase2.0		scpA281	Athey et al 2016
NGAS336	SRS528336	Canada	North America	2011	iGAS	A-C3	1	mga355		emm1.0			sic14	transposase1	transposase2.0		scpA281	Athey et al 2016
NGAS076	SRS527965	Canada	North America	2010-2013	ND	A-C3	1	mga355		emm1.0			sic15	transposase1	transposase2.0		scpA281	Athey et al 2014
NGAS078	SRS527966	Canada	North America	2010-2013	ND	A-C3	1	mga355		emm1.0			sic14	transposase1	transposase2.0		scpA281	Athey et al 2014
NGAS297	SRS528313	Canada	North America	2010-2013	ND	A-C3	1	mga355		emm1.0			sic14	transposase1	transposase2.0		scpA281	Athey et al 2014
NGAS408	SRS528351	Canada	North America	2010-2013	ND	A-C3	1	mga355		emm1.0			sic14	transposase1	transposase2.0		scpA281	Athey et al 2014
NGAS425	SRS528355	Canada	North America	2010-2013	ND	A-C3	1	mga355		emm1.0			sic20	transposase1	transposase2.0		scpA281	Athey et al 2014
NGAS623	SRS528402	Canada	North America	2010-2013	ND	A-C3	1	mga355		emm1.0			sic14	transposase1	transposase2.0		scpA282	Athey et al 2014
A1268	ERS1106271	India	South Asia	2007-2010	iGAS	A-C3	1	mga355		emm1.0			sic19	transposase1	transposase2.0		scpA281	Davies et al 2019, Sagar et al 2012, Haggar et al 2012
GAS05134	ERS1105941	NZ	Oceania	2005	Rheumatic fever	A-C3	1	mga355		emm1.0			sic6	transposase1	transposase2.0		scpA281	Davies et al 2019
GAS12233	ERS1106055	NZ	Oceania	2012	iGAS	A-C3	1	mga355		emm1.0			sic7	transposase1	transposase2.0		scpA281	Davies et al 2019
GAS06220	ERS1105942	NZ	Oceania	2006	iGAS	A-C3	1	mga355		emm1.0			sic6	transposase1	transposase2.0		scpA281	Davies et al 2019
GAS12271	ERS1105971	NZ	Oceania	2012	iGAS	A-C3	1	mga355		emm1.0			sic14	transposase1	transposase2.0		scpA281	Davies et al 2019
GAS12252	ERS1105914	NZ	Oceania	2012	iGAS	A-C3	1	mga355		emm1.0			sic14	transposase1	transposase2.0		scpA281	Davies et al 2019
14GA1005	ERS1106142	NZ	Oceania	2014	Pharyngitis	A-C3	1	mga355		emm1.0			sic22	transposase1	transposase2.0		scpA281	Davies et al 2019
GAS06216	ERS1105928	NZ	Oceania	2006	Pharyngitis	A-C3	1	mga355		emm1.0			sic6	transposase1	transposase2.0		scpA281	Davies et al 2019
GAS12243	ERS1105884	NZ	Oceania	2012	Pharyngitis	A-C3	1	mga355		emm1.0			sic14	transposase1	transposase2.0		scpA281	Davies et al 2019
20154145	SRS2376411	USA	North America	2015	iGAS	A-C3	1	mga355		emm1.0			sic6	transposase1	transposase2.0		scpA281	Chochua et al 2017
20154127	SRS2376481	USA	North America	2015	iGAS	A-C3	1	mga355		emm1.0			sic6	transposase1	transposase2.0		scpA281	Chochua et al 2017
20154557	SRS2376263	USA	North America	2015	iGAS	A-C3	1	mga355		emm1.0			sic6	transposase1	transposase2.0		scpA281	Chochua et al 2017
20162629	SRS2372054	USA	North America	2015	iGAS	A-C3	1	mga355		emm1.0			sic14	transposase1	transposase2.0		scpA489	Chochua et al 2017
20161065	SRS2372190	USA	North America	2015	iGAS	A-C3	1	mga355		emm1.0			sic6	transposase1	transposase2.0		scpA489	Chochua et al 2017
20154821	SRS2376353	USA	North America	2015	iGAS	A-C3	1	mga355		emm1.0			sic6	transposase1	transposase2.0		scpA489	Chochua et al 2017
20154803	SRS2376197	USA	North America	2015	iGAS	A-C3	1	mga355		emm1.0			sic6	transposase1	transposase2.0		scpA281	Chochua et al 2017
20161447	SRS2372099	USA	North America	2015	iGAS	A-C3	1	mga355		emm1.3			sic24	transposase1	transposase2.0		scpA281	Chochua et al 2017
20154623	SRS2376275	USA	North America	2015	iGAS	A-C3	1	mga356		emm1.49			sic26	transposase1	transposase2.0		scpA281	Chochua et al 2017
NS4797	ERS076301	Australia	Oceania	2005	Superficial soft tissue infection	D2	34	mga184	mrp189	emm100.0	enn288						scpA272.1	Davies et al 2019
NS1	ERS017769	Australia	Oceania	1990	Superficial soft tissue infection	D2	34	mga184	mrp189	emm100.0	enn290						scpA272.1	Davies et al 2019
20109V1I1	ERS140314	Fiji	Oceania	2006	Necrotising fasciitis	D2	34	mga184	mrp189	emm100.0	enn288						scpA270	Lees et al 2016
20113V1I1	ERS140317	Fiji	Oceania	2006	iGAS	D2	34	mga184	mrp189	emm100.0	enn288						scpA270	Lees et al 2016
20116V1I1	ERS140318	Fiji	Oceania	2006	Bacteremia	D2	34	mga184	mrp189	emm100.0	enn288						scpA270	Lees et al 2016
20123V1I1	ERS140471	Fiji	Oceania	2006	Bacteremia	D2	34	mga184	mrp189	emm100.0	enn288						scpA270	Lees et al 2016
42028V1S1	ERS140533	Fiji	Oceania	2006	Superficial soft tissue infection	D2	34	mga184	mrp189	emm100.0	enn288						scpA270	Lees et al 2016
33122V1S1	ERS200211	Fiji	Oceania	2006	Superficial soft tissue infection	D2	34	mga184	mrp189	emm100.0	enn288						scpA270	Lees et al 2016
33194V1S1	ERS200221	Fiji	Oceania	2006	Superficial soft tissue infection	D2	34	mga184	mrp189	emm100.0	enn288						scpA270	Lees et al 2016
33189V2S2	ERS200232	Fiji	Oceania	2006	Superficial soft tissue infection	D2	34	mga184	mrp189	emm100.0	enn288						scpA270	Lees et al 2016
GAS131472	ERS1106118	NZ	Oceania	2013	Pharyngitis	D2	34	mga184	mrp189	emm100.0	enn288						scpA271	Davies et al 2019
GASEMM2201	ERR1734876	UK	Western Europe	2014-2015	ND	D2	34	mga176	mrp189	emm100.0	enn288						scpA271	Kapatai et al 2017
K7731	ERS180639	Kenya	East Africa	2001	iGAS	D2	124	mga105	mrp290	emm100.2	enn229						scpA437	Seale et al 2016
K36535	ERS180531	Kenya	East Africa	2009	Deep soft tissue infection	D2	124	mga105	mrp290	emm100.2	enn232						scpA436	Seale et al 2016
GASEMM1871	ERR1732470	UK	Western Europe	2014-2015	ND	D2	124	mga105	mrp290	emm100.2	enn229						scpA548	Kapatai et al 2017
NS6221	ERS076339	Australia	Oceania	2006	Superficial soft tissue infection	D2	34	mga184	mrp189	emm100.5	enn288						scpA271	Davies et al 2019
GAS13399	ERS1106050	NZ	Oceania	2013	Rheumatic fever	D2	34	mga184	mrp189	emm100.5	enn288						scpA271	Davies et al 2019
GAS11282	ERS1106044	NZ	Oceania	2011	iGAS	D2	34	mga184	mrp189	emm100.5	enn288						scpA270	Davies et al 2019
A969	ERS1106255	India	South Asia	2007-2010	ND	D2	34	mga184	mrp189	emm100.6	enn288						scpA272.0	Davies et al 2019, Sagar et al 2012, Haggar et al 2012
A895	ERS1106243	India	South Asia	2007-2010	ND	D2	34	mga184	mrp189	emm100.6	enn288						scpA272.0	Davies et al 2019, Sagar et al 2012, Haggar et al 2012
NS1133	ERS017780	Australia	Oceania	1997	iGAS	D4	18	mga326.2	mrp276	emm101.0	enn300.0						scpA211	Davies et al 2019
NS32	ERS017807	Australia	Oceania	1991	iGAS	D4	18	mga326.2	mrp276	emm101.0	enn300.0						scpA211	Davies et al 2019
NS6989	ERS076353	Australia	Oceania	2007	Superficial soft tissue infection	D4	18	mga326.2	mrp276	emm101.0	enn300.0						scpA211	Davies et al 2019
NGAS638	SRS528409	Canada	North America	2012	iGAS	D4	18	mga326.2	mrp276	emm101.0	enn300.0						scpA212	Athey et al 2016
NGAS755	SRS528445	Canada	North America	2013	ND	D4	18	mga326.2	mrp276	emm101.0	enn300.0						scpA211	Athey et al 2016
31168V1T1	ERS140480	Fiji	Oceania	2006	Pharyngitis	D4	18	mga326.2	mrp276	emm101.0	enn300.0						scpA210	Lees et al 2016
33194V2S1	ERS200236	Fiji	Oceania	2006	Superficial soft tissue infection	D4	18	mga326.2	mrp276	emm101.0	enn300.0						scpA210	Lees et al 2016
33132V3S1	ERS200247	Fiji	Oceania	2006	Superficial soft tissue infection	D4	18	mga326.2	mrp276	emm101.0	enn300.0						scpA210	Lees et al 2016
33181V3T1	ERS200330	Fiji	Oceania	2006	Pharyngitis	D4	18	mga322	mrp276	emm101.0	enn300.0						scpA210	Lees et al 2016
33157V2T1	ERS200427	Fiji	Oceania	2006	Pharyngitis	D4	18	mga326.2	mrp276	emm101.0	enn300.0						scpA210	Lees et al 2016
33181V3T1	ERS200430	Fiji	Oceania	2006	Pharyngitis	D4	18	mga322	mrp276	emm101.0	enn300.0						scpA210	Lees et al 2016
20232V1I1	ERS140474	Fiji	Oceania	2006	iGAS	D4	18	mga326.2	mrp276	emm101.0	enn303						scpA210	Lees et al 2016
GAS09426	ERS1105887	NZ	Oceania	2009	Rheumatic fever	D4	18	mga326.2	mrp276	emm101.0	enn300.0						scpA210	Davies et al 2019
GAS03101	ERS1106021	NZ	Oceania	2003	Rheumatic fever	D4	18	mga326.2	mrp276	emm101.0	enn300.0						scpA210	Davies et al 2019
GAS0354	ERS1105925	NZ	Oceania	2003	iGAS	D4	18	mga326.2	mrp276	emm101.0	enn300.0						scpA210	Davies et al 2019
20160329	SRS2372513	USA	North America	2015	iGAS	D4	18	mga326.2	mrp276	emm101.0	enn300.0						scpA210	Chochua et al 2017
20156165	SRS2372852	USA	North America	2015	iGAS	D4	18	mga326.2	mrp276	emm101.0	enn300.0						scpA210	Chochua et al 2017
Bra007	ERS1106178	Brazil	South America	2011	Scarlet fever	D4	8	mga208.0	mrp243	emm101.1	enn239						scpA182	Davies et al 2019
NS14	ERS017779	Australia	Oceania	1991	Superficial soft tissue infection	E4	232	mga48.0	mrp52	emm102.2	enn152						scpA92	Davies et al 2019
A981	ERS1106257	India	South Asia	2007-2010	ND	E4	37	mga52	mrp52	emm102.2	enn152						scpA91.0	Davies et al 2019, Sagar et al 2012, Haggar et al 2012
GASEMM1755	ERR1733701	UK	Western Europe	2014-2015	ND	E4	199	mga50.0	mrp52	emm102.2							scpA91.1	Kapatai et al 2017
20156725	SRS2372660	USA	North America	2015	iGAS	E4	160	mga42	mrp52	emm102.2	enn154						scpA91.0	Chochua et al 2017
GASEMM1907	ERR1734727	UK	Western Europe	2014-2015	ND	E4	199	mga50.1	mrp52	emm102.3	enn152						scpA91.1	Kapatai et al 2017
NS2671	ERS076272	Australia	Oceania	2001	Superficial soft tissue infection	E4	242	mga48.0	mrp52	emm102.7	enn152						scpA93	Davies et al 2019
K49285	ERS180544	Kenya	East Africa	2011	Deep soft tissue infection	E3	83	mga182	mrp293.1	emm103.0	enn102.2					pgs10.0	scpA30	Seale et al 2016
K10016	ERS180713	Kenya	East Africa	2003	Deep soft tissue infection	E3	83	mga182	mrp293.1	emm103.0	enn102.1					pgs10.0	scpA30	Seale et al 2016
NS4883	ERS076304	Australia	Oceania	2005	Superficial soft tissue infection	E3	47	mga163	mrp293	emm103.0	enn102.0					pgs9	scpA25.0	Davies et al 2019
31006V5S1	ERS140488	Fiji	Oceania	2006	Superficial soft tissue infection	E3	47	mga169	mrp293	emm103.0	enn102.0					pgs9	scpA25.0	Lees et al 2016
31038V6S1	ERS140489	Fiji	Oceania	2006	Superficial soft tissue infection	E3	47	mga169	mrp293	emm103.0	enn102.0					pgs9	scpA25.0	Lees et al 2016
31114V6S1	ERS140497	Fiji	Oceania	2006	Superficial soft tissue infection	E3	47	mga169	mrp293	emm103.0	enn102.0					pgs9	scpA25.0	Lees et al 2016
44002V1S1	ERS140434	Fiji	Oceania	2006	Superficial soft tissue infection	E3	47	mga169	mrp293	emm103.0	enn102.0					pgs9	scpA25.0	Lees et al 2016
31062V6S1	ERS140529	Fiji	Oceania	2006	Superficial soft tissue infection	E3	47	mga169	mrp293	emm103.0	enn102.0					pgs9	scpA25.0	Lees et al 2016
33192V1S1	ERS200219	Fiji	Oceania	2006	Superficial soft tissue infection	E3	47	mga169	mrp293	emm103.0	enn102.0					pgs9	scpA25.0	Lees et al 2016
31176V2S2	ERS200366	Fiji	Oceania	2006	Superficial soft tissue infection	E3	47	mga169	mrp293	emm103.0	enn102.0					pgs9	scpA25.0	Lees et al 2016
31050V3S1	ERS200371	Fiji	Oceania	2006	Superficial soft tissue infection	E3	47	mga169	mrp293	emm103.0	enn102.0					pgs9	scpA25.0	Lees et al 2016
31058V4S1	ERS200400	Fiji	Oceania	2006	Superficial soft tissue infection	E3	47	mga169	mrp293	emm103.0	enn102.0					pgs9	scpA25.0	Lees et al 2016
K12537	ERS180681	Kenya	East Africa	2004	Meningitis	E3	83	mga182	mrp293.1	emm103.0	enn102.2					pgs10.0	scpA32	Seale et al 2016
K10676	ERS180611	Kenya	East Africa	2003	iGAS	E3	83	mga182	mrp293.1	emm103.0	enn105.0					pgs10.0	scpA31	Seale et al 2016
K12537	ERS366973	Kenya	East Africa	2004	Meningitis	E3	83	mga182	mrp293.1	emm103.0	enn105.0					pgs10.0	scpA29	Seale et al 2016
14GA0286	ERS1106080	NZ	Oceania	2014	Rheumatic fever	E3	27	mga162	mrp293	emm103.0	enn105.1					pgs9	scpA27	Davies et al 2019
14GA0305	ERS1106096	NZ	Oceania	2014	iGAS	E3	27	mga162	mrp293	emm103.0	enn105.1					pgs9	scpA26	Davies et al 2019
PHE_18919	ERR1359674	UK	Western Europe	41760	iGAS	E3	47	mga169	mrp293	emm103.0	enn102.0					pgs9	scpA25.1	Chalker et al 2017
GASEMM1947	ERR1734729	UK	Western Europe	2014-2015	ND	E3	286	mga202	mrp152	emm103.0	enn90					pgs8	scpA512	Kapatai et al 2017
20164926	SRS2372139	USA	North America	2015	iGAS	E3	47	mga169	mrp293	emm103.0	enn102.0					pgs9	scpA25.0	Chochua et al 2017
14GA0311	ERS1106104	NZ	Oceania	2014	Pharyngitis	E3	N/A	mga163	mrp293	emm103.0	enn105.1					pgs9	scpA26	Davies et al 2019
NS2416	ERS076268	Australia	Oceania	2000	Superficial soft tissue infection	E2	241	mga72.0	mrp115.2	emm104.0	enn146						scpA78	Davies et al 2019
20079V1I1	ERS140305	Fiji	Oceania	2006	iGAS	E2	76	mga72.0	mrp115.2	emm104.0	enn146						scpA78	Lees et al 2016
31086V3S1	ERS200375	Fiji	Oceania	2006	Superficial soft tissue infection	E2	76	mga72.0	mrp115.2	emm104.0	enn146						scpA78	Lees et al 2016
31032V4S1	ERS200394	Fiji	Oceania	2006	Superficial soft tissue infection	E2	76	mga72.0	mrp115.2	emm104.0	enn146						scpA78	Lees et al 2016
A1151	ERS1106267	India	South Asia	2007-2010	iGAS	E2	70	mga74	mrp119	emm104.0	enn146						scpA79	Davies et al 2019, Sagar et al 2012, Haggar et al 2012
A906	ERS1106248	India	South Asia	2007-2010	ND	E2	70	mga72.1	mrp119	emm104.0	enn146						scpA79	Davies et al 2019, Sagar et al 2012, Haggar et al 2012
GAS12260	ERS1105955	NZ	Oceania	2012	Rheumatic fever	E2	76	mga72.0	mrp115.2	emm104.0	enn146						scpA78	Davies et al 2019
GAS1262	ERS1106006	NZ	Oceania	2012	iGAS	E2	76	mga72.0	mrp115.2	emm104.0	enn146						scpA78	Davies et al 2019
GAS12139	ERS1105881	NZ	Oceania	2012	iGAS	E2	76	mga72.0	mrp115.2	emm104.0	enn146						scpA78	Davies et al 2019
20156400	SRS2372519	USA	North America	2015	iGAS	E2	205	mga346.2	mrp27	emm104.0	enn150						scpA496	Chochua et al 2017
20156448	SRS2372585	USA	North America	2015	iGAS	E2	205	mga346.2	mrp27	emm104.0	enn150						scpA496	Chochua et al 2017
NS5025	ERS076308	Australia	Oceania	2005	ND	M105	42	mga171.2	mrp267	emm105.0	enn281						scpA204	Davies et al 2019
20057V1I1	ERS140538	Fiji	Oceania	2006	Pneumonia	M105	42	mga171.2	mrp267	emm105.0	enn281						scpA204	Lees et al 2016
31026V2S1	ERS140447	Fiji	Oceania	2006	Superficial soft tissue infection	M105	42	mga171.2	mrp267	emm105.0	enn281						scpA203	Lees et al 2016
31034V1S1	ERS200164	Fiji	Oceania	2006	Superficial soft tissue infection	M105	42	mga171.2	mrp267	emm105.0	enn281						scpA203	Lees et al 2016
33014V1S1	ERS200195	Fiji	Oceania	2006	Superficial soft tissue infection	M105	42	mga171.2	mrp267	emm105.0	enn281						scpA203	Lees et al 2016
33061V1S1	ERS200203	Fiji	Oceania	2006	Superficial soft tissue infection	M105	42	mga171.2	mrp267	emm105.0	enn281						scpA203	Lees et al 2016
33045V3S1	ERS200239	Fiji	Oceania	2006	Superficial soft tissue infection	M105	42	mga171.2	mrp267	emm105.0	enn281						scpA203	Lees et al 2016
GAS10325	ERS1105937	NZ	Oceania	2010	Rheumatic fever	M105	42	mga81	mrp266	emm105.0	enn280						scpA205	Davies et al 2019
GAS10243	ERS1106029	NZ	Oceania	2010	iGAS	M105	42	mga171.2	mrp267	emm105.0	enn281						scpA203	Davies et al 2019
GAS09418	ERS1106015	NZ	Oceania	2009	Pharyngitis	M105	42	mga171.2	mrp267	emm105.0	enn281						scpA203	Davies et al 2019
NGAS505	SRS528371	Canada	North America	2010-2013	iGAS	M105	N/A	mga81	mrp265	emm105.0	enn280						scpA205	Athey et al 2014
NS192	ERS013660	Australia	Oceania	1994	Superficial soft tissue infection	E2	78	mga78	mrp72.1	emm106.0	enn155.1						scpA448.1	Davies et al 2019
20097V1I1	ERS140311	Fiji	Oceania	2006	iGAS	E2	78	mga12.0	mrp74	emm106.0	enn155.0						scpA447	Lees et al 2016
20098V1I1	ERS140312	Fiji	Oceania	2006	Bacteremia	E2	78	mga12.0	mrp74	emm106.0	enn155.0						scpA447	Lees et al 2016
20148V1I1	ERS140539	Fiji	Oceania	2006	Bacteremia	E2	78	mga12.0	mrp74	emm106.0	enn155.0						scpA447	Lees et al 2016
GAS09344	ERS1105973	NZ	Oceania	2009	Rheumatic fever	E2	78	mga79	mrp71	emm106.0	enn155.0						scpA448.0	Davies et al 2019
20154563	SRS2376265	USA	North America	2015	iGAS	E2	78	mga78	mrp72.0	emm106.0	enn155.0						scpA540	Chochua et al 2017
20161543	SRS2371935	USA	North America	2015	iGAS	E2	78	mga78	mrp40	emm106.0	enn157						scpA543	Chochua et al 2017
NS50.1	ERS013666	Australia	Oceania	1991	Superficial soft tissue infection	D4	8	mga208.0	mrp240	emm108.0	enn238						scpA188	Davies et al 2019
NS3332	ERS076280	Australia	Oceania	2002	Superficial soft tissue infection	D4	8	mga208.0	mrp240	emm108.0	enn238						scpA187	Davies et al 2019
NS5779	ERS076329	Australia	Oceania	2005	Superficial soft tissue infection	D4	8	mga208.1	mrp240	emm108.0	enn238						scpA187	Davies et al 2019
A868	ERS1106238	India	South Asia	2007-2010	ND	D4	8	mga208.0	mrp241	emm108.0	enn238						scpA186	Davies et al 2019, Sagar et al 2012, Haggar et al 2012
A855	ERS1106236	India	South Asia	2007-2010	ND	D4	8	mga208.0	mrp241	emm108.0	enn238						scpA186	Davies et al 2019, Sagar et al 2012, Haggar et al 2012
GAS131318	ERS1106156	NZ	Oceania	2013	Rheumatic fever	D4	50	mga307	mrp242	emm108.1	enn302						scpA309	Davies et al 2019
GAS09205	ERS1105885	NZ	Oceania	2009	Rheumatic fever	D4	50	mga324.0	mrp242	emm108.1	enn302						scpA309	Davies et al 2019
GAS12163	ERS1105969	NZ	Oceania	2012	Rheumatic fever	D4	50	mga324.0	mrp242	emm108.1	enn302						scpA309	Davies et al 2019
GAS131322	ERS1106070	NZ	Oceania	2013	iGAS	D4	50	mga324.0	mrp242	emm108.1	enn302						scpA309	Davies et al 2019
GAS0387	ERS1105994	NZ	Oceania	2003	iGAS	D4	50	mga324.0	mrp242	emm108.1	enn302						scpA309	Davies et al 2019
GAS1219	ERS1105949	NZ	Oceania	2012	iGAS	D4	50	mga324.0	mrp242	emm108.1	enn302						scpA309	Davies et al 2019
GAS12144	ERS1105931	NZ	Oceania	2012	iGAS	D4	50	mga324.0	mrp242	emm108.1	enn302						scpA309	Davies et al 2019
GAS13132	ERS1105888	NZ	Oceania	2013	Pharyngitis	D4	50	mga324.0	mrp242	emm108.1	enn302						scpA309	Davies et al 2019
20160491	SRS2372325	USA	North America	2015	iGAS	D4	50	mga304	mrp253	emm108.1	enn302						scpA309	Chochua et al 2017
K6102	ERS180534	Kenya	East Africa	2000	Deep soft tissue infection	E4	107	mga171.4	mrp146.0	emm109.1	enn17.2						scpA140	Seale et al 2016
NS1216	ERS017783	Australia	Oceania	1997	iGAS	E4	231	mga171.4	mrp146.0	emm109.1	enn17.0						scpA137	Davies et al 2019
K41947	ERS180572	Kenya	East Africa	2010	Deep soft tissue infection	E4	107	mga171.4	mrp146.1	emm109.1	enn17.0						scpA138	Seale et al 2016
K5698	ERS180564	Kenya	East Africa	2000	Deep soft tissue infection	E4	107	mga171.4	mrp146.0	emm109.1	enn17.1						scpA139	Seale et al 2016
GASEMM2280	ERR1734355	UK	Western Europe	2014-2015	ND	E4	107	mga171.4	mrp146.0	emm109.1	enn17.0						scpA137	Kapatai et al 2017
YARG2	ERS366845	Australia	Oceania	2010	Superficial soft tissue infection	E6	5	mga301	mrp76	emm11.0	enn344.0						scpA124	Davies et al 2019
NS297	ERS017798	Australia	Oceania	1995	ND	E6	5	mga301	mrp76	emm11.0	enn344.0						scpA125	Davies et al 2019
NS414	ERS017812	Australia	Oceania	1995	Superficial soft tissue infection	E6	5	mga301	mrp76	emm11.0	enn344.0						scpA125	Davies et al 2019
NS436	ERS017806	Australia	Oceania	1995	ND	E6	5	mga301	mrp76	emm11.0	enn344.0						scpA124	Davies et al 2019
NS6770	ERS076348	Australia	Oceania	2007	Superficial soft tissue infection	E6	5	mga301	mrp76	emm11.0	enn344.0						scpA124	Davies et al 2019
NS3850	ERS076286	Australia	Oceania	2003	ND	E6	5	mga301	mrp76	emm11.0	enn344.0						scpA124	Davies et al 2019
NGAS532	SRS528377	Canada	North America	2010-2013	ND	E6	5	mga89	mrp77	emm11.0	enn343						scpA cut	Athey et al 2014
NGAS640	SRS528411	Canada	North America	2010-2013	ND	E6	5	mga297	mrp75	emm11.0	enn344.0						scpA126	Athey et al 2014
20006V1I1	ERS140459	Fiji	Oceania	2006	iGAS	E6	5	mga301	mrp76	emm11.0	enn344.0						scpA123	Lees et al 2016
20085V1I1	ERS140467	Fiji	Oceania	2006	Necrotising fasciitis	E6	5	mga301	mrp76	emm11.0	enn344.0						scpA123	Lees et al 2016
20178V1I1	ERS140473	Fiji	Oceania	2006	Bacteremia	E6	5	mga301	mrp76	emm11.0	enn344.0						scpA123	Lees et al 2016
30108V1T1	ERS140476	Fiji	Oceania	2006	Pharyngitis	E6	5	mga301	mrp76	emm11.0	enn344.0						scpA123	Lees et al 2016
31001V5S1	ERS140365	Fiji	Oceania	2006	Superficial soft tissue infection	E6	5	mga301	mrp76	emm11.0	enn344.0						scpA123	Lees et al 2016
31002V5S1	ERS140366	Fiji	Oceania	2006	Superficial soft tissue infection	E6	5	mga301	mrp76	emm11.0	enn344.0						scpA123	Lees et al 2016
31022V5S1	ERS140372	Fiji	Oceania	2006	Superficial soft tissue infection	E6	5	mga301	mrp76	emm11.0	enn344.0						scpA123	Lees et al 2016
31090V5S1	ERS140495	Fiji	Oceania	2006	Superficial soft tissue infection	E6	5	mga301	mrp76	emm11.0	enn344.0						scpA123	Lees et al 2016
31134V5S1	ERS140401	Fiji	Oceania	2006	Superficial soft tissue infection	E6	5	mga301	mrp76	emm11.0	enn344.0						scpA123	Lees et al 2016
41126V1S1	ERS140416	Fiji	Oceania	2006	Superficial soft tissue infection	E6	5	mga301	mrp76	emm11.0	enn344.0						scpA123	Lees et al 2016
42024V1S1	ERS140419	Fiji	Oceania	2006	Superficial soft tissue infection	E6	5	mga301	mrp76	emm11.0	enn344.0						scpA123	Lees et al 2016
31056V5S1	ERS140492	Fiji	Oceania	2006	Superficial soft tissue infection	E6	5	mga301	mrp76	emm11.0	enn344.0						scpA123	Lees et al 2016
43086V1S1	ERS140431	Fiji	Oceania	2006	Superficial soft tissue infection	E6	5	mga301	mrp76	emm11.0	enn344.0						scpA123	Lees et al 2016
31056V6S1	ERS140383	Fiji	Oceania	2006	Superficial soft tissue infection	E6	5	mga301	mrp76	emm11.0	enn344.0						scpA123	Lees et al 2016
31082V2S1	ERS140544	Fiji	Oceania	2006	Superficial soft tissue infection	E6	5	mga301	mrp76	emm11.0	enn344.0						scpA123	Lees et al 2016
31072V6S1	ERS140386	Fiji	Oceania	2006	Superficial soft tissue infection	E6	5	mga301	mrp76	emm11.0	enn344.0						scpA123	Lees et al 2016
31075V4S1	ERS200403	Fiji	Oceania	2006	Superficial soft tissue infection	E6	5	mga301	mrp76	emm11.0	enn344.0						scpA123	Lees et al 2016
31128V4S1	ERS200418	Fiji	Oceania	2006	Superficial soft tissue infection	E6	5	mga301	mrp76	emm11.0	enn344.0						scpA123	Lees et al 2016
31167V4S1	ERS200424	Fiji	Oceania	2006	Superficial soft tissue infection	E6	5	mga301	mrp76	emm11.0	enn344.0						scpA123	Lees et al 2016
K16544	ERS180554	Kenya	East Africa	2005	Deep soft tissue infection	E6	75	mga245.3	mrp76	emm11.0	enn344.0						scpA109	Seale et al 2016
K17786	ERS180764	Kenya	East Africa	2006	Meningitis	E6	75	mga245.3	mrp76	emm11.0	enn344.0						scpA110	Seale et al 2016
K7087	ERS180590	Kenya	East Africa	2001	Deep soft tissue infection	E6	75	mga245.3	mrp76	emm11.0	enn344.0						scpA128	Seale et al 2016
K7087	ERS180591	Kenya	East Africa	2001	Deep soft tissue infection	E6	75	mga245.3	mrp76	emm11.0	enn344.0						scpA127.1	Seale et al 2016
K7113	ERS180592	Kenya	East Africa	2001	Deep soft tissue infection	E6	75	mga237	mrp76	emm11.0	enn344.0						scpA127.0	Seale et al 2016
K5460	ERS180653	Kenya	East Africa	2000	Deep soft tissue infection	E6	75	mga245.3	mrp76	emm11.0	enn344.0						scpA130	Seale et al 2016
K17786	ERS180751	Kenya	East Africa	2006	Meningitis	E6	75	mga245.3	mrp76	emm11.0	enn344.1						scpA109	Seale et al 2016
GAS11291	ERS1106060	NZ	Oceania	2011	Rheumatic fever	E6	5	mga301	mrp76	emm11.0	enn344.0						scpA123	Davies et al 2019
GAS11371	ERS1105965	NZ	Oceania	2011	Pharyngitis	E6	5	mga301	mrp76	emm11.0	enn344.0						scpA123	Davies et al 2019
GASEMM1195	ERR1732468	UK	Western Europe	2014-2015	ND	E6	189	mga301	mrp76	emm11.0	enn344.0						scpA526	Kapatai et al 2017
GASEMM1699	ERR1732970	UK	Western Europe	2014-2015	ND	E6	5	mga300	mrp75	emm11.0	enn344.0						scpA478.0	Kapatai et al 2017
GASEMM2894	ERR1733222	UK	Western Europe	2014-2015	ND	E6	5	mga301	mrp76	emm11.0	enn344.0						scpA532	Kapatai et al 2017
20154375	SRS2376090	USA	North America	2015	iGAS	E6	5	mga89	mrp75	emm11.0	enn343						scpA478.1	Chochua et al 2017
20154025	SRS2376179	USA	North America	2015	iGAS	E6	5	mga89	mrp75	emm11.0	enn343						scpA478.0	Chochua et al 2017
20154158	SRS2376292	USA	North America	2015	iGAS	E6	5	mga89	mrp75	emm11.0	enn343						scpA478.0	Chochua et al 2017
20154386	SRS2376493	USA	North America	2015	iGAS	E6	5	mga89	mrp75	emm11.0	enn345						scpA478.0	Chochua et al 2017
20155415	SRS2372386	USA	North America	2015	iGAS	E6	5	mga89	mrp75	emm11.1	enn343						scpA478.0	Chochua et al 2017
20162633	SRS2372015	USA	North America	2015	iGAS	E6	5	mga89	mrp75	emm11.10							scpA478.0	Chochua et al 2017
GASEMM1319	ERR1733742	UK	Western Europe	2014-2015	ND	E6	5	mga89	mrp75	emm11.12	enn343						scpA478.0	Kapatai et al 2017
20156717	SRS2372761	USA	North America	2015	iGAS	E6	5	mga89	mrp75	emm11.16							scpA478.0	Chochua et al 2017
20161432	SRS2372119	USA	North America	2015	iGAS	E6	5	mga89	mrp75	emm11.17							scpA478.0	Chochua et al 2017
GASEMM2778	ERR1733869	UK	Western Europe	2014-2015	ND	E6	5	mga89	mrp75	emm11.23	enn343						scpA478.0	Kapatai et al 2017
NS1036	ERS017773	Australia	Oceania	1997	ND	E2	85	mga10	mrp37.1	emm110.0	enn28						scpA9.0	Davies et al 2019
NS4505	ERS076291	Australia	Oceania	2004	Superficial soft tissue infection	E2	85	mga10	mrp37.1	emm110.0	enn28						scpA8	Davies et al 2019
NS516	ERS017827	Australia	Oceania	1995	ND	E2	85	mga16	mrp39	emm110.0	enn28						scpA9.1	Davies et al 2019
NS101	ERS013655	Australia	Oceania	1992	Superficial soft tissue infection	E2	85	mga10	mrp37.1	emm110.0	enn28						scpA9.1	Davies et al 2019
20027V1I1	ERS140290	Fiji	Oceania	2006	Bacteremia	E2	85	mga10	mrp37.0	emm110.0	enn28						scpA8	Lees et al 2016
A900	ERS1106245	India	South Asia	2007-2010	ND	E2	85	mga10	mrp37.0	emm110.0	enn28						scpA8	Davies et al 2019, Sagar et al 2012, Haggar et al 2012
K42952	ERS366990	Kenya	East Africa	2010	Deep soft tissue infection	M111	114	mga114.1	mrp	emm111.2	enn158						scpA364	Seale et al 2016
K11898	ERS180550	Kenya	East Africa	2004	Deep soft tissue infection	M111	114	mga114.1	mrp	emm111.2	enn158						scpA365	Seale et al 2016
K49882	ERS180563	Kenya	East Africa	2011	Deep soft tissue infection	M111	114	mga114.1	mrp	emm111.2	enn158						scpA366	Seale et al 2016
GUR	GUR	Russia	ND	2017	ND	M111	201	mga120	mrp111	emm111.2	enn158						scpA491	Suvorova et al 2017
20160333	SRS2372206	USA	North America	2015	iGAS	M111	190	mga215	mrp211	emm111.2	enn159						scpA503	Chochua et al 2017
A920	ERS1106251	India	South Asia	2007-2010	ND	E4	171	mga235	mrp16	emm112.2	enn132.0						scpA317	Davies et al 2019, Sagar et al 2012, Haggar et al 2012
GASEMM2496	ERR1734775	UK	Western Europe	2014-2015	ND	E4	171	mga235	mrp16	emm112.2	enn132.0						scpA317	Kapatai et al 2017
K9215	ERS180620	Kenya	East Africa	2002	Meningitis	E4	128	mga221.0	mrp18	emm112.5	enn112						scpA349	Seale et al 2016
K16898	ERS180587	Kenya	East Africa	2005	iGAS	E4	128	mga221.0	mrp20.0	emm112.5	enn113						scpA350	Seale et al 2016
K40818	ERS180506	Kenya	East Africa	2010	iGAS	E4	128	mga221.0	mrp20.1	emm112.5	enn113						scpA348	Seale et al 2016
20065V1I1	ERS140300	Fiji	Oceania	2006	iGAS	E3	102	mga268	mrp26	emm113.0	enn136						scpA76	Lees et al 2016
A904	ERS1106246	India	South Asia	2007-2010	ND	E3	211	mga274	mrp295	emm113.0	enn32						scpA159	Davies et al 2019, Sagar et al 2012, Haggar et al 2012
GAS10197	ERS1105977	NZ	Oceania	2010	Rheumatic fever	E3	102	mga268	mrp26	emm113.0	enn136						scpA76	Davies et al 2019
GAS1023	ERS1105947	NZ	Oceania	2010	iGAS	E3	102	mga268	mrp26	emm113.0	enn136						scpA76	Davies et al 2019
GAS09441	ERS1105920	NZ	Oceania	2009	Pharyngitis	E3	102	mga268	mrp26	emm113.0	enn136						scpA76	Davies et al 2019
GASEMM2885	ERR1732621	UK	Western Europe	2014-2015	ND	E3	102	mga268	mrp26	emm113.0	enn136						scpA516	Kapatai et al 2017
NGAS625	SRS528403	Canada	North America	2012	ND	E4	95	mga167	mrp50	emm114.0	enn72						scpA149	Athey et al 2016
NGAS641	SRS528412	Canada	North America	2012	ND	E4	95	mga167	mrp50	emm114.0	enn72						scpA149	Athey et al 2016
NGAS599	SRS528386	Canada	North America	2012	ND	E4	95	mga166	mrp50	emm114.1	enn72						scpA149	Athey et al 2016
NS6087	ERS076335	Australia	Oceania	2006	Superficial soft tissue infection	E4	78	mga276.2	mrp59	emm114.2	enn22						scpA44.1	Davies et al 2019
NS1051	ERS076247	Australia	Oceania	1997	iGAS	E4	238	mga276.2	mrp59	emm114.2	enn22						scpA44.0	Davies et al 2019
K11243	ERS180461	Kenya	East Africa	2003	Deep soft tissue infection	E4	156	mga221.1	mrp97	emm114.5	enn140						scpA28	Seale et al 2016
20156185	SRS2372666	USA	North America	2015	iGAS	E4	156	mga44	mrp97	emm114.6	enn140						scpA501	Chochua et al 2017
NGAS334	SRS528334	Canada	North America	2010-2013	ND	D2	203	mga203	mrp255	emm115.0	enn211						scpA228	Athey et al 2014
NGAS751	SRS528443	Canada	North America	2010-2013	ND	D2	203	mga203	mrp255	emm115.0	enn212						scpA229	Athey et al 2014
NS7056	ERS076355	Australia	Oceania	2007	Superficial soft tissue infection	D4	227	mga326.4	mrp215	emm116.1	enn179.1						scpA202	Davies et al 2019
44037V1S1	ERS140438	Fiji	Oceania	2006	Superficial soft tissue infection	D4	227	mga326.4	mrp215	emm116.1	enn179.0						scpA201	Lees et al 2016
GAS13502	ERS1106123	NZ	Oceania	2013	iGAS	D4	227	mga326.4	mrp215	emm116.1	enn178						scpA201	Davies et al 2019
GAS13480	ERS1106115	NZ	Oceania	2013	Rheumatic fever	D4	227	mga326.4	mrp215	emm116.1	enn179.0						scpA201	Davies et al 2019
GAS14211	ERS1106119	NZ	Oceania	2014	iGAS	D4	227	mga41	mrp215	emm116.1	enn179.0						scpA201	Davies et al 2019
GAS13426	ERS1106066	NZ	Oceania	2013	Pharyngitis	D4	227	mga326.4	mrp215	emm116.1	enn179.0						scpA201	Davies et al 2019
GAS1396	ERS1106057	NZ	Oceania	2013	Pharyngitis	D4	227	mga326.4	mrp215	emm116.1	enn179.0						scpA201	Davies et al 2019
14GA0699	ERS1106136	NZ	Oceania	2014	Pharyngitis	D4	N/A	mga155.1	mrp48	emm116.1	enn181						scpA cut	Davies et al 2019
Bra043	ERS1106173	Brazil	South America	2003	Superficial soft tissue infection	E2	173	mga276.2	mrp298	emm117.1	enn120						scpA316	Davies et al 2019
Bra034	ERS1106191	Brazil	South America	2009	iGAS	E3	173	mga154	mrp45.1	emm118.0	enn59						scpA357	Davies et al 2019
NGAS311	SRS528321	Canada	North America	2011	iGAS	E3	57	mga153	mrp43.1	emm118.0	enn58						scpA359	Athey et al 2016
NGAS340	SRS528340	Canada	North America	2011	ND	E3	57	mga153	mrp43.0	emm118.0	enn58						scpA358	Athey et al 2016
K6038	ERS180666	Kenya	East Africa	2000	Deep soft tissue infection	E3	155	mga159	mrp45.0	emm118.0	enn23						scpA46	Seale et al 2016
SP10LAU	ERS1106128	Lebanon	West Asia	2011	Sore Throat	E3	57	mga326.13	mrp264	emm118.0	enn58							Ibrahim et al 2016
14GA1101	ERS1106095	NZ	Oceania	2014	iGAS	E3	9	mga155.0	mrp46	emm118.0	enn58						scpA358	Davies et al 2019
GAS14266	ERS1106151	NZ	Oceania	2014	Pharyngitis	E3	57	mga155.0	mrp46	emm118.0	enn58						scpA358	Davies et al 2019
20154142	SRS2376135	USA	North America	2015	iGAS	E3	57	mga153	mrp43.0	emm118.0	enn58						scpA485	Chochua et al 2017
20154630	SRS2376409	USA	North America	2015	iGAS	E3	57	mga153	mrp43.1	emm118.0	enn58						scpA485	Chochua et al 2017
20154600	SRS2376562	USA	North America	2015	iGAS	E3	57	mga153	mrp43.0	emm118.0	enn58						scpA485	Chochua et al 2017
20156102	SRS2372584	USA	North America	2015	iGAS	E3	57	mga153	mrp43.0	emm118.0	enn58						scpA485	Chochua et al 2017
K45900	ERS180536	Kenya	East Africa	2010	Deep soft tissue infection	E3	155	mga159	mrp45.0	emm118.2	enn23						scpA46	Seale et al 2016
Bra038	ERS1106211	Brazil	South America	2014	Superficial soft tissue infection	D4	214	mga346.0	mrp199	emm119.1	enn174						scpA220	Davies et al 2019
K9887	ERS366967	Kenya	East Africa	2003	Deep soft tissue infection	D4	41	mga119	mrp202	emm119.2	enn216.1						scpA284	Seale et al 2016
K37914	ERS180760	Kenya	East Africa	2009	Genital	D4	41	mga119	mrp202	emm119.2	enn216.1						scpA285	Seale et al 2016
NS3785	ERS076284	Australia	Oceania	2003	ND	A-C4	0	mga361		emm12.0							scpA419.4	Davies et al 2019
Bra051	ERS1106217	Brazil	South America	2005	Scarlet fever	A-C4	0	mga368		emm12.0				transposase3	transposase4		scpA479.0	Davies et al 2019
GAS14243	ERS1106127	NZ	Oceania	2014	Rheumatic fever	A-C4	0	mga368		emm12.0			sic2	transposase3	transposase4		scpA479.0	Davies et al 2019
GAS09437	ERS1105901	NZ	Oceania	2009	Rheumatic fever	A-C4	0	mga368		emm12.0			sic2	transposase3	transposase4		scpA479.0	Davies et al 2019
GAS1441	ERS1106071	NZ	Oceania	2014	iGAS	A-C4	0	mga378		emm12.0			sic2	transposase3	transposase4		scpA479.1	Davies et al 2019
GAS0617	ERS1105896	NZ	Oceania	2006	iGAS	A-C4	0	mga379		emm12.0			sic2	transposase3	transposase4		scpA479.0	Davies et al 2019
GAS09422	ERS1106026	NZ	Oceania	2009	iGAS	A-C4	0	mga368		emm12.0			sic2	transposase3	transposase4		scpA419.1	Davies et al 2019
GAS146	ERS1106150	NZ	Oceania	2014	Pharyngitis	A-C4	0	mga368		emm12.0			sic2	transposase3	transposase4		scpA419.1	Davies et al 2019
GAS09398	ERS1106000	NZ	Oceania	2009	Pharyngitis	A-C4	0	mga379		emm12.0			sic2	transposase3	transposase4		scpA479.0	Davies et al 2019
GAS06166	ERS1105915	NZ	Oceania	2006	Pharyngitis	A-C4	0	mga378		emm12.0			sic2	transposase3	transposase4		scpA419.2	Davies et al 2019
20154031	SRS2376173	USA	North America	2015	iGAS	A-C4	0	mga368		emm12.0			sic2	transposase3	transposase4		scpA479.0	Chochua et al 2017
20154035	SRS2376253	USA	North America	2015	iGAS	A-C4	0	mga368		emm12.0			sic2	transposase3	transposase4		scpA479.0	Chochua et al 2017
20154049	SRS2376388	USA	North America	2015	iGAS	A-C4	0	mga368		emm12.0			sic2	transposase3	transposase4		scpA479.0	Chochua et al 2017
20154129	SRS2376484	USA	North America	2015	iGAS	A-C4	0	mga378		emm12.0			sic2	transposase3	transposase4		scpA479.0	Chochua et al 2017
A879	ERS1106242	India	South Asia	2007-2010	ND	A-C4	0	mga379		emm12.21			sic2	transposase3	transposase4		scpA479.0	Davies et al 2019, Sagar et al 2012, Haggar et al 2012
20156447	SRS2372582	USA	North America	2015	iGAS	A-C4	0	mga378		emm12.32			sic2	transposase3	transposase4		scpA479.0	Chochua et al 2017
A1144	ERS1106266	India	South Asia	2007-2010	Pharyngitis	A-C4	0	mga361		emm12.4			sic2	transposase3	transposase4		scpA479.0	Davies et al 2019, Sagar et al 2012, Haggar et al 2012
A1138	ERS1106265	India	South Asia	2007-2010	Pharyngitis	A-C4	0	mga361		emm12.4			sic2	transposase3	transposase4		scpA479.0	Davies et al 2019, Sagar et al 2012, Haggar et al 2012
20154137	SRS2376131	USA	North America	2015	iGAS	A-C4	0	mga367		emm12.7				transposase3	transposase4		scpA479.0	Chochua et al 2017
20154168	SRS2376207	USA	North America	2015	iGAS	A-C4	0	mga368		emm12.7			sic2	transposase3	transposase4		scpA479.0	Chochua et al 2017
20154946	SRS2376323	USA	North America	2015	iGAS	A-C4	0	mga368		emm12.7			sic2	transposase3	transposase4		scpA479.0	Chochua et al 2017
20160981	SRS2372064	USA	North America	2015	iGAS	A-C4	0	mga379		emm12.75			sic2	transposase3	transposase4		scpA479.0	Chochua et al 2017
20156410	SRS2372875	USA	North America	2015	iGAS	A-C4	0	mga378		emm12.75			sic2	transposase3	transposase4		scpA479.1	Chochua et al 2017
20160945	SRS2372260	USA	North America	2015	iGAS	A-C4	0	mga368		emm12.8			sic2	transposase3	transposase4		scpA527	Chochua et al 2017
NGAS113	SRS528279	Canada	North America	2010-2013	ND	M122	158	mga103	mrp270	emm122.0	enn272						scpA241	Athey et al 2014
K3944	ERS180624	Kenya	East Africa	1998	iGAS	M122	158	mga103	mrp270	emm122.0	enn273						scpA242	Seale et al 2016
NGAS008	SRS527952	Canada	North America	2010-2013	ND	M122	287	mga130	mrp236	emm122.2	enn265						scpA438	Athey et al 2014
33138V3T1	ERS200434	Fiji	Oceania	2006	Pharyngitis	M122	183	mga326.6	mrp249	emm122.2	enn213						scpA302	Lees et al 2016
43078V1S1	ERS140555	Fiji	Oceania	2006	Superficial soft tissue infection	M122	183	mga326.6	mrp249	emm122.2(177/180)	enn213						scpA303	Lees et al 2016
NS6	ERS076234	Australia	Oceania	1990	iGAS	D3	54	mga141	mrp173	emm123.0	enn300.1						scpA213	Davies et al 2019
NS5578	ERS076320	Australia	Oceania	1992	Superficial soft tissue infection	D3	54	mga141	mrp173	emm123.0	enn300.1						scpA214	Davies et al 2019
NS6595	ERS076345	Australia	Oceania	2007	Superficial soft tissue infection	D3	54	mga141	mrp173	emm123.0	enn300.1						scpA214	Davies et al 2019
20068V1I1	ERS140302	Fiji	Oceania	2006	Bacteremia	D3	54	mga141	mrp173	emm123.0	enn300.1						scpA213	Lees et al 2016
30178V1T1	ERS140339	Fiji	Oceania	2006	Pharyngitis	D3	54	mga141	mrp173	emm123.0	enn300.1						scpA213	Lees et al 2016
44001V1S1	ERS140509	Fiji	Oceania	2006	Superficial soft tissue infection	D3	54	mga141	mrp173	emm123.0	enn300.1						scpA213	Lees et al 2016
33119V3S1	ERS200245	Fiji	Oceania	2006	Superficial soft tissue infection	D3	54	mga141	mrp173	emm123.0	enn300.1						scpA213	Lees et al 2016
31010V3S1	ERS200367	Fiji	Oceania	2006	Superficial soft tissue infection	D3	54	mga141	mrp173	emm123.0	enn300.1						scpA213	Lees et al 2016
31099V3S1	ERS200378	Fiji	Oceania	2006	Superficial soft tissue infection	D3	54	mga141	mrp173	emm123.0	enn300.1						scpA213	Lees et al 2016
31177V3S1	ERS200391	Fiji	Oceania	2006	Superficial soft tissue infection	D3	54	mga141	mrp173	emm123.0	enn300.1						scpA213	Lees et al 2016
GASEMM1338	ERR1733544	UK	Western Europe	2014-2015	ND	D3	283	mga141	mrp177	emm123.0	enn300.1						scpA520	Kapatai et al 2017
NS7124	ERS076359	Australia	Oceania	1997	ND	E4	116	mga319	mrp81	emm124.0	enn137						scpA435	Davies et al 2019
YARG4	ERS366846	Australia	Oceania	2010	Superficial soft tissue infection	E4	116	mga319	mrp81	emm124.0	enn138						scpA434	Davies et al 2019
NS4984	ERS076306	Australia	Oceania	2005	Superficial soft tissue infection	E4	116	mga319	mrp81	emm124.0	enn138						scpA433	Davies et al 2019
NS5378	ERS076313	Australia	Oceania	1991	Superficial soft tissue infection	E4	116	mga319	mrp81	emm124.0	enn138						scpA433	Davies et al 2019
K19219	ERS180429	Kenya	East Africa	2006	Deep soft tissue infection	E4	81	mga192.0	mrp80	emm124.2	enn139						scpA381	Seale et al 2016
K12183	ERS180757	Kenya	East Africa	2004	iGAS	E4	81	mga192.0	mrp80	emm124.2	enn139						scpA381	Seale et al 2016
K42771	ERS180512	Kenya	East Africa	2010	Pneumonia	E4	81	mga192.2	mrp80	emm124.2	enn139						scpA383	Seale et al 2016
K23799	ERS180504	Kenya	East Africa	2007	Deep soft tissue infection	E4	81	mga192.0	mrp80	emm124.2	enn139						scpA384	Seale et al 2016
K4982	ERS180652	Kenya	East Africa	1999	Deep soft tissue infection	E4	81	mga192.0	mrp80	emm124.2	enn139						scpA382	Seale et al 2016
GASEMM2653	ERR1733538	UK	Western Europe	2014-2015	ND	NT	3	mga47	mrp2	emm126.1	enn26.0						scpA36	Kapatai et al 2017
NS1425	ERS076251	Australia	Oceania	1998	Superficial soft tissue infection	E2	150	mga185.4	mrp66	emm13.0	enn34						scpA322	Davies et al 2019
NS4706	ERS076297	Australia	Oceania	2005	ND	E2	150	mga185.4	mrp66	emm13.0	enn34						scpA322	Davies et al 2019
NS6187	ERS076338	Australia	Oceania	2006	Superficial soft tissue infection	E2	150	mga185.4	mrp66	emm13.0	enn34						scpA322	Davies et al 2019
33181V1T1	ERS086697	Fiji	Oceania	2006	Pharyngitis	E5	38	mga383		emm137.0							scpA456	Lees et al 2016
33181V1T1_01	ERS200310	Fiji	Oceania	2006	Pharyngitis	E5	38	mga383		emm137.0							scpA455	Lees et al 2016
NS506	ERS017818	Australia	Oceania	1995	iGAS	M14	121	mga371		emm14.4							scpA466	Davies et al 2019
33042V1T1	ERS086660	Fiji	Oceania	2006	Pharyngitis	M14	121	mga371		emm14.4							scpA467	Lees et al 2016
K5192	ERS180738	Kenya	East Africa	1999	iGAS	NT	48	mga101	mrp214	emm147.0	enn175						scpA199	Seale et al 2016
K5965	ERS180664	Kenya	East Africa	2000	Deep soft tissue infection	NT	48	mga101	mrp214	emm147.0	enn175						scpA200	Seale et al 2016
NS611	ERS017826	Australia	Oceania	1995	iGAS	E3	122	mga240	mrp280	emm15.1	enn36						scpA307	Davies et al 2019
NS6185	ERS076337	Australia	Oceania	2006	Superficial soft tissue infection	E3	122	mga240	mrp280	emm15.1	enn36						scpA308	Davies et al 2019
20111V1I1	ERS140470	Fiji	Oceania	2006	Bacteremia	E3	122	mga240	mrp281	emm15.1	enn36						scpA306	Lees et al 2016
20162136	SRS2371964	USA	North America	2015	iGAS	E3	122	mga240	mrp280	emm15.1	enn36						scpA306	Chochua et al 2017
Bra026	ERS1106210	Brazil	South America	2005	Superficial soft tissue infection	E3	215	mga326.12	mrp244	emm15.1(179/180)	enn37						scpA90	Davies et al 2019
20165275	SRS2371951	USA	North America	2015	iGAS	NT	15	mga342.0	mrp88	emm151.1	enn40.1						scpA153	Chochua et al 2017
20162134	SRS2371966	USA	North America	2015	iGAS	NT	15	mga342.0	mrp88	emm151.1	enn40.1						scpA153	Chochua et al 2017
20162158	SRS2372177	USA	North America	2015	iGAS	NT	15	mga342.0	mrp88	emm151.1	enn40.1						scpA153	Chochua et al 2017
K10246	ERS366970	Kenya	East Africa	2003	Pneumonia	NT	168	mga131.2	mrp212	emm162.1	enn307						scpA300	Seale et al 2016
NS7133	ERS076360	Australia	Oceania	1997	ND	E1	104	mga192.1	mrp142	emm165.0	enn86						scpA361	Davies et al 2019
K7736	ERS180697	Kenya	East Africa	2001	APSGN	E1	99	mga192.1	mrp142	emm165.0	enn86						scpA363	Seale et al 2016
K32502	ERS180444	Kenya	East Africa	2008	Deep soft tissue infection	E1	104	mga192.1	mrp142	emm165.0	enn86						scpA362	Seale et al 2016
GASEMM1714	ERR1734676	UK	Western Europe	2014-2015	ND	E1	285	mga257.1	mrp143	emm165.0	enn60						scpA cut	Kapatai et al 2017
20155408	SRS2372401	USA	North America	2015	iGAS	E1	104	mga201	mrp142	emm165.0	enn86						scpA361	Chochua et al 2017
A960	ERS1106253	India	South Asia	2007-2010	ND	E2	170	mga263	mrp93	emm168.1	enn26.1						scpA11	Davies et al 2019, Sagar et al 2012, Haggar et al 2012
A870	ERS1106239	India	South Asia	2007-2010	ND	E2	170	mga263	mrp93	emm168.1	enn26.1						scpA11	Davies et al 2019, Sagar et al 2012, Haggar et al 2012
GASEMM0105	ERR1732590	UK	Western Europe	2014-2015	ND	E2	195	mga92	mrp62	emm168.1	enn57						scpA cut	Kapatai et al 2017
K11239	ERS180460	Kenya	East Africa	2003	Deep soft tissue infection	E4	108	mga106	mrp254	emm169.1							scpA251	Seale et al 2016
K10213	ERS180642	Kenya	East Africa	2003	Deep soft tissue infection	E4	108	mga106	mrp254	emm169.1							scpA250	Seale et al 2016
K13389	ERS180655	Kenya	East Africa	2004	iGAS	E4	108	mga106	mrp254	emm169.1							scpA252	Seale et al 2016
K13389	ERS180688	Kenya	East Africa	2004	iGAS	E4	108	mga106	mrp254	emm169.1							scpA251	Seale et al 2016
NGAS358	SRS528347	Canada	North America	2010-2013	ND	E4	65	mga82	mrp141	emm169.3	enn347						scpA443	Athey et al 2014
NGAS367	SRS528349	Canada	North America	2010-2013	ND	E4	65	mga82	mrp141	emm169.3	enn347						scpA443	Athey et al 2014
GASEMM1880	ERR1733790	UK	Western Europe	2014-2015	ND	E4	65	mga82	mrp141	emm169.3	enn347						scpA443	Kapatai et al 2017
Bra036	ERS1106201	Brazil	South America	2013	Pharyngitis	E4	65	mga82	mrp141	emm169.4(179/180)	enn347						scpA443	Davies et al 2019
Bel004	ERS1106183	Belgium	Western Europe	2004	Pharyngitis	E4	222	mga326.8	mrp145	emm176.0	enn348						scpA444	Davies et al 2019
K6821	ERS366953	Kenya	East Africa	2001	Deep soft tissue infection	E6	165	mga264	mrp98	emm177.0	enn321						scpA315	Seale et al 2016
NS6845	ERS076350	Australia	Oceania	2007	Superficial soft tissue infection	D4	252	mga140	mrp192	emm178.0	enn289						scpA301	Davies et al 2019
JS12	JS12	Israel	West Asia	1997	ND	M18	62	mga1	mrp268	emm179.0	enn227						scpA293	Herzog,B.B
K3637	ERS180576	Kenya	East Africa	1998	Deep soft tissue infection	M179	62	mga1	mrp268	emm179.0	enn225						scpA294.2	Seale et al 2016
K4828	ERS180677	Kenya	East Africa	1999	iGAS	M179	62	mga1	mrp269	emm179.0	enn225						scpA294.1	Seale et al 2016
K12614	ERS180686	Kenya	East Africa	2004	iGAS	M179	62	mga1	mrp268	emm179.0	enn225						scpA294.0	Seale et al 2016
K33560	ERS180445	Kenya	East Africa	2008	Meningitis	M179	62	mga1	mrp268	emm179.0	enn225						scpA293	Seale et al 2016
K33560	ERS180446	Kenya	East Africa	2008	Meningitis	M179	62	mga1	mrp268	emm179.0	enn225						scpA293	Seale et al 2016
K8057	ERS180631	Kenya	East Africa	2001	Pneumonia	M179	62	mga1	mrp268	emm179.0	enn225						scpA293	Seale et al 2016
K48083	ERS180518	Kenya	East Africa	2011	Deep soft tissue infection	M179	62	mga1	mrp268	emm179.0	enn226						scpA293	Seale et al 2016
NGAS308	SRS528320	Canada	North America	2011	iGAS	M18	94	mga323		emm18.0	enn299						scpA545	Athey et al 2016
NGAS209	SRS528293	Canada	North America	2010-2013	ND	M18	94	mga323		emm18.0	enn299						scpA545	Athey et al 2014
PHE_104231	ERR1359676	UK	Western Europe	41730	iGAS	M18	94	mga306		emm18.0	enn355						scpA546	Chalker et al 2017
NS1944	ERS076257	Australia	Oceania	1999	Superficial soft tissue infection	M18	86	mga185.3	mrp193	emm18.12	enn220						scpA464.0	Davies et al 2019
NS5582	ERS076322	Australia	Oceania	2005	ND	M18	86	mga185.3	mrp193	emm18.12	enn220						scpA464.0	Davies et al 2019
A896	ERS1106244	India	South Asia	2007-2010	ND	M18	86	mga185.3	mrp193	emm18.12	enn221						scpA464.1	Davies et al 2019, Sagar et al 2012, Haggar et al 2012
A876	ERS1106241	India	South Asia	2007-2010	ND	M18	86	mga185.3	mrp193	emm18.12	enn221						scpA464.1	Davies et al 2019, Sagar et al 2012, Haggar et al 2012
20154046	SRS2376391	USA	North America	2015	iGAS	M18	86	mga185.3	mrp193	emm18.12	enn220						scpA464.0	Chochua et al 2017
K9340	ERS366961	Kenya	East Africa	2002	Deep soft tissue infection	M18	48	mga171.3	mrp195.5	emm18.21	enn284.0						scpA340	Seale et al 2016
K9374	ERS366962	Kenya	East Africa	2002	Deep soft tissue infection	M18	48	mga171.3	mrp195.5	emm18.21	enn284.0						scpA340	Seale et al 2016
K10697	ERS180737	Kenya	East Africa	2003	iGAS	M18	48	mga171.3	mrp195.5	emm18.21	enn284.0						scpA340	Seale et al 2016
K51725	ERS366994	Kenya	East Africa	2011	Deep soft tissue infection	M18	69	mga171.3	mrp195.5	emm18.21	enn284.0						scpA340	Seale et al 2016
K38470	ERS366988	Kenya	East Africa	2009	Deep soft tissue infection	M18	69	mga171.3	mrp195.5	emm18.21	enn284.0						scpA340	Seale et al 2016
K44098	ERS180539	Kenya	East Africa	2010	iGAS	M18	69	mga171.3	mrp195.5	emm18.21	enn284.1						scpA341	Seale et al 2016
K43304	ERS180542	Kenya	East Africa	2010	ND	M18	69	mga171.3	mrp195.5	emm18.21	enn286						scpA342	Seale et al 2016
K7024	ERS180589	Kenya	East Africa	2001	Deep soft tissue infection	M18	69	mga171.3	mrp195.5	emm18.21	enn287						scpA340	Seale et al 2016
GASEMM1752	ERR1733080	UK	Western Europe	2014-2015	ND	M18	69	mga171.3	mrp195.5	emm18.21	enn284.0						scpA340	Kapatai et al 2017
20058V1I1	ERS140296	Fiji	Oceania	2006	iGAS	M18	86	mga181	mrp193	emm18.22	enn220						scpA464.0	Lees et al 2016
GASEMM2087	ERR1732492	UK	Western Europe	2014-2015	ND	M18	94	mga306		emm18.38	enn299						scpA545	Kapatai et al 2017
20156711	SRS2372727	USA	North America	2015	iGAS	M18	94	mga306		emm18.7	enn299						scpA544	Chochua et al 2017
20156711	SRS2372727_2	USA	North America	2015	iGAS	M18	N/A	mga306		emm18.7	enn299						scpA544	Chochua et al 2017
NS6142	ERS076336	Australia	Oceania	2006	Superficial soft tissue infection	E3	175	mga102	mrp31.0	emm183.2	enn148.1						scpA59	Davies et al 2019
NS4766	ERS076300	Australia	Oceania	2005	Superficial soft tissue infection	E3	244	mga102	mrp30	emm183.2	enn148.1						scpA62	Davies et al 2019
K10712	ERS180721	Kenya	East Africa	2003	iGAS	E3	55	mga102	mrp31.1	emm183.2	enn147						scpA61	Seale et al 2016
K7151	ERS180705	Kenya	East Africa	2001	Deep soft tissue infection	E3	55	mga102	mrp31.1	emm183.2	enn148.0						scpA64	Seale et al 2016
K13107	ERS180464	Kenya	East Africa	2004	Deep soft tissue infection	E3	55	mga102	mrp31.1	emm183.2	enn148.1						scpA61	Seale et al 2016
K12452	ERS366972	Kenya	East Africa	2004	Deep soft tissue infection	E3	55	mga102	mrp31.1	emm183.2	enn148.1						scpA59	Seale et al 2016
NS240	ERS013665	Australia	Oceania	1995	Superficial soft tissue infection	E3	175	mga102	mrp31.0	emm183.2(178/179)	enn148.1						scpA60	Davies et al 2019
Bel007	ERS1106198	Belgium	Western Europe	2004	Superficial soft tissue infection	D5	219	mga131.7	mrp237	emm184.0	enn264						scpA189	Davies et al 2019
Bra018	ERS1106163	Brazil	South America	2002	Pharyngitis	M185	225	mga128	mrp29	emm185.0	enn333						scpA446	Davies et al 2019
Bel002	ERS1106169	Belgium	Western Europe	2004	Superficial soft tissue infection	D4	224	mga211.1	mrp232	emm186.2	enn316						scpA330	Davies et al 2019
K7736	ERS180636	Kenya	East Africa	2001	APSGN	M19	99	mga373		emm19.10							scpA461	Seale et al 2016
GAS11290	ERS1106052	NZ	Oceania	2011	Rheumatic fever	M19	29	mga377		emm19.4		sph1					scpA473	Davies et al 2019
NS4624	ERS076295	Australia	Oceania	2004	Superficial soft tissue infection	M19	29	mga377		emm19.4							scpA474	Davies et al 2019
Bel006	ERS1106193	Belgium	Western Europe	2004	Pharyngitis	M19	29	mga374		emm19.4		sph1					scpA476	Davies et al 2019
33158V2S1	ERS200228	Fiji	Oceania	2006	Superficial soft tissue infection	M19	29	mga370		emm19.4							scpA474	Lees et al 2016
GAS13476	ERS1106107	NZ	Oceania	2013	Rheumatic fever	M19	29	mga376		emm19.4		sph1					scpA473	Davies et al 2019
GAS13409	ERS1106058	NZ	Oceania	2013	Rheumatic fever	M19	29	mga377		emm19.4		sph1					scpA475	Davies et al 2019
GAS11441	ERS1106022	NZ	Oceania	2011	Rheumatic fever	M19	29	mga377		emm19.4		sph1					scpA473	Davies et al 2019
GAS13450	ERS1106075	NZ	Oceania	2013	iGAS	M19	29	mga377		emm19.4		sph1					scpA473	Davies et al 2019
GAS11493	ERS1106053	NZ	Oceania	2011	iGAS	M19	29	mga370		emm19.4		sph1					scpA473	Davies et al 2019
GAS13362	ERS1106034	NZ	Oceania	2013	iGAS	M19	29	mga377		emm19.4		sph1					scpA473	Davies et al 2019
GAS11340	ERS1105895	NZ	Oceania	2011	iGAS	M19	29	mga377		emm19.4		sph1					scpA473	Davies et al 2019
GAS11186	ERS1105963	NZ	Oceania	2011	Pharyngitis	M19	29	mga375		emm19.4		sph1					scpA473	Davies et al 2019
GAS10495	ERS1105960	NZ	Oceania	2010	Pharyngitis	M19	29	mga377		emm19.4		sph1					scpA473	Davies et al 2019
GAS13350	ERS1105995	NZ	Oceania	2013	Pharyngitis	M19	29	mga377		emm19.4		sph1					scpA473	Davies et al 2019
GAS13432	ERS1106067	NZ	Oceania	2013	Pharyngitis	M19	29	mga377		emm19.4(161/164)		sph1					scpA475	Davies et al 2019
GAS253	ERS366821	Australia	Oceania	0	ND	M19	99	mga372		emm19.7							scpA459	Davies et al 2019
NS195	ERS013661	Australia	Oceania	1994	Superficial soft tissue infection	M19	99	mga372		emm19.7(179/180)							scpA460	Davies et al 2019
NGAS130	SRS528281	Canada	North America	2010-2013	ND	E6	289	mga141	mrp17	emm191.0	enn182						scpA206	Athey et al 2014
NS2128	ERS076266	Australia	Oceania	2000	ND	D4	151	mga123	mrp203	emm192.0	enn216.1						scpA258	Davies et al 2019
NS7175	ERS076364	Australia	Oceania	1999	Superficial soft tissue infection	D4	151	mga123	mrp203	emm192.0	enn216.1						scpA258	Davies et al 2019
NGAS535	SRS528378	Canada	North America	2010-2013	ND	D4	290	Nmga	mrp205.0	emm192.0(179/180)	enn218						scpA239	Athey et al 2014
NS3523	ERS076283	Australia	Oceania	2002	ND	A-C2	246	mga364.1		emm197.0							scpA463	Davies et al 2019
GAS13475	ERS1106099	NZ	Oceania	2013	Rheumatic fever	A-C2	140	mga366		emm197.0							scpA462	Davies et al 2019
GAS1341	ERS1106033	NZ	Oceania	2013	iGAS	A-C2	140	mga364.0		emm197.0							scpA462	Davies et al 2019
GAS13358	ERS1106014	NZ	Oceania	2013	iGAS	A-C2	140	mga364.0		emm197.0							scpA462	Davies et al 2019
NGAS148	SRS528284	Canada	North America	2010-2013	ND	NT	36	mga360		emm199.0							scpA511	Athey et al 2014
NS204	ERS017793	Australia	Oceania	1994	iGAS	E4	45	mga77	mrp4	emm2.0	enn127.1						scpA355	Davies et al 2019
Bra030	ERS1106164	Brazil	South America	2005	Pharyngitis	E4	45	mga77	mrp4	emm2.0	enn127.0						scpA356	Davies et al 2019
NGAS226	SRS528294	Canada	North America	2010-2013	ND	E4	45	mga77	mrp4	emm2.0	enn125						scpA354	Athey et al 2014
NGAS671	SRS528427	Canada	North America	2010-2013	ND	E4	45	mga77	mrp5	emm2.0	enn126						scpA354	Athey et al 2014
PHE_55087	ERR1359388	UK	Western Europe	2014	Scarlet fever	E4	45	mga77	mrp4	emm2.0	enn125						scpA354	Chalker et al 2017
PHE_18915	ERR1359762	UK	Western Europe	2014	Scarlet fever	E4	45	mga77	mrp4	emm2.0	enn125						scpA354	Chalker et al 2017
PHE_104228	ERR1359692	UK	Western Europe	2014	Scarlet fever	E4	45	mga77	mrp4	emm2.0	enn127.0						scpA354	Chalker et al 2017
20154155	SRS2376435	USA	North America	2015	iGAS	E4	45	mga77	mrp4	emm2.0	enn125						scpA354	Chochua et al 2017
20154150	SRS2376444	USA	North America	2015	iGAS	E4	45	mga77	mrp4	emm2.0	enn125						scpA354	Chochua et al 2017
20154149	SRS2376445	USA	North America	2015	iGAS	E4	45	mga77	mrp4	emm2.0	enn125						scpA354	Chochua et al 2017
20154131	SRS2376478	USA	North America	2015	iGAS	E4	45	mga77	mrp4	emm2.0	enn125						scpA354	Chochua et al 2017
NS176	ERS017787	Australia	Oceania	1994	ND	D1	120	mga75	mrp245.2	emm207.1	enn266						scpA231	Davies et al 2019
NS282	ERS017796	Australia	Oceania	1995	Superficial soft tissue infection	D1	120	mga75	mrp245.2	emm207.1	enn266						scpA232	Davies et al 2019
2103-1	SRR2980388	Australia	Oceania	2004	Superficial soft tissue infection	D1	120	mga75	mrp245.1	emm207.1	enn266						scpA508	Bowen et al 2016
NS239	ERS017800	Australia	Oceania	1995	iGAS	D1	54	mga76	mrp245.2	emm207.1	enn267						scpA215	Davies et al 2019
31122V1S1	ERS200182	Fiji	Oceania	2006	Superficial soft tissue infection	D1	120	mga75	mrp245.2	emm207.1	enn266						scpA230	Lees et al 2016
Bel003	ERS1106177	Belgium	Western Europe	2004	Superficial soft tissue infection	E3	223	mga220	mrp139	emm209.0	enn153						scpA122	Davies et al 2019
K24357	ERS366985	Kenya	East Africa	2007	Deep soft tissue infection	E3	113	mga275	mrp135	emm209.0	enn35					pgs2	scpA5	Seale et al 2016
K20882	ERS180452	Kenya	East Africa	2007	Deep soft tissue infection	E3	113	mga275	mrp135	emm209.0	enn35					pgs2	scpA7	Seale et al 2016
K31063	ERS180441	Kenya	East Africa	2008	iGAS	E3	113	mga275	mrp135	emm209.0	enn35					pgs2	scpA6	Seale et al 2016
K4134	ERS180647	Kenya	East Africa	1999	iGAS	E3	191	mga271	mrp136	emm209.1	enn108					pgs1	scpA4	Seale et al 2016
NS1498	ERS076253	Australia	Oceania	1998	Superficial soft tissue infection	D3	180	mga83	mrp260	emm217.0	enn313						scpA332	Davies et al 2019
K6932	ERS366955	Kenya	East Africa	2001	Deep soft tissue infection	D3	133	mga111	mrp261	emm217.0	enn317						scpA235	Seale et al 2016
K5911	ERS366946	Kenya	East Africa	2000	iGAS	D3	133	mga111	mrp261	emm217.0	enn317						scpA235	Seale et al 2016
GASEMM1603	ERR1733415	UK	Western Europe	2014-2015	ND	D3	180	mga83	mrp260	emm217.0	enn313						scpA550	Kapatai et al 2017
NS50	ERS017815	Australia	Oceania	1991	iGAS	M218	41	mga119	mrp202	emm218.1	enn223						scpA194	Davies et al 2019
33181V3S1	ERS200320	Fiji	Oceania	2006	Superficial soft tissue infection	M218	41	mga119	mrp202	emm218.1	enn223						scpA193	Lees et al 2016
K17074	ERS366979	Kenya	East Africa	2005	Deep soft tissue infection	M218	41	mga119	mrp202	emm218.1	enn223						scpA193	Seale et al 2016
K6613	ERS180690	Kenya	East Africa	2000	iGAS	M218	41	mga119	mrp202	emm218.1	enn224						scpA193	Seale et al 2016
GAS12107	ERS1106054	NZ	Oceania	2012	Rheumatic fever	M218	41	mga119	mrp202	emm218.1	enn223						scpA193	Davies et al 2019
GAS12411	ERS1105886	NZ	Oceania	2012	iGAS	M218	41	mga119	mrp202	emm218.1	enn223						scpA193	Davies et al 2019
GASEMM2575	ERR1733353	UK	Western Europe	2014-2015	ND	M218	41	mga119	mrp202	emm218.1	enn223						scpA193	Kapatai et al 2017
GASEMM1031	ERR1733400	UK	Western Europe	2014-2015	ND	M218	41	mga119	mrp202	emm218.1	enn223						scpA193	Kapatai et al 2017
GAS12274	ERS1105990	NZ	Oceania	2012	Pharyngitis	M218	41	mga119	mrp202	emm218.1(179/180)	enn228						scpA193	Davies et al 2019
NS2023	ERS076265	Australia	Oceania	1999	Pharyngitis	E4	30	mga38.0	mrp183.0	emm22.0	enn151						scpA404.0	Davies et al 2019
NS4150	ERS076289	Australia	Oceania	2004	ND	E4	30	mga38.0	mrp183.0	emm22.0	enn151						scpA404.0	Davies et al 2019
NS1932	ERS076256	Australia	Oceania	1999	Superficial soft tissue infection	E4	103	mga260	mrp105.0	emm22.0	enn342						scpA399.1	Davies et al 2019
NS8145	ERS076370	Australia	Oceania	1995	ND	E4	103	mga260	mrp105.0	emm22.0	enn342						scpA399.1	Davies et al 2019
NS210	ERS017794	Australia	Oceania	1994	iGAS	E4	103	mga260	mrp105.0	emm22.0	enn342						scpA399.1	Davies et al 2019
Bra013	ERS1106204	Brazil	South America	2000	Rheumatic fever	E4	30	mga36	mrp183.0	emm22.0	enn151						scpA404.0	Davies et al 2019
Bra017	ERS1106223	Brazil	South America	2011	Scarlet fever	E4	30	mga37	mrp183.0	emm22.0	enn151						scpA404.0	Davies et al 2019
Bra028	ERS1106220	Brazil	South America	2011	Scarlet fever	E4	30	mga37	mrp183.0	emm22.0	enn151						scpA404.1	Davies et al 2019
Bra027	ERS1106215	Brazil	South America	2011	Scarlet fever	E4	30	mga37	mrp183.0	emm22.0	enn151						scpA404.0	Davies et al 2019
Bra021	ERS1106185	Brazil	South America	2013	Scarlet fever	E4	30	mga37	mrp183.0	emm22.0	enn151						scpA404.1	Davies et al 2019
Bra008	ERS1106170	Brazil	South America	2012	ND	E4	30	mga37	mrp183.0	emm22.0	enn151						scpA404.0	Davies et al 2019
NGAS325	SRS528330	Canada	North America	2011	iGAS	E4	30	mga38.1	mrp183.0	emm22.0	enn151						scpA404.0	Athey et al 2016
NGAS616	SRS528399	Canada	North America	2012	ND	E4	30	mga38.1	mrp186	emm22.0	enn151						scpA404.0	Athey et al 2016
20170V1I1	ERS140323	Fiji	Oceania	2006	iGAS	E4	103	mga260	mrp105.0	emm22.0	enn342						scpA398.1	Lees et al 2016
GAS10367	ERS1105993	NZ	Oceania	2010	Pharyngitis	E4	30	mga38.0	mrp183.0	emm22.0	enn151						scpA404.0	Davies et al 2019
GAS1019	ERS1105933	NZ	Oceania	2010	Rheumatic fever	E4	103	mga260	mrp105.0	emm22.0	enn342						scpA398.1	Davies et al 2019
PHE_26068	ERR1359646	UK	Western Europe	41760	iGAS	E4	30	mga38.1	mrp183.2	emm22.0	enn151						scpA538	Chalker et al 2017
PHE_32271	ERR1359764	UK	Western Europe	41791	iGAS	E4	30	mga38.1	mrp183.0	emm22.0	enn151						scpA498	Chalker et al 2017
PHE_107859	ERR1359398	UK	Western Europe	2014	Scarlet fever	E4	30	mga38.1	mrp183.0	emm22.0	enn151						scpA498	Chalker et al 2017
20163526	SRS2371936	USA	North America	2015	iGAS	E4	30	mga38.1	mrp183.1	emm22.0	enn151						scpA404.0	Chochua et al 2017
20160937	SRS2371985	USA	North America	2015	iGAS	E4	30	mga38.1	mrp183.0	emm22.0	enn151						scpA404.0	Chochua et al 2017
20156362	SRS2372409	USA	North America	2015	iGAS	E4	30	mga38.1	mrp183.1	emm22.0	enn151						scpA404.0	Chochua et al 2017
GAS10262	ERS1105911	NZ	Oceania	2010	iGAS	E4	228	mga260	mrp105.1	emm22.0(179/180)	enn342						scpA399.2	Davies et al 2019
K50105	ERS180526	Kenya	East Africa	2011	Deep soft tissue infection	E4	92	mga196.1	mrp153	emm22.5							scpA49.2	Seale et al 2016
K10722	ERS180458	Kenya	East Africa	2003	Deep soft tissue infection	E4	92	mga196.1	mrp154	emm22.5							scpA50	Seale et al 2016
K10040	ERS180719	Kenya	East Africa	2003	Deep soft tissue infection	E4	92	mga196.1	mrp153	emm22.5							scpA49.0	Seale et al 2016
K10105	ERS180720	Kenya	East Africa	2003	Deep soft tissue infection	E4	92	mga196.1	mrp153	emm22.5							scpA49.1	Seale et al 2016
K4350	ERS180635	Kenya	East Africa	1999	iGAS	E4	92	mga196.1	mrp153	emm22.5							scpA48	Seale et al 2016
A995	ERS1106260	India	South Asia	2007-2010	ND	E4	210	mga234	mrp132	emm22.8							scpA324	Davies et al 2019, Sagar et al 2012, Haggar et al 2012
NS736	ERS017843	Australia	Oceania	1996	ND	M221	149	mga245.5	mrp287	emm221.0	enn160						scpA275	Davies et al 2019
NS833	ERS017840	Australia	Oceania	1996	ND	M221	149	mga245.5	mrp287	emm221.0	enn160						scpA276	Davies et al 2019
NS836	ERS017841	Australia	Oceania	1996	ND	M221	149	mga245.5	mrp287	emm221.0	enn161						scpA277	Davies et al 2019
NS1043	ERS076246	Australia	Oceania	1997	Superficial soft tissue infection	M221	237	mga389		emm222.0	enn353						scpA445	Davies et al 2019
K9927	ERS366968	Kenya	East Africa	2003	Deep soft tissue infection	D4	97	mga121.0	mrp195.2	emm223.0	enn216.1						scpA198	Seale et al 2016
K37164	ERS180421	Kenya	East Africa	2009	Deep soft tissue infection	D4	186	mga107.1	mrp206	emm224.1	enn277						scpA248	Seale et al 2016
NS343	ERS076241	Australia	Oceania	1995	Superficial soft tissue infection	D4	179	mga245.8	mrp275	emm225.0	enn215						scpA170	Davies et al 2019
NS3003	ERS076277	Australia	Oceania	2001	Superficial soft tissue infection	D4	179	mga245.8	mrp275	emm225.0	enn215						scpA169	Davies et al 2019
K47483	ERS366992	Kenya	East Africa	2011	Deep soft tissue infection	D4	167	mga131.5	mrp246	emm225.0	enn276						scpA243	Seale et al 2016
20162109	SRS2372345	USA	North America	2015	iGAS	A-C3	1	mga355		emm227.1			sic25	transposase1	transposase2.0		scpA281	Chochua et al 2017
NS216	ERS013663	Australia	Oceania	1994	iGAS	A-C4	230	mga387.1		emm229.0							scpA3	Davies et al 2019
K36563	ERS366987	Kenya	East Africa	2009	Deep soft tissue infection	A-C4	169	mga387.1		emm229.0							scpA415	Seale et al 2016
NS1033	ERS013656	Australia	Oceania	1997	ND	D4	56	mga170	mrp216	emm230.0	enn295						scpA177	Davies et al 2019
2088-1	SRR2980398	Australia	Oceania	2004	Superficial soft tissue infection	D4	56	mga170	mrp216	emm230.0	enn295						scpA177	Bowen et al 2016
NS5694	ERS076325	Australia	Oceania	2005	Superficial soft tissue infection	D4	56	mga170	mrp216	emm230.0	enn297						scpA177	Davies et al 2019
33167V1T1	ERS086693	Fiji	Oceania	2006	Pharyngitis	D4	255	mga242	mrp218	emm230.0	enn296						scpA180	Lees et al 2016
K6363	ERS180671	Kenya	East Africa	2000	Deep soft tissue infection	D4	109	mga131.3	mrp213	emm230.0	enn164						scpA247	Seale et al 2016
K5851	ERS180769	Kenya	East Africa	2000	iGAS	D4	109	mga131.3	mrp213	emm230.1	enn164						scpA246	Seale et al 2016
K10987	ERS180724	Kenya	East Africa	2003	Pneumonia	D4	109	mga129	mrp213	emm230.1	enn164						scpA245	Seale et al 2016
K4263	ERS180649	Kenya	East Africa	1999	Deep soft tissue infection	D4	109	mga131.3	mrp213	emm230.1	enn165						scpA244	Seale et al 2016
NS2676	ERS076273	Australia	Oceania	2001	Superficial soft tissue infection	E4	37	mga48.1	mrp53	emm232.0	enn21						scpA385	Davies et al 2019
NS6263	ERS076340	Australia	Oceania	2006	Superficial soft tissue infection	E4	37	mga48.1	mrp53	emm232.0	enn21						scpA385	Davies et al 2019
NS578	ERS017823	Australia	Oceania	1995	ND	E4	52	mga114.0	mrp58	emm232.0	enn74						scpA162	Davies et al 2019
NS534	ERS017828	Australia	Oceania	1995	iGAS	E4	52	mga114.0	mrp58	emm232.0	enn74						scpA162	Davies et al 2019
NS473	ERS017819	Australia	Oceania	1995	iGAS	E4	52	mga114.0	mrp58	emm232.0	enn74						scpA162	Davies et al 2019
GAS131202	ERS1106155	NZ	Oceania	2013	Rheumatic fever	E4	37	mga52	mrp53	emm232.0	enn20						scpA132	Davies et al 2019
GAS12150	ERS1105952	NZ	Oceania	2012	Rheumatic fever	E4	37	mga	mrp53	emm232.0	enn20						scpA132	Davies et al 2019
GAS1084	ERS1106027	NZ	Oceania	2010	Rheumatic fever	E4	37	mga52	mrp53	emm232.0	enn20						scpA132	Davies et al 2019
GAS10157	ERS1105948	NZ	Oceania	2010	iGAS	E4	37	mga52	mrp53	emm232.0	enn20						scpA132	Davies et al 2019
GAS1318	ERS1105992	NZ	Oceania	2013	iGAS	E4	37	mga52	mrp53	emm232.0	enn20						scpA132	Davies et al 2019
GAS12140	ERS1105900	NZ	Oceania	2012	iGAS	E4	37	mga52	mrp53	emm232.0	enn20						scpA132	Davies et al 2019
GAS1213	ERS1105898	NZ	Oceania	2012	iGAS	E4	37	mga52	mrp53	emm232.0	enn20						scpA132	Davies et al 2019
GAS10417	ERS1106019	NZ	Oceania	2010	iGAS	E4	37	mga52	mrp53	emm232.0	enn20						scpA132	Davies et al 2019
GAS10219	ERS1106018	NZ	Oceania	2010	iGAS	E4	37	mga52	mrp53	emm232.0	enn20						scpA132	Davies et al 2019
GAS13169	ERS1105938	NZ	Oceania	2013	Pharyngitis	E4	37	mga52	mrp53	emm232.0	enn20						scpA132	Davies et al 2019
GAS10141	ERS1105922	NZ	Oceania	2010	Rheumatic fever	E4	37	mga52	mrp53	emm232.0	enn20						scpA132	Davies et al 2019
GAS10463	ERS1105875	NZ	Oceania	2010	iGAS	E4	37	mga52	mrp53	emm232.0	enn20						scpA132	Davies et al 2019
20160031	SRS2372698	USA	North America	2015	iGAS	E4	37	mga52	mrp53	emm232.0	enn20						scpA132	Chochua et al 2017
NS83	ERS013673	Australia	Oceania	1992	iGAS	E4	52	mga109	mrp58	emm232.1	enn76						scpA162	Davies et al 2019
NS5530	ERS017846	Australia	Oceania	1993	ND	E4	52	mga109	mrp58	emm232.1	enn76						scpA162	Davies et al 2019
30085V1T1	ERS140333	Fiji	Oceania	2006	Pharyngitis	E4	52	mga114.0	mrp58	emm232.1	enn77						scpA162	Lees et al 2016
30227V1T1	ERS140524	Fiji	Oceania	2006	Pharyngitis	E4	52	mga114.0	mrp58	emm232.1	enn77						scpA162	Lees et al 2016
33131V1T1	ERS086682	Fiji	Oceania	2006	Pharyngitis	E4	52	mga114.0	mrp58	emm232.1	enn78						scpA163	Lees et al 2016
33076V1T1	ERS086669	Fiji	Oceania	2006	Pharyngitis	E4	52	mga112	mrp58	emm232.1	enn91						scpA164	Lees et al 2016
GAS07174	ERS1106010	NZ	Oceania	2007	Rheumatic fever	E4	52	mga114.2	mrp58	emm232.1	enn77						scpA162	Davies et al 2019
GASEMM1536	ERR1733160	UK	Western Europe	2014-2015	ND	E4	52	mga114.0	mrp58	emm232.1	enn77						scpA162	Kapatai et al 2017
NS1353	ERS076250	Australia	Oceania	1998	Superficial soft tissue infection	M233	239	mga369		emm233.1	enn350						scpA426	Davies et al 2019
NS7185	ERS076365	Australia	Oceania	1999	ND	A-C3	49	mga390		emm238.1		sph7	sic12	transposase1	transposase2.0		scpA278.1	Davies et al 2019
K31539	ERS180442	Kenya	East Africa	2008	iGAS	A-C3	125	mga381		emm238.1		sph4					scpA299	Seale et al 2016
GAS1224	ERS1105985	NZ	Oceania	2012	Rheumatic fever	A-C3	49	mga80		emm238.1		sph2		transposase1	transposase2.0		scpA279	Davies et al 2019
20156593	SRS2372837	USA	North America	2015	iGAS	A-C3	49	mga80		emm238.1		sph2	sic1	transposase1	transposase2.0		scpA541	Chochua et al 2017
NS5749	ERS076321	Australia	Oceania	1987	Superficial soft tissue infection	A-C3	49	mga352		emm238.2		sph5	sic10.0	transposase1	transposase2.1		scpA278.0	Davies et al 2019
30239V1T1	ERS140342	Fiji	Oceania	2006	Pharyngitis	A-C3	49	mga352		emm238.2		sph2	sic1	transposase1	transposase2.1		scpA278.0	Lees et al 2016
33133V3T1	ERS200431	Fiji	Oceania	2006	Pharyngitis	A-C3	49	mga352		emm238.2		sph2	sic1	transposase1	transposase2.1		scpA278.0	Lees et al 2016
GAS12229	ERS1106047	NZ	Oceania	2012	Rheumatic fever	A-C3	49	mga352		emm238.2		sph2	sic10.0	transposase1	transposase8		scpA278.0	Davies et al 2019
20156432	SRS2372430	USA	North America	2015	iGAS	A-C3	49	mga352		emm238.2		sph2	sic10.1	transposase1	transposase2.1		scpA278.0	Chochua et al 2017
NS235	ERS017799	Australia	Oceania	1994	Superficial soft tissue infection	M24	176	mga385		emm24.1	enn282						scpA458	Davies et al 2019
NS7048	ERS076354	Australia	Oceania	2007	Superficial soft tissue infection	M24	176	mga385		emm24.1	enn282						scpA457	Davies et al 2019
NS43	ERS017805	Australia	Oceania	1991	Pharyngitis	E3	235	mga236	mrp174	emm25.0	enn82					pgs13	scpA144	Davies et al 2019
NS1096	ERS017776	Australia	Oceania	1997	Superficial soft tissue infection	E3	17	mga227	mrp174	emm25.0	enn83					pgs14.0	scpA145.0	Davies et al 2019
NS452	ERS017808	Australia	Oceania	1995	Superficial soft tissue infection	E3	17	mga227	mrp174	emm25.0	enn83					pgs14.0	scpA146	Davies et al 2019
42056V1S1a	ERS140506	Fiji	Oceania	2006	Superficial soft tissue infection	E3	17	mga227	mrp174	emm25.0	enn83					pgs14.0	scpA145.0	Lees et al 2016
31036V1S1	ERS200165	Fiji	Oceania	2006	Superficial soft tissue infection	E3	17	mga227	mrp174	emm25.0	enn83					pgs14.0	scpA145.0	Lees et al 2016
31039V1S1	ERS200166	Fiji	Oceania	2006	Superficial soft tissue infection	E3	17	mga227	mrp174	emm25.0	enn83					pgs14.0	scpA145.0	Lees et al 2016
31106V1S1	ERS200178	Fiji	Oceania	2006	Superficial soft tissue infection	E3	17	mga227	mrp174	emm25.0	enn83					pgs14.0	scpA145.0	Lees et al 2016
31114V1S1	ERS200180	Fiji	Oceania	2006	Superficial soft tissue infection	E3	17	mga227	mrp174	emm25.0	enn83					pgs14.0	scpA145.0	Lees et al 2016
31132V1S1	ERS200184	Fiji	Oceania	2006	Superficial soft tissue infection	E3	17	mga227	mrp174	emm25.0	enn83					pgs14.0	scpA145.0	Lees et al 2016
31147V1S1	ERS200187	Fiji	Oceania	2006	Superficial soft tissue infection	E3	17	mga227	mrp174	emm25.0	enn83					pgs14.0	scpA145.0	Lees et al 2016
31158V1S1	ERS200189	Fiji	Oceania	2006	Superficial soft tissue infection	E3	17	mga227	mrp174	emm25.0	enn83					pgs14.0	scpA145.0	Lees et al 2016
31165V1S1	ERS200190	Fiji	Oceania	2006	Superficial soft tissue infection	E3	17	mga227	mrp174	emm25.0	enn83					pgs14.0	scpA145.0	Lees et al 2016
31175V1S1	ERS200193	Fiji	Oceania	2006	Superficial soft tissue infection	E3	17	mga227	mrp174	emm25.0	enn83					pgs14.0	scpA145.0	Lees et al 2016
33048V1S1	ERS200200	Fiji	Oceania	2006	Superficial soft tissue infection	E3	17	mga227	mrp174	emm25.0	enn83					pgs14.0	scpA145.0	Lees et al 2016
31001V1S1	ERS200160	Fiji	Oceania	2006	Superficial soft tissue infection	E3	17	mga227	mrp174	emm25.0	enn83					pgs14.0	scpA145.0	Lees et al 2016
33052V2S1	ERS200223	Fiji	Oceania	2006	Superficial soft tissue infection	E3	17	mga227	mrp174	emm25.0	enn83					pgs14.0	scpA145.0	Lees et al 2016
31010V1S1	ERS200161	Fiji	Oceania	2006	Superficial soft tissue infection	E3	17	mga227	mrp174	emm25.0	enn83					pgs14.0	scpA145.0	Lees et al 2016
33094V2S1	ERS200224	Fiji	Oceania	2006	Superficial soft tissue infection	E3	17	mga227	mrp174	emm25.0	enn83					pgs14.0	scpA145.0	Lees et al 2016
33192V2S1	ERS200235	Fiji	Oceania	2006	Superficial soft tissue infection	E3	17	mga227	mrp174	emm25.0	enn83					pgs14.0	scpA145.0	Lees et al 2016
31032V1S2	ERS200163	Fiji	Oceania	2006	Superficial soft tissue infection	E3	17	mga227	mrp174	emm25.0	enn83					pgs14.0	scpA145.0	Lees et al 2016
31158V1S1_01	ERS200250	Fiji	Oceania	2006	Superficial soft tissue infection	E3	17	mga227	mrp174	emm25.0	enn83					pgs14.0	scpA145.0	Lees et al 2016
31158V1S2	ERS200260	Fiji	Oceania	2006	Superficial soft tissue infection	E3	17	mga227	mrp174	emm25.0	enn83					pgs14.0	scpA145.0	Lees et al 2016
31154V2S1	ERS200360	Fiji	Oceania	2006	Superficial soft tissue infection	E3	17	mga227	mrp174	emm25.0	enn83					pgs14.0	scpA145.0	Lees et al 2016
31048V3S1	ERS200370	Fiji	Oceania	2006	Superficial soft tissue infection	E3	17	mga227	mrp174	emm25.0	enn83					pgs14.0	scpA145.0	Lees et al 2016
GAS13507	ERS1106131	NZ	Oceania	2013	Rheumatic fever	E3	17	mga100	mrp174	emm25.0	enn83					pgs14.0	scpA145.0	Davies et al 2019
GAS131141	ERS1106100	NZ	Oceania	2013	Pharyngitis	E3	17	mga227	mrp174	emm25.0	enn83					pgs14.0	scpA145.1	Davies et al 2019
K28044	ERS180530	Kenya	East Africa	2007	Pneumonia	E3	154	mga326.9	mrp129	emm25.1	enn88.1					pgs7	scpA379	Seale et al 2016
K6108	ERS180575	Kenya	East Africa	2000	Deep soft tissue infection	E3	154	mga302	mrp129	emm25.1	enn88.0					pgs7	scpA378	Seale et al 2016
NS1132	ERS017772	Australia	Oceania	1997	Superficial soft tissue infection	E3	53	mga245.1	mrp171	emm25.1	enn88.0					pgs7	scpA377	Davies et al 2019
NS3844	ERS076285	Australia	Oceania	2004	ND	E3	53	mga245.1	mrp171	emm25.1	enn88.0					pgs7	scpA376	Davies et al 2019
33193V1T1	ERS086699	Fiji	Oceania	2006	Pharyngitis	E3	53	mga245.1	mrp171	emm25.1	enn88.0					pgs7	scpA375.0	Lees et al 2016
31078V1S1	ERS200172	Fiji	Oceania	2006	Superficial soft tissue infection	E3	53	mga245.1	mrp171	emm25.1	enn88.0					pgs7	scpA375.0	Lees et al 2016
31080V1S1	ERS200173	Fiji	Oceania	2006	Superficial soft tissue infection	E3	53	mga245.1	mrp171	emm25.1	enn88.0					pgs7	scpA375.0	Lees et al 2016
33050V1S1	ERS200201	Fiji	Oceania	2006	Superficial soft tissue infection	E3	53	mga245.1	mrp171	emm25.1	enn88.0					pgs7	scpA375.0	Lees et al 2016
33187V1S1	ERS200218	Fiji	Oceania	2006	Superficial soft tissue infection	E3	53	mga245.1	mrp171	emm25.1	enn88.0					pgs7	scpA375.0	Lees et al 2016
33193V1S1	ERS200220	Fiji	Oceania	2006	Superficial soft tissue infection	E3	53	mga245.1	mrp171	emm25.1	enn88.0					pgs7	scpA375.0	Lees et al 2016
33141V2T1	ERS200428	Fiji	Oceania	2006	Pharyngitis	E3	53	mga245.1	mrp171	emm25.1	enn88.0					pgs7	scpA375.0	Lees et al 2016
20161207	SRS2372032	USA	North America	2015	iGAS	E3	53	mga255	mrp171	emm25.1	enn88.0					pgs7	scpA375.1	Chochua et al 2017
20156188	SRS2372670	USA	North America	2015	iGAS	E3	53	mga255	mrp171	emm25.1							scpA375.1	Chochua et al 2017
K11271	ERS180633	Kenya	East Africa	2003	Pneumonia	E3	159	mga244	mrp297	emm25.4	enn144					pgs10.1	scpA142	Seale et al 2016
K4973	ERS180729	Kenya	East Africa	1999	iGAS	E3	159	mga244	mrp297	emm25.4	enn144					pgs10.1	scpA143	Seale et al 2016
Bra044	ERS1106181	Brazil	South America	2011	Pharyngitis	E2	144	mga152	mrp134	emm27.0	enn48.0						scpA35	Davies et al 2019
20163031	SRS2372355	USA	North America	2015	iGAS	E2	144	mga152	mrp134	emm27.0	enn48.0						scpA35	Chochua et al 2017
20155615	SRS2372806	USA	North America	2015	iGAS	E2	144	mga152	mrp134	emm27.0	enn48.0						scpA35	Chochua et al 2017
NS672	ERS017836	Australia	Oceania	1995	iGAS	E4	10	mga66	mrp165	emm28.0	enn63						scpA392	Davies et al 2019
Bra003	ERS1106213	Brazil	South America	2009	Scarlet fever	E4	10	mga71	mrp165	emm28.0	enn67						scpA391	Davies et al 2019
NGAS302	SRS528316	Canada	North America	2011	iGAS	E4	10	mga66	mrp165	emm28.0	enn63						scpA392	Athey et al 2016
NGAS304	SRS528317	Canada	North America	2011	iGAS	E4	10	mga66	mrp165	emm28.0	enn63						scpA392	Athey et al 2016
NGAS084	SRS527968	Canada	North America	2010-2013	ND	E4	10	mga67	mrp166	emm28.0	enn64.0						scpA392	Athey et al 2014
NGAS653	SRS528416	Canada	North America	2010-2013	ND	E4	10	mga68	mrp165	emm28.0	enn64.0						scpA392	Athey et al 2014
STAB09014	STAB09014	France	Western Europe	2015	Superficial soft tissue infection	E4	10	mga66	mrp165	emm28.0	enn64.0						scpA509	Barboza et al 2017
K7219	ERS180608	Kenya	East Africa	2001	iGAS	E4	188	mga269	mrp172	emm28.0	enn121						scpA14	Seale et al 2016
PHE_45816	ERR1359506	UK	Western Europe	2014	Scarlet fever	E4	10	mga66	mrp166	emm28.0	enn64.0						scpA482	Chalker et al 2017
GASEMM0248	ERR1732728	UK	Western Europe	2014-2015	ND	E4	10	mga66	mrp166	emm28.0	enn64.0						scpA482	Kapatai et al 2017
GASEMM1282	ERR1733354	UK	Western Europe	2014-2015	ND	E4	10	mga66	mrp166	emm28.0	enn64.0						scpA482	Kapatai et al 2017
PHE_30646	ERR1359779	UK	Western Europe	2014	Scarlet fever	E4	10	mga66	mrp166	emm28.0	enn64.0						scpA482	Chalker et al 2017
PHE_25153	ERR1359881	UK	Western Europe	2014	Scarlet fever	E4	10	mga66	mrp166	emm28.0	enn64.0						scpA482	Chalker et al 2017
20154146	SRS2376403	USA	North America	2015	iGAS	E4	10	mga66	mrp166	emm28.0	enn63						scpA cut	Chochua et al 2017
20154147	SRS2376443	USA	North America	2015	iGAS	E4	10	mga66	mrp165	emm28.0	enn63						scpA539	Chochua et al 2017
20154944	SRS2376345	USA	North America	2015	iGAS	E4	10	mga62	mrp165	emm28.0	enn63						scpA510	Chochua et al 2017
20156635	SRS2372479	USA	North America	2015	iGAS	E4	10	mga66	mrp165	emm28.0	enn63						scpA480	Chochua et al 2017
20154796	SRS2376515	USA	North America	2015	iGAS	E4	10	mga66	mrp165	emm28.0	enn63						scpA480	Chochua et al 2017
20154024	SRS2376178	USA	North America	2015	iGAS	E4	10	mga64	mrp165	emm28.0	enn64.0						scpA cut	Chochua et al 2017
20162124	SRS2372313	USA	North America	2015	iGAS	E4	10	mga66	mrp165	emm28.0	enn64.0						scpA480	Chochua et al 2017
20162115	SRS2372348	USA	North America	2015	iGAS	E4	10	mga66	mrp165	emm28.0	enn64.0						scpA480	Chochua et al 2017
20160177	SRS2372468	USA	North America	2015	iGAS	E4	10	mga66	mrp165	emm28.0	enn64.0						scpA cut	Chochua et al 2017
20160016	SRS2372533	USA	North America	2015	iGAS	E4	10	mga66	mrp165	emm28.0	enn64.0						scpA480	Chochua et al 2017
20156790	SRS2372754	USA	North America	2015	iGAS	E4	10	mga66	mrp165	emm28.0	enn64.0						scpA494	Chochua et al 2017
20156794	SRS2372755	USA	North America	2015	iGAS	E4	10	mga66	mrp165	emm28.0	enn64.0						scpA494	Chochua et al 2017
HarveyGAS	HarveyGAS	USA	North America	2017	Necrotizing fasciitis	E4	10	mga63	mrp166	emm28.0	enn64.1						scpA480	Long et al 2017
20154555	SRS2376264	USA	North America	2015	iGAS	E4	10	mga66	mrp165	emm28.0	enn66						scpA392	Chochua et al 2017
A829	ERS1106226	India	South Asia	2007-2010	Pharyngitis	E4	172	mga245.7	mrp28	emm28.5	enn70						scpA454	Davies et al 2019, Sagar et al 2012, Haggar et al 2012
A846	ERS1106234	India	South Asia	2007-2010	ND	E4	172	mga245.7	mrp28	emm28.5	enn70						scpA454	Davies et al 2019, Sagar et al 2012, Haggar et al 2012
20160756	SRS2372094	USA	North America	2015	iGAS	M29	8	mga386		emm29.14							scpA514	Chochua et al 2017
NGAS419	SRS528354	Canada	North America	2010-2013	ND	A-C5	2	mga358		emm3.1							scpA477	Athey et al 2014
GAS0320	ERS1105904	NZ	Oceania	2003	Rheumatic fever	A-C5	2	mga358		emm3.1							scpA477	Davies et al 2019
GAS0327	ERS1105912	NZ	Oceania	2003	iGAS	A-C5	2	mga358		emm3.1							scpA477	Davies et al 2019
GAS1218	ERS1105929	NZ	Oceania	2012	iGAS	A-C5	2	mga358		emm3.1							scpA477	Davies et al 2019
GAS0317	ERS1105892	NZ	Oceania	2003	Pharyngitis	A-C5	2	mga358		emm3.1							scpA477	Davies et al 2019
GAS12172	ERS1106009	NZ	Oceania	2012	Pharyngitis	A-C5	2	mga358		emm3.1							scpA477	Davies et al 2019
PHE_12826	ERR1359828	UK	Western Europe	2014	Scarlet fever	A-C5	2	mga358		emm3.1							scpA477	Chalker et al 2017
PHE_12894	ERR1359677	UK	Western Europe	2014	Scarlet fever	A-C5	2	mga358		emm3.1							scpA477	Chalker et al 2017
20154799	SRS2376193	USA	North America	2015	iGAS	A-C5	2	mga358		emm3.1							scpA477	Chochua et al 2017
20154166	SRS2376284	USA	North America	2015	iGAS	A-C5	2	mga358		emm3.1							scpA477	Chochua et al 2017
20155031	SRS2376368	USA	North America	2015	iGAS	A-C5	2	mga358		emm3.1							scpA477	Chochua et al 2017
20154133	SRS2376480	USA	North America	2015	iGAS	A-C5	2	mga358		emm3.1							scpA477	Chochua et al 2017
GASEMM2370	ERR1732966	UK	Western Europe	2014-2015	ND	A-C5	2	mga359		emm3.102							scpA cut	Kapatai et al 2017
PHE_45826	ERR1359645	UK	Western Europe	2014	Scarlet fever	A-C5	2	mga358		emm3.103							scpA477	Chalker et al 2017
GASEMM1189	ERR1733813	UK	Western Europe	2014-2015	ND	A-C5	2	mga358		emm3.116							scpA477	Kapatai et al 2017
NS2403	ERS366814	Australia	Oceania	2000	APSGN	A-C5	98	mga387.0		emm3.22							scpA407	Davies et al 2019
NS2283	ERS366841	Australia	Oceania	2000	APSGN	A-C5	98	mga387.0		emm3.22							scpA407	Davies et al 2019
NS2299	ERS366842	Australia	Oceania	2000	APSGN	A-C5	98	mga387.0		emm3.22							scpA407	Davies et al 2019
A843	ERS1106233	India	South Asia	2007-2010	Pharyngitis	A-C5	98	mga387.0		emm3.22							scpA407	Davies et al 2019, Sagar et al 2012, Haggar et al 2012
A842	ERS1106232	India	South Asia	2007-2010	ND	A-C5	98	mga387.0		emm3.22							scpA407	Davies et al 2019, Sagar et al 2012, Haggar et al 2012
A873	ERS1106240	India	South Asia	2007-2010	ND	A-C5	2	mga359		emm3.23							scpA471	Davies et al 2019, Sagar et al 2012, Haggar et al 2012
A856	ERS1106237	India	South Asia	2007-2010	ND	A-C5	2	mga359		emm3.23							scpA471	Davies et al 2019, Sagar et al 2012, Haggar et al 2012
GAS12171	ERS1105988	NZ	Oceania	2012	Rheumatic fever	A-C5	2	mga358		emm3.33							scpA477	Davies et al 2019
20154813	SRS2376211	USA	North America	2015	iGAS	A-C5	2	mga358		emm3.4							scpA477	Chochua et al 2017
GASEMM2682	ERR1733357	UK	Western Europe	2014-2015	ND	A-C5	2	mga359		emm3.41							scpA cut	Kapatai et al 2017
PHE_12026	ERR1359479	UK	Western Europe	41730	iGAS	A-C5	2	mga357		emm3.56							scpA477	Chalker et al 2017
PHE_12088	ERR1359340	UK	Western Europe	2014	Scarlet fever	A-C5	2	mga357		emm3.56							scpA477	Chalker et al 2017
GASEMM2438	ERR1733110	UK	Western Europe	2014-2015	ND	A-C5	2	mga358		emm3.7							scpA477	Kapatai et al 2017
GASEMM0963	ERR1733163	UK	Western Europe	2014-2015	ND	A-C5	2	mga358		emm3.86							scpA477	Kapatai et al 2017
PHE_45817	ERR1359759	UK	Western Europe	2014	Scarlet fever	A-C5	2	mga358		emm3.93							scpA477	Chalker et al 2017
GASEMM0669	ERR1734512	UK	Western Europe	2014-2015	ND	D2	198	mga214	mrp288	emm32.2	enn222						scpA cut	Kapatai et al 2017
NS5615	ERS076323	Australia	Oceania	2005	Superficial soft tissue infection	D4	39	mga346.4	mrp219	emm33.0	enn249						scpA329	Davies et al 2019
NS5539	ERS076317	Australia	Oceania	1993	Superficial soft tissue infection	D4	39	mga346.4	mrp272	emm33.0	enn249						scpA328	Davies et al 2019
33101V1T1	ERS086676	Fiji	Oceania	2006	Pharyngitis	D4	39	mga346.4	mrp219	emm33.0	enn248						scpA327	Lees et al 2016
20066V1I1	ERS140465	Fiji	Oceania	2006	Arthritis	D4	39	mga346.4	mrp219	emm33.0	enn249						scpA327	Lees et al 2016
20086V1I1	ERS140308	Fiji	Oceania	2006	iGAS	D4	39	mga346.4	mrp219	emm33.0	enn249						scpA327	Lees et al 2016
20008V1I1	ERS140285	Fiji	Oceania	2006	Arthritis	D4	39	mga346.4	mrp219	emm33.0	enn249						scpA327	Lees et al 2016
31072V6S2	ERS140387	Fiji	Oceania	2006	Superficial soft tissue infection	D4	39	mga346.4	mrp219	emm33.0	enn249						scpA327	Lees et al 2016
31067V2S1	ERS140516	Fiji	Oceania	2006	Superficial soft tissue infection	D4	39	mga346.4	mrp219	emm33.0	enn249						scpA327	Lees et al 2016
33041V1S1	ERS200199	Fiji	Oceania	2006	Superficial soft tissue infection	D4	39	mga346.4	mrp219	emm33.0	enn249						scpA327	Lees et al 2016
33117V1S1	ERS200210	Fiji	Oceania	2006	Superficial soft tissue infection	D4	39	mga346.4	mrp219	emm33.0	enn249						scpA327	Lees et al 2016
33120V2S1	ERS200225	Fiji	Oceania	2006	Superficial soft tissue infection	D4	39	mga346.4	mrp219	emm33.0	enn249						scpA327	Lees et al 2016
33190V2S1	ERS200233	Fiji	Oceania	2006	Superficial soft tissue infection	D4	39	mga346.4	mrp219	emm33.0	enn249						scpA327	Lees et al 2016
33202V1T1	ERS086700	Fiji	Oceania	2006	Pharyngitis	D4	39	mga346.4	mrp219	emm33.0	enn250						scpA326	Lees et al 2016
GAS0830	ERS1106024	NZ	Oceania	2008	Rheumatic fever	D4	39	mga313	mrp219	emm33.0	enn249						scpA327	Davies et al 2019
GAS10476	ERS1105921	NZ	Oceania	2010	iGAS	D4	39	mga346.4	mrp219	emm33.0	enn249						scpA327	Davies et al 2019
GAS12332	ERS1106040	NZ	Oceania	2012	Pharyngitis	D4	39	mga346.4	mrp219	emm33.0	enn249						scpA327	Davies et al 2019
20170001	SRS2371988	USA	North America	2015	iGAS	D4	293	mga346.4	mrp219	emm33.0	enn251						scpA506	Chochua et al 2017
GAS10213	ERS1106004	NZ	Oceania	2010	Rheumatic fever	E4	71	mga321	mrp191	emm36.2	enn255						scpA428	Davies et al 2019
GAS09379	ERS1105987	NZ	Oceania	2009	Rheumatic fever	E4	71	mga326.3	mrp191	emm36.2	enn255						scpA428	Davies et al 2019
GAS1047	ERS1105975	NZ	Oceania	2010	Rheumatic fever	E4	71	mga326.3	mrp191	emm36.2	enn255						scpA428	Davies et al 2019
GAS1073	ERS1106002	NZ	Oceania	2010	iGAS	E4	71	mga326.3	mrp191	emm36.2	enn255						scpA428	Davies et al 2019
GAS09438	ERS1105909	NZ	Oceania	2009	iGAS	E4	71	mga326.3	mrp191	emm36.2	enn255						scpA428	Davies et al 2019
GAS11453	ERS1106037	NZ	Oceania	2011	iGAS	E4	71	mga326.3	mrp191	emm36.2	enn255						scpA428	Davies et al 2019
GAS10458	ERS1106032	NZ	Oceania	2010	iGAS	E4	71	mga326.3	mrp191	emm36.2	enn255						scpA428	Davies et al 2019
GAS11456	ERS1106045	NZ	Oceania	2011	iGAS	E4	71	mga326.3	mrp191	emm36.2	enn255						scpA428	Davies et al 2019
NS3335	ERS076281	Australia	Oceania	2002	Superficial soft tissue infection	A-C4	38	mga384		emm39.4							scpA455	Davies et al 2019
31005V6S1	ERS140369	Fiji	Oceania	2006	Superficial soft tissue infection	A-C4	38	mga384		emm39.4	enn283						scpA455	Lees et al 2016
31114V5S1	ERS140396	Fiji	Oceania	2006	Superficial soft tissue infection	A-C4	38	mga384		emm39.4	enn283						scpA455	Lees et al 2016
31136V6S1	ERS140542	Fiji	Oceania	2006	Superficial soft tissue infection	A-C4	38	mga384		emm39.4	enn283						scpA455	Lees et al 2016
31138V6S1	ERS140404	Fiji	Oceania	2006	Superficial soft tissue infection	A-C4	38	mga384		emm39.4	enn283						scpA455	Lees et al 2016
31165V6S1	ERS140532	Fiji	Oceania	2006	Superficial soft tissue infection	A-C4	38	mga384		emm39.4	enn283						scpA455	Lees et al 2016
31168V5S1	ERS140413	Fiji	Oceania	2006	Superficial soft tissue infection	A-C4	38	mga384		emm39.4	enn283						scpA455	Lees et al 2016
31013V2T1	ERS200156	Fiji	Oceania	2006	Pharyngitis	A-C4	38	mga384		emm39.4	enn283						scpA455	Lees et al 2016
31044V4S1	ERS200398	Fiji	Oceania	2006	Superficial soft tissue infection	A-C4	38	mga384		emm39.4	enn283						scpA455	Lees et al 2016
31088V4S1	ERS200406	Fiji	Oceania	2006	Superficial soft tissue infection	A-C4	38	mga384		emm39.4	enn283						scpA455	Lees et al 2016
31121V4S1	ERS200415	Fiji	Oceania	2006	Superficial soft tissue infection	A-C4	38	mga384		emm39.4	enn283						scpA455	Lees et al 2016
31129V4S1	ERS200419	Fiji	Oceania	2006	Superficial soft tissue infection	A-C4	38	mga384		emm39.4	enn283						scpA455	Lees et al 2016
31134V4S1	ERS200420	Fiji	Oceania	2006	Superficial soft tissue infection	A-C4	38	mga384		emm39.4	enn283						scpA455	Lees et al 2016
GAS09257	ERS1105932	NZ	Oceania	2009	Rheumatic fever	A-C4	38	mga384		emm39.4	enn283						scpA455	Davies et al 2019
NGAS228	SRS528296	Canada	North America	2010-2013	ND	E1	14	mga286	mrp179.0	emm4.0							scpA440.1	Athey et al 2014
NGAS737	SRS528436	Canada	North America	2010-2013	ND	E1	14	mga286	mrp179.0	emm4.0							scpA440.0	Athey et al 2014
20164918	SRS2372294	USA	North America	2015	iGAS	E1	14	mga282	mrp179.0	emm4.0							scpA441	Chochua et al 2017
20155208	SRS2372459	USA	North America	2015	iGAS	E1	14	mga286	mrp178	emm4.0							scpA440.0	Chochua et al 2017
20154138	SRS2376420	USA	North America	2015	iGAS	E1	14	mga282	mrp179.0	emm4.0							scpA441	Chochua et al 2017
NS678	ERS076244	Australia	Oceania	1995	Pharyngitis	E1	14	mga282	mrp179.1	emm4.0	enn1						scpA439	Davies et al 2019
NS5789	ERS076331	Australia	Oceania	2005	Superficial soft tissue infection	E1	14	mga282	mrp179.1	emm4.0	enn1						scpA439	Davies et al 2019
Bra015	ERS1106214	Brazil	South America	2007	iGAS	E1	14	mga286	mrp179.2	emm4.0	enn1						scpA439	Davies et al 2019
Bra033	ERS1106186	Brazil	South America	2007	Scarlet fever	E1	14	mga282	mrp179.1	emm4.0	enn1						scpA439	Davies et al 2019
NGAS670	SRS528426	Canada	North America	2010-2013	ND	E1	14	mga282	mrp179.1	emm4.0	enn1						scpA439	Athey et al 2014
NGAS675	SRS528430	Canada	North America	2010-2013	ND	E1	14	mga282	mrp179.1	emm4.0	enn1						scpA439	Athey et al 2014
NGAS760	SRS528448	Canada	North America	2010-2013	ND	E1	14	mga282	mrp179.1	emm4.0	enn1						scpA439	Athey et al 2014
NGAS746	SRS528439	Canada	North America	2013	iGAS	E1	14	mga286	mrp179.0	emm4.0							scpA441	Athey et al 2016
NGAS758	SRS528446	Canada	North America	2013	ND	E1	14	mga286	mrp179.0	emm4.0							scpA441	Athey et al 2016
NGAS493	SRS528367	Canada	North America	2010-2013	ND	E1	14	mga286	mrp179.0	emm4.0							scpA441	Athey et al 2014
NGAS759	SRS528447	Canada	North America	2010-2013	ND	E1	14	mga286	mrp179.0	emm4.0							scpA441	Athey et al 2014
PHE_26066	ERR1359802	UK	Western Europe	0	iGAS	E1	14	mga286	mrp179.2	emm4.0	enn1						scpA439	Chalker et al 2017
PHE_26033	ERR1359637	UK	Western Europe	2014	Scarlet fever	E1	14	mga286	mrp179.2	emm4.0	enn1						scpA439	Chalker et al 2017
PHE_12832	ERR1359513	UK	Western Europe	2014	Scarlet fever	E1	14	mga282	mrp179.1	emm4.0	enn2						scpA500	Chalker et al 2017
PHE_33034	ERR1359450	UK	Western Europe	2014	Scarlet fever	E1	14	mga282	mrp179.1	emm4.0	enn2						scpA cut	Chalker et al 2017
PHE_45819	ERR1359639	UK	Western Europe	2014	Scarlet fever	E1	14	mga285	mrp179.0	emm4.0							scpA440.0	Chalker et al 2017
20154167	SRS2376208	USA	North America	2015	iGAS	E1	14	mga282	mrp179.0	emm4.0							scpA441	Chochua et al 2017
20154044	SRS2376256	USA	North America	2015	iGAS	E1	14	mga284	mrp179.0	emm4.0							scpA440.0	Chochua et al 2017
20154135	SRS2376474	USA	North America	2015	iGAS	E1	14	mga286	mrp179.0	emm4.0							scpA502	Chochua et al 2017
NS415	ERS017804	Australia	Oceania	1995	Superficial soft tissue infection	E1	148	mga185.2	mrp157	emm4.5	enn16						scpA112	Davies et al 2019
NS5347	ERS017845	Australia	Oceania	1991	Superficial soft tissue infection	E1	90	mga185.5	mrp158	emm4.5	enn16						scpA114	Davies et al 2019
NS7168	ERS076363	Australia	Oceania	1999	Superficial soft tissue infection	E1	253	mga185.2	mrp156	emm4.5	enn16						scpA111	Davies et al 2019
NS244	ERS017801	Australia	Oceania	1995	ND	E1	148	mga185.2	mrp157	emm4.5	enn16						scpA113	Davies et al 2019
NS226	ERS017797	Australia	Oceania	1994	iGAS	E1	148	mga185.2	mrp157	emm4.5	enn16						scpA112	Davies et al 2019
31138V1T1	ERS140344	Fiji	Oceania	2006	Pharyngitis	E1	90	mga185.2	mrp155	emm4.5	enn16						scpA111	Lees et al 2016
31154V5S1	ERS140408	Fiji	Oceania	2006	Superficial soft tissue infection	E1	90	mga185.2	mrp155	emm4.5	enn16						scpA111	Lees et al 2016
31069V3S1	ERS200373	Fiji	Oceania	2006	Superficial soft tissue infection	E1	90	mga185.2	mrp155	emm4.5	enn16						scpA111	Lees et al 2016
31089V2S1	ERS200348	Fiji	Oceania	2006	Superficial soft tissue infection	E1	90	mga185.2	mrp155	emm4.5	enn16						scpA111	Lees et al 2016
31104V2S1	ERS200349	Fiji	Oceania	2006	Superficial soft tissue infection	E1	90	mga185.2	mrp155	emm4.5	enn16						scpA111	Lees et al 2016
K29527	ERS180437	Kenya	East Africa	2008	Deep soft tissue infection	E1	138	mga276.4	mrp159	emm4.5	enn14.1						scpA74	Seale et al 2016
K7928	ERS366959	Kenya	East Africa	2001	Pneumonia	E1	138	mga276.4	mrp159	emm4.5	enn14.1						scpA73	Seale et al 2016
NS6648	ERS076346	Australia	Oceania	2007	iGAS	D4	28	mga219	mrp187	emm41.2	enn162						scpA216	Davies et al 2019
NS7970	ERS076368	Australia	Oceania	1995	Superficial soft tissue infection	D4	254	mga124	mrp277	emm41.2	enn167						scpA191	Davies et al 2019
NGAS330	SRS528333	Canada	North America	2011	iGAS	D4	28	mga219	mrp187	emm41.2	enn162						scpA217	Athey et al 2016
NGAS346	SRS528344	Canada	North America	2011	ND	D4	28	mga219	mrp187	emm41.2	enn162						scpA217	Athey et al 2016
15GA0017	ERS1106130	NZ	Oceania	2015	Rheumatic fever	D4	28	mga210	mrp187	emm41.2	enn162						scpA216	Davies et al 2019
14GA1137	ERS1106111	NZ	Oceania	2014	Rheumatic fever	D4	8	mga219	mrp187	emm41.2	enn162						scpA216	Davies et al 2019
14GA1136	ERS1106103	NZ	Oceania	2014	Rheumatic fever	D4	28	mga219	mrp187	emm41.2	enn162						scpA216	Davies et al 2019
GAS13589	ERS1106139	NZ	Oceania	2013	Rheumatic fever	D4	28	mga57	mrp187	emm41.2	enn162						scpA216	Davies et al 2019
GAS1121	ERS1105978	NZ	Oceania	2011	Rheumatic fever	D4	28	mga219	mrp187	emm41.2	enn162						scpA216	Davies et al 2019
GAS12357	ERS1106048	NZ	Oceania	2012	Rheumatic fever	D4	28	mga219	mrp187	emm41.2	enn162						scpA216	Davies et al 2019
15GA0011	ERS1106122	NZ	Oceania	2015	iGAS	D4	28	mga219	mrp187	emm41.2	enn162						scpA216	Davies et al 2019
GAS12394	ERS1106064	NZ	Oceania	2012	iGAS	D4	28	mga219	mrp187	emm41.2	enn162						scpA216	Davies et al 2019
GAS13599	ERS1106147	NZ	Oceania	2013	iGAS	D4	28	mga219	mrp187	emm41.2	enn162						scpA216	Davies et al 2019
GAS11129	ERS1105877	NZ	Oceania	2011	iGAS	D4	28	mga219	mrp187	emm41.2	enn162						scpA216	Davies et al 2019
14GA1005	ERS1106082	NZ	Oceania	2014	Pharyngitis	D4	1	mga219	mrp187	emm41.2	enn162						scpA216	Davies et al 2019
GAS11154	ERS1105943	NZ	Oceania	2011	Pharyngitis	D4	28	mga219	mrp187	emm41.2	enn162						scpA216	Davies et al 2019
GAS12463	ERS1105935	NZ	Oceania	2012	Pharyngitis	D4	28	mga219	mrp187	emm41.2	enn162						scpA216	Davies et al 2019
20162417	SRS2371941	USA	North America	2015	iGAS	D4	28	mga219	mrp187	emm41.2	enn162						scpA217	Chochua et al 2017
20161448	SRS2372100	USA	North America	2015	iGAS	D4	28	mga219	mrp187	emm41.2	enn162						scpA217	Chochua et al 2017
NS234	ERS076239	Australia	Oceania	1994	Pharyngitis	E6	89	mga340	mrp6	emm42.0	enn187.0						scpA67	Davies et al 2019
NS4982	ERS076305	Australia	Oceania	2005	Superficial soft tissue infection	E6	89	mga340	mrp6	emm42.0	enn201						scpA67	Davies et al 2019
31128V3S1	ERS200382	Fiji	Oceania	2006	Superficial soft tissue infection	E6	89	mga340	mrp6	emm42.0	enn201						scpA67	Lees et al 2016
20161097	SRS2372193	USA	North America	2015	iGAS	E6	89	mga340	mrp6	emm42.0	enn187.0						scpA67	Chochua et al 2017
NS581	ERS017824	Australia	Oceania	1995	iGAS	E6	89	mga340	mrp6	emm42.1	enn187.1						scpA68	Davies et al 2019
K5248	ERS180586	Kenya	East Africa	1999	Deep soft tissue infection	D4	185	mga107.0	mrp235	emm43.1	enn298						scpA190	Seale et al 2016
A1267	ERS1106269	India	South Asia	2007-2010	iGAS	D4	209	mga326.11	mrp190	emm43.3	enn172						scpA259	Davies et al 2019, Sagar et al 2012, Haggar et al 2012
Bra012	ERS1106199	Brazil	South America	2012	Superficial soft tissue infection	D4	218	mga346.3	mrp259	emm43.5(179/180)	enn257						scpA233	Davies et al 2019
NS6474	ERS076342	Australia	Oceania	2006	Superficial soft tissue infection	E3	12	mga185.0	mrp94	emm44.0	enn12						scpA103	Davies et al 2019
NS564	ERS013668	Australia	Oceania	1995	iGAS	E3	12	mga185.0	mrp94	emm44.0	enn5.0						scpA104	Davies et al 2019
2235-1	SRR2980391	Australia	Oceania	2004	Superficial soft tissue infection	E3	162	mga171.0	mrp94	emm44.0	enn5.0						scpA105	Bowen et al 2016
2233-1	SRR2980392	Australia	Oceania	2004	Superficial soft tissue infection	E3	162	mga171.0	mrp94	emm44.0	enn5.0						scpA105	Bowen et al 2016
42070V1S1	ERS140428	Fiji	Oceania	2006	Superficial soft tissue infection	E3	12	mga185.0	mrp94	emm44.0	enn5.0						scpA103	Lees et al 2016
44052V1S1	ERS140535	Fiji	Oceania	2006	Superficial soft tissue infection	E3	12	mga185.0	mrp94	emm44.0	enn5.0						scpA103	Lees et al 2016
33011V3S1	ERS200237	Fiji	Oceania	2006	Superficial soft tissue infection	E3	12	mga185.0	mrp94	emm44.0	enn5.0						scpA103	Lees et al 2016
33098V2T1	ERS200429	Fiji	Oceania	2006	Pharyngitis	E3	12	mga185.0	mrp94	emm44.0	enn5.0						scpA103	Lees et al 2016
A967	ERS1106254	India	South Asia	2007-2010	ND	E3	12	mga185.0	mrp94	emm44.0	enn5.0						scpA103	Davies et al 2019, Sagar et al 2012, Haggar et al 2012
A996	ERS1106261	India	South Asia	2007-2010	ND	E3	12	mga185.0	mrp94	emm44.0	enn5.0						scpA103	Davies et al 2019, Sagar et al 2012, Haggar et al 2012
K9361	ERS180687	Kenya	East Africa	2002	Pneumonia	E3	12	mga185.1	mrp94	emm44.0	enn11						scpA105	Seale et al 2016
K12434	ERS180547	Kenya	East Africa	2004	Deep soft tissue infection	E3	12	mga185.1	mrp94	emm44.0	enn5.0						scpA106	Seale et al 2016
K23180	ERS180559	Kenya	East Africa	2007	Deep soft tissue infection	E3	12	mga185.0	mrp94	emm44.0	enn5.0						scpA105	Seale et al 2016
K24635	ERS180432	Kenya	East Africa	2007	Deep soft tissue infection	E3	12	mga185.1	mrp94	emm44.0	enn5.0						scpA105	Seale et al 2016
K20201	ERS180487	Kenya	East Africa	2006	Deep soft tissue infection	E3	12	mga185.1	mrp94	emm44.0	enn5.0						scpA106	Seale et al 2016
K8861	ERS180755	Kenya	East Africa	2002	iGAS	E3	12	mga185.1	mrp94	emm44.0	enn5.0						scpA108	Seale et al 2016
K12554	ERS180623	Kenya	East Africa	2004	iGAS	E3	12	mga185.1	mrp94	emm44.0	enn5.0						scpA105	Seale et al 2016
K7498	ERS180602	Kenya	East Africa	2001	iGAS	E3	12	mga185.1	mrp94	emm44.0	enn5.0						scpA106	Seale et al 2016
K5017	ERS180742	Kenya	East Africa	1999	Meningitis	E3	12	mga185.1	mrp94	emm44.0	enn5.0						scpA106	Seale et al 2016
K5017	ERS180684	Kenya	East Africa	1999	Meningitis	E3	12	mga185.1	mrp94	emm44.0	enn5.0						scpA106	Seale et al 2016
K43037	ERS366991	Kenya	East Africa	2010	Pneumonia	E3	12	mga185.1	mrp94	emm44.0	enn5.0						scpA105	Seale et al 2016
K49551	ERS180566	Kenya	East Africa	2011	Pneumonia	E3	12	mga185.1	mrp94	emm44.0	enn5.0						scpA105	Seale et al 2016
K4728	ERS180761	Kenya	East Africa	1999	Pneumonia	E3	12	mga185.1	mrp94	emm44.0	enn5.0						scpA105	Seale et al 2016
K48650	ERS180516	Kenya	East Africa	2011	Deep soft tissue infection	E3	12	mga185.1	mrp94	emm44.0	enn5.3						scpA107	Seale et al 2016
GAS11146	ERS1105923	NZ	Oceania	2011	Rheumatic fever	E3	12	mga185.0	mrp94	emm44.0	enn5.0						scpA103	Davies et al 2019
GAS0592	ERS1105927	NZ	Oceania	2005	iGAS	E3	12	mga185.0	mrp94	emm44.0	enn5.0						scpA103	Davies et al 2019
GAS11237	ERS1106020	NZ	Oceania	2011	iGAS	E3	12	mga185.0	mrp94	emm44.0	enn5.0						scpA103	Davies et al 2019
GAS07147	ERS1105984	NZ	Oceania	2007	Pharyngitis	E3	12	mga185.0	mrp94	emm44.0	enn5.0						scpA103	Davies et al 2019
PHE_104230	ERR1359592	UK	Western Europe	41730	iGAS	E3	110	mga292	mrp95	emm44.0	enn5.0						scpA483	Chalker et al 2017
PHE_25152	ERR1359493	UK	Western Europe	2014	Scarlet fever	E3	110	mga293	mrp95	emm44.0							scpA483	Chalker et al 2017
20155417	SRS2372453	USA	North America	2015	iGAS	E3	162	mga171.0	mrp94	emm44.0	enn5.0						scpA105	Chochua et al 2017
20160762	SRS2372134	USA	North America	2015	iGAS	E3	110	mga293	mrp95	emm44.0							scpA483	Chochua et al 2017
20154590	SRS2376147	USA	North America	2015	iGAS	E3	110	mga293	mrp95	emm44.0							scpA483	Chochua et al 2017
Bra025	ERS1106205	Brazil	South America	2003	Scarlet fever	E6	217	mga232	mrp170	emm48.1	enn340						scpA47	Davies et al 2019
NS6902	ERS366828	Australia	Oceania	0	APSGN	E3	15	mga342.0	mrp88	emm49.0	enn43						scpA153	Davies et al 2019
31158V5S1	ERS140410	Fiji	Oceania	2006	Superficial soft tissue infection	E3	15	mga342.0	mrp88	emm49.0	enn40.1						scpA153	Lees et al 2016
31158V5S1_01	ERS200300	Fiji	Oceania	2006	Superficial soft tissue infection	E3	15	mga342.0	mrp88	emm49.0	enn40.1						scpA153	Lees et al 2016
31136V4S1	ERS200421	Fiji	Oceania	2006	Superficial soft tissue infection	E3	15	mga342.0	mrp88	emm49.0	enn40.1						scpA153	Lees et al 2016
33092V2T1	ERS200432	Fiji	Oceania	2006	Pharyngitis	E3	15	mga342.0	mrp88	emm49.0	enn40.1						scpA153	Lees et al 2016
A1287	ERS1106270	India	South Asia	2007-2010	iGAS	E3	15	mga342.0	mrp88	emm49.0	enn42						scpA153	Davies et al 2019, Sagar et al 2012, Haggar et al 2012
GAS09330	ERS1105959	NZ	Oceania	2009	Rheumatic fever	E3	15	mga342.0	mrp88	emm49.0	enn40.1						scpA153	Davies et al 2019
GAS13376	ERS1106042	NZ	Oceania	2013	iGAS	E3	15	mga295	mrp88	emm49.0	enn40.1						scpA153	Davies et al 2019
20155267	SRS2372465	USA	North America	2015	iGAS	E3	15	mga342.0	mrp88	emm49.0	enn40.1						scpA153	Chochua et al 2017
20156413	SRS2372878	USA	North America	2015	iGAS	E3	15	mga342.0	mrp88	emm49.0	enn40.1						scpA153	Chochua et al 2017
20154048	SRS2376393	USA	North America	2015	iGAS	E3	15	mga342.0	mrp88	emm49.0	enn40.1						scpA153	Chochua et al 2017
20154047	SRS2376394	USA	North America	2015	iGAS	E3	15	mga342.0	mrp88	emm49.0	enn40.1						scpA153	Chochua et al 2017
20155657	SRS2372742	USA	North America	2015	iGAS	E3	15	mga342.0	mrp88	emm49.0	enn40.1						scpA504	Chochua et al 2017
20160980	SRS2372018	USA	North America	2015	iGAS	E3	15	mga342.1	mrp89.0	emm49.1	enn40.1						scpA150.1	Chochua et al 2017
NS2188	ERS366820	Australia	Oceania	2000	APSGN	E3	15	mga342.0	mrp91	emm49.3	enn40.1						scpA150.0	Davies et al 2019
NS3965	ERS366829	Australia	Oceania	0	Superficial soft tissue infection	E3	15	mga342.0	mrp89.2	emm49.3	enn40.1						scpA152	Davies et al 2019
NS232	ERS076238	Australia	Oceania	1994	Pharyngitis	E3	15	mga296	mrp89.0	emm49.3	enn40.1						scpA151	Davies et al 2019
NS2231	ERS076267	Australia	Oceania	2000	Superficial soft tissue infection	E3	15	mga342.0	mrp91	emm49.3	enn40.1						scpA151	Davies et al 2019
A838	ERS1106228	India	South Asia	2007-2010	ND	NT	139	mga342.2	mrp89.1	emm49.4	enn40.1						scpA154	Davies et al 2019, Sagar et al 2012, Haggar et al 2012
A915	ERS1106250	India	South Asia	2007-2010	ND	NT	139	mga342.2	mrp89.1	emm49.4	enn40.1						scpA154	Davies et al 2019, Sagar et al 2012, Haggar et al 2012
GASEMM2962	ERR1733501	UK	Western Europe	2014-2015	ND	E3	139	mga342.2	mrp89.3	emm49.4	enn40.1						scpA154	Kapatai et al 2017
NGAS428	SRS528357	Canada	North America	2010-2013	ND	M5	36	mga360		emm5.14							scpA511	Athey et al 2014
K10586	ERS180457	Kenya	East Africa	2003	Deep soft tissue infection	E2	129	mga320	mrp160	emm50.3	enn71						scpA305	Seale et al 2016
K10378	ERS180766	Kenya	East Africa	2003	iGAS	E2	129	mga320	mrp161	emm50.3	enn71						scpA305	Seale et al 2016
K9454	ERS180772	Kenya	East Africa	2002	iGAS	E2	129	mga320	mrp160	emm50.3	enn71						scpA305	Seale et al 2016
YARB5	ERS366840	Australia	Oceania	2010	Superficial soft tissue infection	D4	84	mga326.5	mrp210.4	emm52.1	enn259						scpA221	Davies et al 2019
NS253	ERS017803	Australia	Oceania	1995	iGAS	D4	84	mga326.5	mrp210.4	emm52.1	enn259						scpA222	Davies et al 2019
NS455	ERS017817	Australia	Oceania	1995	iGAS	D4	84	mga326.5	mrp210.4	emm52.1	enn259						scpA221	Davies et al 2019
20099V1I1	ERS140521	Fiji	Oceania	2006	iGAS	D4	84	mga326.5	mrp210.4	emm52.1	enn259						scpA221	Lees et al 2016
33191V2S1	ERS200234	Fiji	Oceania	2006	Superficial soft tissue infection	D4	84	mga326.5	mrp210.4	emm52.1	enn259						scpA221	Lees et al 2016
NS2663	ERS076270	Australia	Oceania	2001	Superficial soft tissue infection	D4	152	mga257.1	mrp245.0	emm53.0	enn230						scpA416.0	Davies et al 2019
NS4517	ERS076292	Australia	Oceania	2004	Superficial soft tissue infection	D4	19	mga205	mrp230.0	emm53.0	enn252.0						scpA263	Davies et al 2019
NS7096	ERS076357	Australia	Oceania	1997	Superficial soft tissue infection	D4	19	mga205	mrp230.0	emm53.0	enn252.0						scpA263	Davies et al 2019
NS13	ERS013659	Australia	Oceania	1991	iGAS	D4	146	mga104	mrp230.0	emm53.0	enn254						scpA268	Davies et al 2019
NS10	ERS017771	Australia	Oceania	1990	APSGN	D4	146	mga104	mrp230.0	emm53.0	enn254						scpA267	Davies et al 2019
NS59	ERS017825	Australia	Oceania	1992	ND	D4	146	mga104	mrp230.0	emm53.0	enn254						scpA268	Davies et al 2019
1024-1	SRR2976610	Australia	Oceania	2004	Superficial soft tissue infection	D4	19	mga205	mrp230.0	emm53.0	enn258						scpA517	Bowen et al 2016
Bra041	ERS1106225	Brazil	South America	2014	Superficial soft tissue infection	D4	19	mga205	mrp230.1	emm53.0	enn252.0						scpA265.1	Davies et al 2019
33016V3S1	ERS200238	Fiji	Oceania	2006	Superficial soft tissue infection	D4	152	mga257.1	mrp245.0	emm53.0	enn234						scpA416.0	Lees et al 2016
20081V1I1	ERS140306	Fiji	Oceania	2006	iGAS	D4	19	mga205	mrp230.0	emm53.0	enn252.1						scpA262.0	Lees et al 2016
31059V6S1	ERS140384	Fiji	Oceania	2006	Superficial soft tissue infection	D4	19	mga205	mrp230.0	emm53.0	enn252.1						scpA262.0	Lees et al 2016
GAS131465	ERS1106110	NZ	Oceania	2013	Rheumatic fever	D4	19	mga205	mrp230.0	emm53.0	enn252.0						scpA264	Davies et al 2019
GAS10358	ERS1105979	NZ	Oceania	2010	Rheumatic fever	D4	19	mga205	mrp230.0	emm53.0	enn252.0						scpA260.0	Davies et al 2019
GAS05150	ERS1105953	NZ	Oceania	2005	Rheumatic fever	D4	19	mga205	mrp230.0	emm53.0	enn252.0						scpA260.0	Davies et al 2019
GAS11423	ERS1105983	NZ	Oceania	2011	Rheumatic fever	D4	19	mga205	mrp230.0	emm53.0	enn252.0						scpA261	Davies et al 2019
GAS131348	ERS1106078	NZ	Oceania	2013	iGAS	D4	19	mga205	mrp230.0	emm53.0	enn252.0						scpA260.0	Davies et al 2019
GAS05154	ERS1105982	NZ	Oceania	2005	iGAS	D4	19	mga205	mrp230.0	emm53.0	enn252.0						scpA260.0	Davies et al 2019
GAS131474	ERS1106126	NZ	Oceania	2013	Pharyngitis	D4	19	mga204	mrp230.0	emm53.0	enn252.0						scpA260.1	Davies et al 2019
GAS03202	ERS1105913	NZ	Oceania	2003	Pharyngitis	D4	19	mga205	mrp230.0	emm53.0	enn252.0						scpA260.0	Davies et al 2019
GAS0615	ERS1105882	NZ	Oceania	2006	Pharyngitis	D4	19	mga205	mrp230.0	emm53.0	enn252.0						scpA260.0	Davies et al 2019
GAS12314	ERS1106011	NZ	Oceania	2012	Pharyngitis	D4	19	mga205	mrp230.0	emm53.0	enn252.0						scpA260.0	Davies et al 2019
GAS11426	ERS1106003	NZ	Oceania	2011	Pharyngitis	D4	19	mga205	mrp230.0	emm53.0	enn252.0						scpA261	Davies et al 2019
GAS08119	ERS1105883	NZ	Oceania	2008	Pharyngitis	D4	19	mga205	mrp230.0	emm53.0	enn256						scpA260.0	Davies et al 2019
PHE_33054	ERR1359397	UK	Western Europe	41760	iGAS	D4	152	mga257.1	mrp245.0	emm53.0	enn230						scpA416.1	Chalker et al 2017
GAS0361	ERS1105951	NZ	Oceania	2003	Rheumatic fever	D4	19	mga205	mrp230.0	emm53.0(179/180)	enn252.0						scpA260.0	Davies et al 2019
GAS10339	ERS1105950	NZ	Oceania	2010	iGAS	D4	19	mga205	mrp230.0	emm53.0(179/180)	enn252.0						scpA260.0	Davies et al 2019
NS178	ERS017789	Australia	Oceania	1994	Superficial soft tissue infection	D1	8	mga245.0	mrp285	emm54.1	enn260						scpA225	Davies et al 2019
NS6749	ERS076347	Australia	Oceania	2007	Superficial soft tissue infection	D1	8	mga245.0	mrp285	emm54.1	enn260						scpA223	Davies et al 2019
33100V1T1	ERS086675	Fiji	Oceania	2006	Pharyngitis	D1	8	mga245.0	mrp286	emm54.1	enn260						scpA224	Lees et al 2016
33089V1S1	ERS200206	Fiji	Oceania	2006	Superficial soft tissue infection	D1	8	mga245.0	mrp285	emm54.1	enn260						scpA223	Lees et al 2016
33100V1S1	ERS200207	Fiji	Oceania	2006	Superficial soft tissue infection	D1	8	mga245.0	mrp285	emm54.1	enn260						scpA223	Lees et al 2016
33100V1S1	ERS200208	Fiji	Oceania	2006	Superficial soft tissue infection	D1	8	mga245.0	mrp285	emm54.1	enn260						scpA223	Lees et al 2016
33124V2T1	ERS200436	Fiji	Oceania	2006	Pharyngitis	D1	8	mga245.0	mrp285	emm54.1	enn260						scpA223	Lees et al 2016
GAS06308	ERS1105970	NZ	Oceania	2006	Rheumatic fever	D1	8	mga245.0	mrp285	emm54.1	enn260						scpA223	Davies et al 2019
GAS14267	ERS1106158	NZ	Oceania	2014	iGAS	D1	8	mga245.0	mrp285	emm54.1	enn260						scpA223	Davies et al 2019
GAS06262	ERS1105954	NZ	Oceania	2006	iGAS	D1	8	mga245.0	mrp285	emm54.1	enn260						scpA223	Davies et al 2019
20155025	SRS2376369	USA	North America	2015	iGAS	D1	8	mga256	mrp285	emm54.1	enn260						scpA223	Chochua et al 2017
NS81	ERS366819	Australia	Oceania	1992	APSGN	M55	44	mga380		emm55.0			sic4	transposase6	transposase7		scpA470	Davies et al 2019
NS5268	ERS366825	Australia	Oceania	2005	APSGN	M55	44	mga380		emm55.0			sic4	transposase6	transposase7		scpA470	Davies et al 2019
K7367	ERS366957	Kenya	East Africa	2001	Deep soft tissue infection	M55	44	mga380		emm55.0			sic5	transposase9	transposase10		scpA470	Seale et al 2016
NS265	ERS017795	Australia	Oceania	1995	ND	D4	21	mga326.1	mrp247	emm56.0	enn305.1						scpA287	Davies et al 2019
NS5958	ERS076332	Australia	Oceania	2005	Superficial soft tissue infection	D4	21	mga326.1	mrp247	emm56.0	enn305.1						scpA286	Davies et al 2019
31002V1T1	ERS140479	Fiji	Oceania	2006	Pharyngitis	D4	21	mga326.1	mrp247	emm56.0	enn305.1						scpA286	Lees et al 2016
31150V1T1	ERS140345	Fiji	Oceania	2006	Pharyngitis	D4	21	mga326.1	mrp247	emm56.0	enn305.1						scpA286	Lees et al 2016
31042V5S1	ERS140541	Fiji	Oceania	2006	Superficial soft tissue infection	D4	21	mga326.1	mrp247	emm56.0	enn305.1						scpA286	Lees et al 2016
31043V6S1	ERS140377	Fiji	Oceania	2006	Superficial soft tissue infection	D4	21	mga326.1	mrp247	emm56.0	enn305.1						scpA286	Lees et al 2016
31075V5S1	ERS140389	Fiji	Oceania	2006	Superficial soft tissue infection	D4	21	mga326.1	mrp247	emm56.0	enn305.1						scpA286	Lees et al 2016
31097V5S1	ERS140392	Fiji	Oceania	2006	Superficial soft tissue infection	D4	21	mga326.1	mrp247	emm56.0	enn305.1						scpA286	Lees et al 2016
31136V5S1	ERS140402	Fiji	Oceania	2006	Superficial soft tissue infection	D4	21	mga326.1	mrp247	emm56.0	enn305.1						scpA286	Lees et al 2016
31155V6S1	ERS140501	Fiji	Oceania	2006	Superficial soft tissue infection	D4	21	mga326.1	mrp247	emm56.0	enn305.1						scpA286	Lees et al 2016
31076V2S1	ERS140456	Fiji	Oceania	2006	Superficial soft tissue infection	D4	21	mga326.1	mrp247	emm56.0	enn305.1						scpA286	Lees et al 2016
31065V1S1	ERS200170	Fiji	Oceania	2006	Superficial soft tissue infection	D4	21	mga326.1	mrp247	emm56.0	enn305.1						scpA286	Lees et al 2016
31023V2T1	ERS200157	Fiji	Oceania	2006	Pharyngitis	D4	21	mga326.1	mrp247	emm56.0	enn305.1						scpA286	Lees et al 2016
31150V1S1	ERS200188	Fiji	Oceania	2006	Superficial soft tissue infection	D4	21	mga326.1	mrp247	emm56.0	enn305.1						scpA286	Lees et al 2016
31167V1S1	ERS200191	Fiji	Oceania	2006	Superficial soft tissue infection	D4	21	mga326.1	mrp247	emm56.0	enn305.1						scpA286	Lees et al 2016
31147V3S1	ERS200385	Fiji	Oceania	2006	Superficial soft tissue infection	D4	21	mga326.1	mrp247	emm56.0	enn305.1						scpA286	Lees et al 2016
31165V4S1	ERS200423	Fiji	Oceania	2006	Superficial soft tissue infection	D4	21	mga326.1	mrp247	emm56.0	enn305.1						scpA286	Lees et al 2016
K19083	ERS180562	Kenya	East Africa	2006	Deep soft tissue infection	D4	21	mga326.1	mrp248	emm56.0	enn305.0						scpA288	Seale et al 2016
NS205	ERS076237	Australia	Oceania	1994	iGAS	D4	21	mga326.1	mrp247	emm56.1	enn305.1						scpA286	Davies et al 2019
Bra004	ERS1106218	Brazil	South America	2012	Pharyngitis	D4	213	mga121.1	mrp205.1	emm56.2(179/180)	enn163						scpA192	Davies et al 2019
NS1140	ERS017781	Australia	Oceania	1997	Superficial soft tissue infection	M57	73	mga362		emm57.0		sph3					scpA352	Davies et al 2019
20064V1I1	ERS140299	Fiji	Oceania	2006	Bacteremia	M57	73	mga363		emm57.0		sph9					scpA351	Lees et al 2016
31029V3S1	ERS200369	Fiji	Oceania	2006	Superficial soft tissue infection	M57	73	mga363		emm57.0		sph10					scpA351	Lees et al 2016
31034V4S1	ERS200395	Fiji	Oceania	2006	Superficial soft tissue infection	M57	73	mga363		emm57.0		sph6					scpA351	Lees et al 2016
31027V4S1	ERS200437	Fiji	Oceania	2006	Superficial soft tissue infection	M57	73	mga363		emm57.0		sph3					scpA351	Lees et al 2016
NS38	ERS366832	Australia	Oceania	1991	APSGN	M57	115	mga382		emm57.2							scpA1	Davies et al 2019
NS48	ERS366837	Australia	Oceania	1991	APSGN	M57	115	mga382		emm57.2							scpA1	Davies et al 2019
NS22	ERS366839	Australia	Oceania	1991	APSGN	M57	115	mga382		emm57.2							scpA1	Davies et al 2019
NS5434	ERS076315	Australia	Oceania	1991	ND	M57	115	mga382		emm57.2							scpA2	Davies et al 2019
NS196	ERS017792	Australia	Oceania	1994	Rheumatic fever	E3	16	mga11	mrp124.0	emm58.0	enn48.1					pgs6	scpA116	Davies et al 2019
NS687	ERS017830	Australia	Oceania	1996	ND	E3	16	mga7.0	mrp124.0	emm58.0	enn48.1					pgs6	scpA116	Davies et al 2019
NS35	ERS017809	Australia	Oceania	1991	iGAS	E3	16	mga7.0	mrp124.0	emm58.0	enn48.1					pgs6	scpA118	Davies et al 2019
NS474	ERS017820	Australia	Oceania	1995	iGAS	E3	16	mga7.0	mrp124.0	emm58.0	enn48.1					pgs6	scpA117	Davies et al 2019
NS351	ERS017810	Australia	Oceania	1995	ND	E3	16	mga7.0	mrp124.0	emm58.0	enn48.1					pgs6	scpA116	Davies et al 2019
NS4147	ERS076288	Australia	Oceania	2004	ND	E3	16	mga7.0	mrp124.0	emm58.0	enn48.1					pgs6	scpA116	Davies et al 2019
2098-1	SRR2980251	Australia	Oceania	2004	Superficial soft tissue infection	E3	16	mga7.0	mrp124.0	emm58.0	enn48.1					pgs6	scpA115	Bowen et al 2016
NS365	ERS017811	Australia	Oceania	1995	iGAS	E3	16	mga7.0	mrp124.0	emm58.0	enn51					pgs6	scpA116	Davies et al 2019
NS5758	ERS076326	Australia	Oceania	2005	Superficial soft tissue infection	E3	16	mga3	mrp126	emm58.0	enn52.0					pgs6	scpA120	Davies et al 2019
NGAS245	SRS528300	Canada	North America	2010-2013	ND	E3	16	mga47	mrp123	emm58.0	enn50					pgs6	scpA cut	Athey et al 2014
NGAS353	SRS528346	Canada	North America	2010-2013	ND	E3	16	mga47	mrp128	emm58.0	enn50					pgs6	scpA cut	Athey et al 2014
20059V1I1	ERS140297	Fiji	Oceania	2006	Pneumonia	E3	16	mga7.0	mrp124.0	emm58.0	enn48.1					pgs6	scpA115	Lees et al 2016
33134V1S1	ERS200214	Fiji	Oceania	2006	Superficial soft tissue infection	E3	16	mga7.0	mrp124.0	emm58.0	enn48.1					pgs6	scpA115	Lees et al 2016
PHE_26062	ERR1359814	UK	Western Europe	41760	iGAS	E3	16	mga47	mrp123	emm58.0	enn50					pgs6	scpA522	Chalker et al 2017
PHE_12066	ERR1359721	UK	Western Europe	41730	iGAS	E3	16	mga46	mrp123	emm58.0							scpA cut	Chalker et al 2017
PHE_39584	ERR1359416	UK	Western Europe	2014	Scarlet fever	E3	16	mga47	mrp122	emm58.0							scpA486	Chalker et al 2017
20155380	SRS2372560	USA	North America	2015	iGAS	E3	16	mga47	mrp123	emm58.0	enn50					pgs6	scpA486	Chochua et al 2017
20156103	SRS2372635	USA	North America	2015	iGAS	E3	16	mga47	mrp123	emm58.0	enn50					pgs6	scpA486	Chochua et al 2017
20156726	SRS2372661	USA	North America	2015	iGAS	E3	16	mga47	mrp123	emm58.0							scpA486	Chochua et al 2017
33087V1T1	ERS086672	Fiji	Oceania	2006	Pharyngitis	E3	16	mga7.0	mrp124.0	emm58.17	enn48.1					pgs6	scpA117	Lees et al 2016
GAS131241	ERS1106093	NZ	Oceania	2013	Rheumatic fever	E3	16	mga18	mrp124.0	emm58.2	enn52.0					pgs6	scpA115	Davies et al 2019
GAS131166	ERS1106132	NZ	Oceania	2013	iGAS	E3	16	mga17	mrp124.0	emm58.2	enn52.0					pgs6	scpA115	Davies et al 2019
GAS131255	ERS1106117	NZ	Oceania	2013	Pharyngitis	E3	16	mga17	mrp124.0	emm58.2	enn52.0					pgs6	scpA115	Davies et al 2019
20156359	SRS2372407	USA	North America	2015	iGAS	E3	16	mga17	mrp124.0	emm58.2	enn52.0					pgs6	scpA115	Chochua et al 2017
GAS1464	ERS1106087	NZ	Oceania	2014	Pharyngitis	E3	16	mga7.0	mrp124.0	emm58.7	enn50					pgs6	scpA119	Davies et al 2019
GASEMM1431	ERR1734695	UK	Western Europe	2014-2015	ND	E3	16	mga7.0	mrp124.0	emm58.7	enn50					pgs6	scpA cut	Kapatai et al 2017
NS4743	ERS076299	Australia	Oceania	2005	ND	E3	182	mga7.1	mrp124.1	emm58.8	enn52.1					pgs6	scpA75	Davies et al 2019
GASEMM1933	ERR1734866	UK	Western Europe	2014-2015	ND	E3	182	mga7.1	mrp124.1	emm58.8	enn54					pgs5	scpA75	Kapatai et al 2017
PHE_30624	ERR1359648	UK	Western Europe	41791	iGAS	E3	194	mga29	mrp127	emm58.8	enn54					pgs6	scpA39.0	Chalker et al 2017
Bra022	ERS1106190	Brazil	South America	2002	Pharyngitis	E6	22	mga294	mrp100	emm59.0	enn240						scpA468	Davies et al 2019
NGAS639	SRS528410	Canada	North America	2012	iGAS	E6	22	mga294	mrp100	emm59.0	enn240						scpA468	Athey et al 2016
NGAS339	SRS528339	Canada	North America	2011	ND	E6	22	mga294	mrp100	emm59.0	enn240						scpA468	Athey et al 2016
20156105	SRS2372632	USA	North America	2015	iGAS	E6	22	mga294	mrp100	emm59.0	enn240						scpA468	Chochua et al 2017
20154161	SRS2376287	USA	North America	2015	iGAS	E6	22	mga339	mrp100	emm59.0	enn240						scpA468	Chochua et al 2017
20154952	SRS2376446	USA	North America	2015	iGAS	E6	22	mga294	mrp101	emm59.0	enn240						scpA468	Chochua et al 2017
20154599	SRS2376559	USA	North America	2015	iGAS	E6	22	mga294	mrp100	emm59.0	enn240						scpA468	Chochua et al 2017
20154293	SRS2376201	USA	North America	2015	iGAS	E6	22	mga345	mrp100	emm59.0	enn240						scpA468	Chochua et al 2017
20154289	SRS2376205	USA	North America	2015	iGAS	E6	22	mga294	mrp100	emm59.0	enn241						scpA468	Chochua et al 2017
NGAS321	SRS528328	Canada	North America	2010-2013	iGAS	E6	N/A	mga294	mrp100	emm59.0	enn240						scpA469	Athey et al 2014
14GA0809	ERS1106081	NZ	Oceania	2014	Rheumatic fever	E6	22	mga318	mrp100	emm59.1	enn240						scpA468	Davies et al 2019
GAS09226	ERS1105908	NZ	Oceania	2009	Rheumatic fever	E6	22	mga294	mrp100	emm59.1	enn240						scpA468	Davies et al 2019
GAS11141	ERS1105893	NZ	Oceania	2011	Rheumatic fever	E6	22	mga294	mrp100	emm59.1	enn240						scpA468	Davies et al 2019
GAS09219	ERS1105899	NZ	Oceania	2009	iGAS	E6	22	mga294	mrp100	emm59.1	enn240						scpA468	Davies et al 2019
GAS11195	ERS1105981	NZ	Oceania	2011	iGAS	E6	22	mga294	mrp100	emm59.1	enn240						scpA468	Davies et al 2019
GAS12392	ERS1106056	NZ	Oceania	2012	Pharyngitis	E6	22	mga294	mrp100	emm59.1	enn240						scpA468	Davies et al 2019
14GA0793	ERS1106159	NZ	Oceania	2014	Pharyngitis	E6	22	mga315	mrp100	emm59.1	enn240						scpA468	Davies et al 2019
GAS1377	ERS1106049	NZ	Oceania	2013	Pharyngitis	E6	22	mga312	mrp100	emm59.1	enn240						scpA468	Davies et al 2019
20154297	SRS2376085	USA	North America	2015	iGAS	E6	22	mga294	mrp100	emm59.2	enn240						scpA468	Chochua et al 2017
20154288	SRS2376206	USA	North America	2015	iGAS	E6	22	mga294	mrp100	emm59.2	enn240						scpA468	Chochua et al 2017
GAS0945	ERS1105972	NZ	Oceania	2009	Pharyngitis	M6	6	mga354		emm6.0							scpA497	Davies et al 2019
GAS0917	ERS1105907	NZ	Oceania	2009	Pharyngitis	M6	6	mga354		emm6.0							scpA497	Davies et al 2019
GAS08308	ERS1105897	NZ	Oceania	2008	Pharyngitis	M6	6	mga354		emm6.0							scpA497	Davies et al 2019
GAS07167	ERS1105998	NZ	Oceania	2007	Rheumatic fever	M6	6	mga354		emm6.0							scpA497	Davies et al 2019
GAS10144	ERS1105936	NZ	Oceania	2010	iGAS	M6	6	mga354		emm6.0							scpA497	Davies et al 2019
GAS0938	ERS1105944	NZ	Oceania	2009	Pharyngitis	M6	N/A	mga353		emm6.0							scpA424	Davies et al 2019
GAS0944	ERS1105956	NZ	Oceania	2009	Rheumatic fever	M6	6	mga354		emm6.0(179/180)							scpA497	Davies et al 2019
GAS0919	ERS1105917	NZ	Oceania	2009	iGAS	M6	6	mga354		emm6.0(179/180)							scpA497	Davies et al 2019
Bra039	ERS1106216	Brazil	South America	2007	iGAS	M6	6	mga354		emm6.4							scpA497	Davies et al 2019
PHE_39598	ERR1359640	UK	Western Europe	2014	Scarlet fever	M6	6	mga354		emm6.4							scpA497	Chalker et al 2017
20154607	SRS2376568	USA	North America	2015	iGAS	M6	6	mga354		emm6.4							scpA497	Chochua et al 2017
NGAS123	SRS528280	Canada	North America	2010-2013	ND	M6	6	mga354		emm6.79							scpA497	Athey et al 2014
20162139	SRS2371971	USA	North America	2015	iGAS	E1	65	mga346.1	mrp141	emm60.2	enn347						scpA443	Chochua et al 2017
20162105	SRS2372234	USA	North America	2015	iGAS	E1	65	mga346.1	mrp141	emm60.2	enn347						scpA443	Chochua et al 2017
20161832	SRS2372277	USA	North America	2015	iGAS	E1	65	mga305	mrp141	emm60.2	enn347						scpA443	Chochua et al 2017
20154028	SRS2376176	USA	North America	2015	iGAS	E1	65	mga346.1	mrp141	emm60.2	enn347						scpA443	Chochua et al 2017
NS1053	ERS017775	Australia	Oceania	1997	iGAS	E1	80	mga90.1	mrp144	emm60.4	enn87						scpA304	Davies et al 2019
NS1196	ERS076249	Australia	Oceania	1997	Superficial soft tissue infection	E1	80	mga90.1	mrp144	emm60.4	enn87						scpA304	Davies et al 2019
NS1045	ERS017774	Australia	Oceania	1997	ND	E1	80	mga90.1	mrp144	emm60.7	enn87						scpA304	Davies et al 2019
20077V1I1	ERS140520	Fiji	Oceania	2006	iGAS	E1	80	mga90.0	mrp144	emm60.7	enn87						scpA304	Lees et al 2016
20019V1I1	ERS140288	Fiji	Oceania	2006	Bacteremia	E1	80	mga90.0	mrp144	emm60.7	enn87						scpA304	Lees et al 2016
33139V3S1	ERS200248	Fiji	Oceania	2006	Superficial soft tissue infection	E1	80	mga90.0	mrp144	emm60.7	enn87						scpA304	Lees et al 2016
33139V3S2	ERS200249	Fiji	Oceania	2006	Superficial soft tissue infection	E1	80	mga90.0	mrp144	emm60.7	enn87						scpA304	Lees et al 2016
K21771	ERS366983	Kenya	East Africa	2007	iGAS	E1	137	mga326.7	mrp148	emm60.7	enn354						scpA65	Seale et al 2016
K33937	ERS180406	Kenya	East Africa	2008	Deep soft tissue infection	E1	137	mga326.7	mrp148	emm60.7	enn356						scpA66	Seale et al 2016
NS5427	ERS076314	Australia	Oceania	1991	ND	E6	248	mga177	mrp70	emm63.0	enn346						scpA181	Davies et al 2019
Bra037	ERS1106206	Brazil	South America	2013	Superficial soft tissue infection	E6	216	mga59.1	mrp175	emm63.0	enn327						scpA450.2	Davies et al 2019
20160028	SRS2372391	USA	North America	2015	iGAS	E6	297	mga171.2	mrp70	emm63.0	enn346						scpA537	Chochua et al 2017
NS1122	ERS013657	Australia	Oceania	1997	Pharyngitis	E6	100	mga59.0	mrp176.0	emm63.3	enn324						scpA451	Davies et al 2019
NGAS015	SRS527953	Canada	North America	2010-2013	ND	E6	100	mga59.0	mrp176.0	emm63.3	enn325.0						scpA450.0	Athey et al 2014
20237V1I1	ERS140329	Fiji	Oceania	2006	Bacteremia	E6	100	mga59.0	mrp176.0	emm63.3	enn325.0						scpA450.0	Lees et al 2016
41095V1S1	ERS140503	Fiji	Oceania	2006	Superficial soft tissue infection	E6	100	mga59.0	mrp176.0	emm63.3	enn325.0						scpA451	Lees et al 2016
A848	ERS1106235	India	South Asia	2007-2010	Pharyngitis	E6	100	mga59.2	mrp176.1	emm63.3	enn325.1						scpA450.1	Davies et al 2019, Sagar et al 2012, Haggar et al 2012
20161731	SRS2372146	USA	North America	2015	iGAS	E6	131	mga341	mrp289	emm63.3	enn328						scpA490	Chochua et al 2017
20161730	SRS2372150	USA	North America	2015	iGAS	E6	131	mga341	mrp289	emm63.3	enn328						scpA490	Chochua et al 2017
20156169	SRS2372846	USA	North America	2015	iGAS	E6	131	mga341	mrp289	emm63.3	enn328						scpA490	Chochua et al 2017
K13254	ERS366974	Kenya	East Africa	2004	Deep soft tissue infection	E6	136	mga270	mrp140	emm63.5	enn247						scpA55	Seale et al 2016
K13569	ERS366975	Kenya	East Africa	2004	iGAS	E6	136	mga270	mrp140	emm63.5	enn247						scpA55	Seale et al 2016
Bra010	ERS1106189	Brazil	South America	2003	Pharyngitis	D4	220	mga118		emm64.3	enn306						scpA240	Davies et al 2019
K11319	ERS180462	Kenya	East Africa	2003	Deep soft tissue infection	D4	91	mga326.0	mrp210.6	emm64.3	enn216.0						scpA195	Seale et al 2016
K50316	ERS180498	Kenya	East Africa	2011	Deep soft tissue infection	D4	91	mga326.0	mrp210.6	emm64.3	enn216.0						scpA196	Seale et al 2016
K16738	ERS180744	Kenya	East Africa	2005	iGAS	D4	91	mga326.0		emm64.3	enn216.0						scpA195	Seale et al 2016
K37990	ERS180508	Kenya	East Africa	2009	Meningitis	D4	91	mga326.0	mrp210.6	emm64.3	enn216.0						scpA197	Seale et al 2016
K37990	ERS180507	Kenya	East Africa	2009	Meningitis	D4	91	mga326.0	mrp210.6	emm64.3	enn219						scpA196	Seale et al 2016
NS702	ERS017832	Australia	Oceania	1996	Rheumatic fever	E6	59	mga145	mrp10	emm65.0	enn183.2						scpA337	Davies et al 2019
NS931	ERS013674	Australia	Oceania	1996	Superficial soft tissue infection	E6	59	mga145	mrp10	emm65.0	enn183.2						scpA336	Davies et al 2019
NS691	ERS017831	Australia	Oceania	1996	Superficial soft tissue infection	E6	59	mga145	mrp10	emm65.0	enn194.0						scpA337	Davies et al 2019
NS930	ERS017849	Australia	Oceania	1996	Pharyngitis	E6	59	mga145	mrp10	emm65.0	enn194.0						scpA337	Davies et al 2019
K9408	ERS180718	Kenya	East Africa	2002	Deep soft tissue infection	E6	153	mga131.4	mrp283	emm65.0	enn183.3						scpA368	Seale et al 2016
K3997	ERS180646	Kenya	East Africa	1999	Deep soft tissue infection	E6	112	mga125.1	mrp283	emm65.0	enn191						scpA369.1	Seale et al 2016
K36347	ERS180424	Kenya	East Africa	2009	Deep soft tissue infection	E6	112	mga125.0	mrp282	emm65.0	enn193						scpA370	Seale et al 2016
K8955	ERS180709	Kenya	East Africa	2002	Deep soft tissue infection	E6	153	mga131.4	mrp283	emm65.0	enn194.1						scpA368	Seale et al 2016
K3534	ERS366942	Kenya	East Africa	1998	Deep soft tissue infection	E6	112	mga125.0	mrp283	emm65.0	enn198						scpA369.0	Seale et al 2016
GAS066	ERS1106023	NZ	Oceania	2006	Rheumatic fever	E6	59	mga147	mrp10	emm65.0	enn183.2						scpA336	Davies et al 2019
GAS131103	ERS1106076	NZ	Oceania	2013	iGAS	E6	59	mga148	mrp10	emm65.0	enn183.2						scpA336	Davies et al 2019
GAS0656	ERS1105906	NZ	Oceania	2006	iGAS	E6	59	mga148	mrp10	emm65.0	enn183.2						scpA336	Davies et al 2019
GAS09194	ERS1106013	NZ	Oceania	2009	iGAS	E6	59	mga148	mrp10	emm65.0	enn183.2						scpA336	Davies et al 2019
GAS131015	ERS1106068	NZ	Oceania	2013	Pharyngitis	E6	59	mga144	mrp10	emm65.0	enn183.2						scpA336	Davies et al 2019
GAS1156	ERS1106017	NZ	Oceania	2011	Pharyngitis	E6	59	mga146	mrp10	emm65.0	enn183.2						scpA336	Davies et al 2019
NS6783	ERS076349	Australia	Oceania	2007	Superficial soft tissue infection	E6	251	mga239	mrp164	emm65.2	enn183.1						scpA367	Davies et al 2019
NS5340	ERS076312	Australia	Oceania	1991	Superficial soft tissue infection	E6	247	mga148	mrp8.1	emm65.4	enn199.1						scpA335	Davies et al 2019
33124V1T1	ERS086680	Fiji	Oceania	2006	Pharyngitis	E6	20	mga143	mrp8.0	emm65.4	enn183.0						scpA334	Lees et al 2016
20012V1I1	ERS140518	Fiji	Oceania	2006	iGAS	E6	20	mga143	mrp8.0	emm65.4	enn199.0						scpA333	Lees et al 2016
31086V5S1	ERS140390	Fiji	Oceania	2006	Superficial soft tissue infection	E6	20	mga142	mrp7	emm65.4	enn199.0						scpA333	Lees et al 2016
31107V5S1	ERS140393	Fiji	Oceania	2006	Superficial soft tissue infection	E6	20	mga143	mrp8.0	emm65.4	enn199.0						scpA333	Lees et al 2016
31049V5S1	ERS140491	Fiji	Oceania	2006	Superficial soft tissue infection	E6	20	mga142	mrp7	emm65.4	enn199.0						scpA333	Lees et al 2016
31126V5S1	ERS140398	Fiji	Oceania	2006	Superficial soft tissue infection	E6	20	mga142	mrp7	emm65.4	enn199.0						scpA333	Lees et al 2016
31056V2S1	ERS140452	Fiji	Oceania	2006	Superficial soft tissue infection	E6	20	mga142	mrp7	emm65.4	enn199.0						scpA333	Lees et al 2016
31011V3T1	ERS200155	Fiji	Oceania	2006	Pharyngitis	E6	20	mga142	mrp7	emm65.4	enn199.0						scpA333	Lees et al 2016
33124V1S1	ERS200213	Fiji	Oceania	2006	Superficial soft tissue infection	E6	20	mga143	mrp8.0	emm65.4	enn199.0						scpA333	Lees et al 2016
33153V1S1	ERS200215	Fiji	Oceania	2006	Superficial soft tissue infection	E6	20	mga143	mrp8.0	emm65.4	enn199.0						scpA333	Lees et al 2016
33101V3S1	ERS200242	Fiji	Oceania	2006	Superficial soft tissue infection	E6	20	mga143	mrp8.0	emm65.4	enn199.0						scpA333	Lees et al 2016
31132V3S1	ERS200383	Fiji	Oceania	2006	Superficial soft tissue infection	E6	20	mga142	mrp7	emm65.4	enn199.0						scpA333	Lees et al 2016
31077V4S1	ERS200404	Fiji	Oceania	2006	Superficial soft tissue infection	E6	20	mga142	mrp7	emm65.4	enn199.0						scpA333	Lees et al 2016
31081V4S1	ERS200405	Fiji	Oceania	2006	Superficial soft tissue infection	E6	20	mga142	mrp7	emm65.4	enn199.0						scpA333	Lees et al 2016
31118V2S1	ERS200352	Fiji	Oceania	2006	Superficial soft tissue infection	E6	20	mga142	mrp7	emm65.4	enn199.0						scpA333	Lees et al 2016
31124V4S1	ERS200416	Fiji	Oceania	2006	Superficial soft tissue infection	E6	20	mga142	mrp7	emm65.4	enn199.0						scpA333	Lees et al 2016
31125V4S1	ERS200417	Fiji	Oceania	2006	Superficial soft tissue infection	E6	20	mga142	mrp7	emm65.4	enn199.0						scpA333	Lees et al 2016
GAS13637	ERS1106154	NZ	Oceania	2013	Rheumatic fever	E6	20	mga143	mrp8.0	emm65.4	enn199.0						scpA333	Davies et al 2019
GAS09155	ERS1105986	NZ	Oceania	2009	Rheumatic fever	E6	20	mga143	mrp8.0	emm65.4	enn199.0						scpA333	Davies et al 2019
GAS1142	ERS1105997	NZ	Oceania	2011	Rheumatic fever	E6	20	mga143	mrp8.0	emm65.4	enn199.0						scpA333	Davies et al 2019
GAS1186	ERS1106043	NZ	Oceania	2011	iGAS	E6	20	mga143	mrp8.0	emm65.4	enn199.0						scpA333	Davies et al 2019
K5499	ERS366944	Kenya	East Africa	2000	Deep soft tissue infection	E6	96	mga316	mrp168	emm65.5	enn210						scpA347	Seale et al 2016
K10234	ERS366969	Kenya	East Africa	2003	Deep soft tissue infection	E6	96	mga316	mrp168	emm65.5	enn210						scpA347	Seale et al 2016
K6847	ERS366954	Kenya	East Africa	2001	Deep soft tissue infection	E6	96	mga316	mrp168	emm65.5	enn210						scpA347	Seale et al 2016
K7478	ERS366958	Kenya	East Africa	2001	Deep soft tissue infection	E6	96	mga316	mrp168	emm65.5	enn210						scpA347	Seale et al 2016
Bra035	ERS1106196	Brazil	South America	2008	iGAS	E2	118	mga308	mrp63	emm66.0	enn129.0						scpA13	Davies et al 2019
GASEMM2594	ERR1732495	UK	Western Europe	2014-2015	ND	E2	118	mga303	mrp63	emm66.0	enn129.0						scpA495	Kapatai et al 2017
GASEMM2268	ERR1734115	UK	Western Europe	2014-2015	ND	E2	118	mga303	mrp63	emm66.0	enn129.0						scpA495	Kapatai et al 2017
20011V1S1	ERS140284	Fiji	Oceania	2006	Superficial soft tissue infection	E2	142	mga261.1	mrp36	emm68.0	enn101						scpA417	Lees et al 2016
GAS11117	ERS1106059	NZ	Oceania	2011	Rheumatic fever	E2	142	mga261.1	mrp36	emm68.0	enn101						scpA417	Davies et al 2019
GAS1050	ERS1105989	NZ	Oceania	2010	iGAS	E2	142	mga261.1	mrp36	emm68.0	enn101						scpA417	Davies et al 2019
20161725	SRS2372026	USA	North America	2015	iGAS	E2	163	mga84	mrp82	emm68.1							scpA551	Chochua et al 2017
NS100	ERS366827	Australia	Oceania	1992	APSGN	E2	76	mga228	mrp174	emm68.2	enn5.4						scpA321	Davies et al 2019
Bra006	ERS1106162	Brazil	South America	2004	Pharyngitis	E2	226	mga229	mrp174	emm68.2	enn10						scpA320	Davies et al 2019
NGAS726	SRS528433	Canada	North America	2010-2013	ND	E2	161	mga179	mrp82	emm68.3	enn84						scpA325	Athey et al 2014
20156319	SRS2372436	USA	North America	2015	iGAS	E2	163	mga87	mrp82	emm68.3	enn85						scpA551	Chochua et al 2017
20156730	SRS2372656	USA	North America	2015	iGAS	E2	163	mga87	mrp82	emm68.3	enn85						scpA551	Chochua et al 2017
20161430	SRS2372122	USA	North America	2015	iGAS	E2	161	mga179	mrp82	emm68.4	enn84						scpA552	Chochua et al 2017
20160332	SRS2372204	USA	North America	2015	iGAS	E2	161	mga179	mrp82	emm68.4	enn84						scpA552	Chochua et al 2017
SDog	ERS366838	Australia	Oceania	1990	ND	D4	13	mga326.0	mrp210.5	emm70.0	enn231						scpA236	Davies et al 2019
NS2361	ERS366843	Australia	Oceania	2000	APSGN	D4	13	mga326.0	mrp210.5	emm70.0	enn231						scpA236	Davies et al 2019
NS2763	ERS076275	Australia	Oceania	2001	iGAS	D4	13	mga326.0	mrp210.5	emm70.0	enn231						scpA236	Davies et al 2019
NS6441	ERS076341	Australia	Oceania	2006	Superficial soft tissue infection	D4	13	mga326.0	mrp210.5	emm70.0	enn231						scpA236	Davies et al 2019
1021-1	SRR2976608	Australia	Oceania	2004	Superficial soft tissue infection	D4	13	mga326.0	mrp210.5	emm70.0	enn231						scpA236	Bowen et al 2016
GAS_dog	ERS086735	Australia	Oceania	1990	ND	D4	13	mga326.0	mrp210.5	emm70.0	enn233						scpA236	Davies et al 2019
GAS_dogM3	ERS086736	Australia	Oceania	1990	ND	D4	13	mga326.0	mrp210.5	emm70.0	enn233						scpA237	Davies et al 2019
NS80	ERS013671	Australia	Oceania	1992	Superficial soft tissue infection	D4	13	mga326.0	mrp210.5	emm70.0	enn233						scpA238	Davies et al 2019
31128V6S1	ERS140399	Fiji	Oceania	2006	Superficial soft tissue infection	D4	13	mga326.0	mrp210.5	emm70.0	enn231						scpA236	Lees et al 2016
31049V5S2	ERS140380	Fiji	Oceania	2006	Superficial soft tissue infection	D4	13	mga326.0	mrp210.5	emm70.0	enn231						scpA236	Lees et al 2016
31163V5S1	ERS140411	Fiji	Oceania	2006	Superficial soft tissue infection	D4	13	mga326.0	mrp210.5	emm70.0	enn231						scpA236	Lees et al 2016
31004V2S1	ERS140443	Fiji	Oceania	2006	Superficial soft tissue infection	D4	13	mga326.0	mrp210.5	emm70.0	enn231						scpA236	Lees et al 2016
31006V2S1	ERS140444	Fiji	Oceania	2006	Superficial soft tissue infection	D4	13	mga326.0	mrp210.5	emm70.0	enn231						scpA236	Lees et al 2016
31041V2S1	ERS140515	Fiji	Oceania	2006	Superficial soft tissue infection	D4	13	mga326.0	mrp210.5	emm70.0	enn231						scpA236	Lees et al 2016
31084V2S1	ERS140458	Fiji	Oceania	2006	Superficial soft tissue infection	D4	13	mga326.0	mrp210.5	emm70.0	enn231						scpA236	Lees et al 2016
31043V1S1	ERS200167	Fiji	Oceania	2006	Superficial soft tissue infection	D4	13	mga326.0	mrp210.5	emm70.0	enn231						scpA236	Lees et al 2016
31086V2S2	ERS200346	Fiji	Oceania	2006	Superficial soft tissue infection	D4	13	mga326.0	mrp210.5	emm70.0	enn231						scpA236	Lees et al 2016
31142V2S1	ERS200357	Fiji	Oceania	2006	Superficial soft tissue infection	D4	13	mga326.0	mrp210.5	emm70.0	enn231						scpA236	Lees et al 2016
31168V2S1	ERS200363	Fiji	Oceania	2006	Superficial soft tissue infection	D4	13	mga326.0	mrp210.5	emm70.0	enn231						scpA236	Lees et al 2016
31175V2S1	ERS200365	Fiji	Oceania	2006	Superficial soft tissue infection	D4	13	mga326.0	mrp210.5	emm70.0	enn231						scpA236	Lees et al 2016
31089V3S1	ERS200376	Fiji	Oceania	2006	Superficial soft tissue infection	D4	13	mga326.0	mrp210.5	emm70.0	enn231						scpA236	Lees et al 2016
31037V4S1	ERS200397	Fiji	Oceania	2006	Superficial soft tissue infection	D4	13	mga326.0	mrp210.5	emm70.0	enn231						scpA236	Lees et al 2016
31063V4S1	ERS200402	Fiji	Oceania	2006	Superficial soft tissue infection	D4	13	mga326.0	mrp210.5	emm70.0	enn231						scpA236	Lees et al 2016
31148V4S1	ERS200422	Fiji	Oceania	2006	Superficial soft tissue infection	D4	13	mga326.0	mrp210.5	emm70.0	enn231						scpA236	Lees et al 2016
GAS131159	ERS1106124	NZ	Oceania	2013	Rheumatic fever	D4	13	mga326.0	mrp210.5	emm70.0	enn231						scpA236	Davies et al 2019
GAS13472	ERS1106083	NZ	Oceania	2013	iGAS	D4	13	mga326.0	mrp210.5	emm70.0	enn231						scpA236	Davies et al 2019
GAS1376	ERS1106041	NZ	Oceania	2013	Pharyngitis	D4	13	mga326.0	mrp210.5	emm70.0	enn231						scpA236	Davies et al 2019
31056V1S1	ERS200168	Fiji	Oceania	2006	Superficial soft tissue infection	D4	N/A	mga326.0	mrp210.5	emm70.0	enn231						scpA236	Lees et al 2016
31013V2S1	ERS140446	Fiji	Oceania	2006	Superficial soft tissue infection	D4	N/A	mga326.0	mrp210.5	emm70.0	enn231						scpA236	Lees et al 2016
31002V2S1	ERS140512	Fiji	Oceania	2006	Superficial soft tissue infection	D4	N/A	mga326.0	mrp210.5	emm70.0	enn231						scpA236	Lees et al 2016
31172V1S1	ERS200192	Fiji	Oceania	2006	Superficial soft tissue infection	D4	N/A	mga326.0	mrp210.5	emm70.0	enn231						scpA236	Lees et al 2016
31118V1S1	ERS200181	Fiji	Oceania	2006	Superficial soft tissue infection	D4	N/A	mga326.0	mrp210.5	emm70.0	enn231						scpA236	Lees et al 2016
31104V1S2	ERS200177	Fiji	Oceania	2006	Superficial soft tissue infection	D4	N/A	mga326.0	mrp210.5	emm70.0	enn231						scpA236	Lees et al 2016
42025V1S2	ERS140420	Fiji	Oceania	2007	Superficial soft tissue infection	D4	N/A	mga326.0	mrp210.5	emm70.0	enn231						scpA236	Lees et al 2016
31071V3S1	ERS200374	Fiji	Oceania	2006	Superficial soft tissue infection	D4	N/A	mga326.0	mrp210.5	emm70.0	enn231						scpA236	Lees et al 2016
31087V2S2	ERS200347	Fiji	Oceania	2006	Superficial soft tissue infection	D4	N/A	mga326.0	mrp210.5	emm70.0	enn231						scpA236	Lees et al 2016
31058V3S1	ERS200372	Fiji	Oceania	2006	Superficial soft tissue infection	D4	N/A	mga326.0	mrp210.5	emm70.0	enn231						scpA236	Lees et al 2016
31139V2S1	ERS200356	Fiji	Oceania	2006	Superficial soft tissue infection	D4	N/A	mga326.0	mrp210.5	emm70.0	enn231						scpA236	Lees et al 2016
31123V3S1	ERS200381	Fiji	Oceania	2006	Superficial soft tissue infection	D4	N/A	mga326.0	mrp210.5	emm70.0	enn231						scpA236	Lees et al 2016
NS4155	ERS076290	Australia	Oceania	2004	ND	D2	23	mga206.0	mrp188	emm71.0	enn263						scpA183	Davies et al 2019
33133V1T1	ERS086683	Fiji	Oceania	2006	Pharyngitis	D2	23	mga206.0	mrp188	emm71.0	enn262						scpA185	Lees et al 2016
42003V1S1	ERS140417	Fiji	Oceania	2006	Superficial soft tissue infection	D2	23	mga206.0	mrp188	emm71.0	enn262						scpA183	Lees et al 2016
31143V1S1	ERS200186	Fiji	Oceania	2006	Superficial soft tissue infection	D2	23	mga206.0	mrp188	emm71.0	enn262						scpA183	Lees et al 2016
33082V1S1	ERS200205	Fiji	Oceania	2006	Superficial soft tissue infection	D2	23	mga206.0	mrp188	emm71.0	enn262						scpA183	Lees et al 2016
33123V2S1	ERS200226	Fiji	Oceania	2006	Superficial soft tissue infection	D2	23	mga206.0	mrp188	emm71.0	enn262						scpA183	Lees et al 2016
33093V3S1	ERS200241	Fiji	Oceania	2006	Superficial soft tissue infection	D2	23	mga206.0	mrp188	emm71.0	enn262						scpA183	Lees et al 2016
31124V2S1	ERS200354	Fiji	Oceania	2006	Superficial soft tissue infection	D2	23	mga206.0	mrp188	emm71.0	enn262						scpA183	Lees et al 2016
GAS10112	ERS1105902	NZ	Oceania	2010	Rheumatic fever	D2	23	mga206.0	mrp188	emm71.0	enn262						scpA183	Davies et al 2019
GAS1187	ERS1106051	NZ	Oceania	2011	Rheumatic fever	D2	23	mga206.0	mrp188	emm71.0	enn262						scpA183	Davies et al 2019
GAS10346	ERS1105964	NZ	Oceania	2010	iGAS	D2	23	mga206.0	mrp188	emm71.0	enn262						scpA183	Davies et al 2019
GAS1161	ERS1106035	NZ	Oceania	2011	iGAS	D2	23	mga206.0	mrp188	emm71.0	enn262						scpA183	Davies et al 2019
GAS1074	ERS1106016	NZ	Oceania	2010	iGAS	D2	23	mga206.0	mrp188	emm71.0	enn262							Davies et al 2019
GAS12244	ERS1105934	NZ	Oceania	2012	Pharyngitis	D2	23	mga206.0	mrp188	emm71.0	enn262						scpA183	Davies et al 2019
GAS11551	ERS1105879	NZ	Oceania	2011	Pharyngitis	D2	23	mga206.0	mrp188	emm71.0	enn262						scpA183	Davies et al 2019
GAS11549	ERS1106061	NZ	Oceania	2011	Rheumatic fever	D2	23	mga58	mrp113	emm71.0	enn263						scpA183	Davies et al 2019
GAS1222	ERS1105967	NZ	Oceania	2012	Pharyngitis	D2	23	mga206.0	mrp188	emm71.0	enn263						scpA183	Davies et al 2019
NS1438	ERS076252	Australia	Oceania	1997	Superficial soft tissue infection	D2	23	mga206.0	mrp188	emm71.2	enn263						scpA183	Davies et al 2019
NS514	ERS076243	Australia	Oceania	1995	Genital	E4	66	mga223	mrp83.0	emm73.0	enn115						scpA409	Davies et al 2019
NGAS438	SRS528358	Canada	North America	2010-2013	ND	E4	66	mga226	mrp83.0	emm73.0							scpA410	Athey et al 2014
20071V1I1	ERS140303	Fiji	Oceania	2006	Bacteremia	E4	43	mga230	mrp83.0	emm73.0	enn5.1						scpA148	Lees et al 2016
20095V1I1	ERS140468	Fiji	Oceania	2006	Superficial soft tissue infection	E4	43	mga230	mrp83.0	emm73.0	enn5.1						scpA148	Lees et al 2016
31050V6S1	ERS140381	Fiji	Oceania	2006	Superficial soft tissue infection	E4	43	mga230	mrp83.0	emm73.0	enn5.1						scpA148	Lees et al 2016
31028V2S1	ERS140449	Fiji	Oceania	2006	Superficial soft tissue infection	E4	43	mga230	mrp83.0	emm73.0	enn5.1						scpA148	Lees et al 2016
31063V1S1	ERS200169	Fiji	Oceania	2006	Superficial soft tissue infection	E4	43	mga230	mrp83.0	emm73.0	enn5.1						scpA148	Lees et al 2016
31068V1S1	ERS200171	Fiji	Oceania	2006	Superficial soft tissue infection	E4	43	mga230	mrp83.0	emm73.0	enn5.1						scpA148	Lees et al 2016
31081V1S1	ERS200174	Fiji	Oceania	2006	Superficial soft tissue infection	E4	43	mga230	mrp83.0	emm73.0	enn5.1						scpA148	Lees et al 2016
31082V1S1	ERS200175	Fiji	Oceania	2006	Superficial soft tissue infection	E4	43	mga230	mrp83.0	emm73.0	enn5.1						scpA148	Lees et al 2016
31086V1S1	ERS200176	Fiji	Oceania	2006	Superficial soft tissue infection	E4	43	mga230	mrp83.0	emm73.0	enn5.1						scpA148	Lees et al 2016
31129V1S2	ERS200183	Fiji	Oceania	2006	Superficial soft tissue infection	E4	43	mga230	mrp83.0	emm73.0	enn5.1						scpA148	Lees et al 2016
33107V1S1	ERS200209	Fiji	Oceania	2006	Superficial soft tissue infection	E4	43	mga230	mrp83.0	emm73.0	enn5.1						scpA148	Lees et al 2016
33188V2S2	ERS200231	Fiji	Oceania	2006	Superficial soft tissue infection	E4	43	mga230	mrp83.0	emm73.0	enn5.1						scpA148	Lees et al 2016
31012V1S1	ERS200162	Fiji	Oceania	2006	Superficial soft tissue infection	E4	43	mga230	mrp83.0	emm73.0	enn5.1						scpA148	Lees et al 2016
31170V3S1	ERS200389	Fiji	Oceania	2006	Superficial soft tissue infection	E4	43	mga230	mrp83.0	emm73.0	enn5.1						scpA148	Lees et al 2016
33126V3S1	ERS200246	Fiji	Oceania	2006	Superficial soft tissue infection	E4	43	mga230	mrp83.0	emm73.0	enn5.2						scpA148	Lees et al 2016
PHE_24974	ERR1359381	UK	Western Europe	41730	iGAS	E4	66	mga226	mrp85	emm73.0	enn115						scpA493	Chalker et al 2017
PHE_104235	ERR1359653	UK	Western Europe	41760	iGAS	E4	66	mga226	mrp83.0	emm73.0	enn115						scpA cut	Chalker et al 2017
20160989	SRS2372024	USA	North America	2015	iGAS	E4	66	mga226	mrp83.0	emm73.0	enn115						scpA410	Chochua et al 2017
20160951	SRS2372376	USA	North America	2015	iGAS	E4	66	mga225	mrp83.1	emm73.0	enn115						scpA493	Chochua et al 2017
20162060	SRS2372237	USA	North America	2015	iGAS	E4	66	mga226	mrp83.0	emm73.0							scpA410	Chochua et al 2017
20156622	SRS2372839	USA	North America	2015	iGAS	E4	66	mga224	mrp83.0	emm73.0							scpA410	Chochua et al 2017
NS2679	ERS076274	Australia	Oceania	1990	Superficial soft tissue infection	M74	9	mga346.3	mrp256	emm74.0	enn168.0						scpA70	Davies et al 2019
NS6983	ERS076352	Australia	Oceania	2007	Superficial soft tissue infection	M74	9	mga346.3	mrp256	emm74.0	enn168.0						scpA70	Davies et al 2019
NGAS979	NGAS979	Canada	North America	2016	iGAS	M74	9	mga346.3	mrp256	emm74.0	enn168.0						scpA70	Teatero et al 2018
NGAS664	SRS528423	Canada	North America	2010-2013	ND	M74	9	mga346.3	mrp256	emm74.0	enn168.1						scpA70	Athey et al 2014
31113V5S1	ERS140395	Fiji	Oceania	2006	Superficial soft tissue infection	M74	9	mga346.3	mrp256	emm74.0	enn168.0						scpA70	Lees et al 2016
42043V1S1	ERS140422	Fiji	Oceania	2006	Superficial soft tissue infection	M74	9	mga346.3	mrp256	emm74.0	enn168.0						scpA70	Lees et al 2016
31039V5T1	ERS200158	Fiji	Oceania	2006	Pharyngitis	M74	9	mga346.3	mrp256	emm74.0	enn168.0						scpA70	Lees et al 2016
31118V3S2	ERS200380	Fiji	Oceania	2006	Superficial soft tissue infection	M74	9	mga346.3	mrp256	emm74.0	enn168.0						scpA70	Lees et al 2016
A914	ERS1106249	India	South Asia	2007-2010	ND	M74	9	mga346.3	mrp256	emm74.0	enn168.1						scpA70	Davies et al 2019, Sagar et al 2012, Haggar et al 2012
K4240	ERS180648	Kenya	East Africa	1999	Deep soft tissue infection	M74	126	mga346.3	mrp256	emm74.0	enn168.0						scpA72	Seale et al 2016
K48877	ERS180543	Kenya	East Africa	2011	ND	M74	126	mga346.3	mrp256	emm74.0	enn168.0						scpA71	Seale et al 2016
K48817	ERS180546	Kenya	East Africa	2011	iGAS	M74	126	mga346.3	mrp257	emm74.0	enn173						scpA71	Seale et al 2016
GAS131252	ERS1106109	NZ	Oceania	2013	Rheumatic fever	M74	9	mga346.3	mrp256	emm74.0	enn168.0						scpA70	Davies et al 2019
14GA0287	ERS1106088	NZ	Oceania	2014	Rheumatic fever	M74	9	mga346.3	mrp256	emm74.0	enn168.0						scpA70	Davies et al 2019
GAS131223	ERS1106085	NZ	Oceania	2013	Rheumatic fever	M74	9	mga346.3	mrp256	emm74.0	enn168.0						scpA70	Davies et al 2019
GAS131172	ERS1106140	NZ	Oceania	2013	Rheumatic fever	M74	9	mga346.3	mrp256	emm74.0	enn168.0						scpA70	Davies et al 2019
GAS0925	ERS1105930	NZ	Oceania	2009	Rheumatic fever	M74	9	mga346.3	mrp256	emm74.0	enn168.0						scpA70	Davies et al 2019
GAS11262	ERS1106036	NZ	Oceania	2011	Rheumatic fever	M74	9	mga346.3	mrp256	emm74.0	enn168.0						scpA70	Davies et al 2019
GAS12316	ERS1106031	NZ	Oceania	2012	Rheumatic fever	M74	9	mga346.3	mrp256	emm74.0	enn168.0						scpA70	Davies et al 2019
GAS11364	ERS1105946	NZ	Oceania	2011	Rheumatic fever	M74	9	mga346.3	mrp256	emm74.0	enn168.0						scpA70	Davies et al 2019
GAS10481	ERS1105940	NZ	Oceania	2010	Rheumatic fever	M74	9	mga346.3	mrp256	emm74.0	enn168.0						scpA70	Davies et al 2019
14GA1101	ERS1106098	NZ	Oceania	2014	iGAS	M74	9	mga346.3	mrp256	emm74.0	enn168.0						scpA70	Davies et al 2019
GAS131421	ERS1106094	NZ	Oceania	2013	iGAS	M74	9	mga346.3	mrp256	emm74.0	enn168.0						scpA70	Davies et al 2019
GAS131138	ERS1106092	NZ	Oceania	2013	iGAS	M74	9	mga346.3	mrp256	emm74.0	enn168.0						scpA70	Davies et al 2019
GAS131175	ERS1106148	NZ	Oceania	2013	iGAS	M74	9	mga346.3	mrp256	emm74.0	enn168.0						scpA70	Davies et al 2019
GAS1328	ERS1106012	NZ	Oceania	2013	iGAS	M74	9	mga346.3	mrp256	emm74.0	enn168.0						scpA70	Davies et al 2019
GAS11212	ERS1106001	NZ	Oceania	2011	iGAS	M74	9	mga346.3	mrp256	emm74.0	enn168.0						scpA70	Davies et al 2019
GAS10470	ERS1105890	NZ	Oceania	2010	iGAS	M74	9	mga346.3	mrp256	emm74.0	enn168.0						scpA70	Davies et al 2019
GAS131267	ERS1106125	NZ	Oceania	2013	Pharyngitis	M74	9	mga346.3	mrp256	emm74.0	enn168.0						scpA70	Davies et al 2019
GAS131111	ERS1106084	NZ	Oceania	2013	Pharyngitis	M74	9	mga346.3	mrp256	emm74.0	enn168.0						scpA70	Davies et al 2019
14GA0794	ERS1106073	NZ	Oceania	2014	Pharyngitis	M74	9	mga346.3	mrp256	emm74.0	enn168.0						scpA70	Davies et al 2019
GAS13118	ERS1106065	NZ	Oceania	2013	Pharyngitis	M74	9	mga346.3	mrp256	emm74.0	enn168.0						scpA70	Davies et al 2019
GAS10275	ERS1105924	NZ	Oceania	2010	Pharyngitis	M74	9	mga311	mrp256	emm74.0	enn168.0						scpA70	Davies et al 2019
GAS10113	ERS1105910	NZ	Oceania	2010	Pharyngitis	M74	9	mga346.3	mrp256	emm74.0	enn168.0						scpA70	Davies et al 2019
GAS13208	ERS1105958	NZ	Oceania	2013	Pharyngitis	M74	9	mga346.3	mrp256	emm74.0	enn168.0						scpA70	Davies et al 2019
GAS12446	ERS1105916	NZ	Oceania	2012	Pharyngitis	M74	9	mga346.3	mrp256	emm74.0	enn168.0						scpA70	Davies et al 2019
GAS131487	ERS1106134	NZ	Oceania	2013	Rheumatic fever	M74	227	mga346.3	mrp258	emm74.0	enn170						scpA69	Davies et al 2019
GASEMM1426	ERR1732551	UK	Western Europe	2014-2015	ND	M74	9	mga346.3	mrp256	emm74.0	enn168.1						scpA70	Kapatai et al 2017
14GA0318	ERS1106112	NZ	Oceania	2014	iGAS	M74	N/A	mga346.3	mrp256	emm74.0	enn168.0						scpA69	Davies et al 2019
patientH	ERS076375	Australia	Oceania	2010	iGAS	E6	32	mga34.0	mrp24	emm75.0	enn334						scpA396	Davies et al 2019
NS1210	ERS013658	Australia	Oceania	1997	iGAS	E6	229	mga324.1	mrp24	emm75.0	enn335						scpA397	Davies et al 2019
Bel001	ERS1106161	Belgium	Western Europe	2004	Pharyngitis	E6	32	mga34.0	mrp24	emm75.0	enn334						scpA395	Davies et al 2019
Bra042	ERS1106165	Brazil	South America	2007	Rheumatic fever	E6	32	mga34.0	mrp24	emm75.0	enn334						scpA395	Davies et al 2019
Bra050	ERS1106212	Brazil	South America	2012	Scarlet fever	E6	32	mga34.0	mrp24	emm75.0	enn334						scpA395	Davies et al 2019
NGAS344	SRS528342	Canada	North America	2011	iGAS	E6	82	mga34.1	mrp24	emm75.0	enn335						scpA396	Athey et al 2016
NGAS604	SRS528390	Canada	North America	2012	iGAS	E6	82	mga34.1	mrp24	emm75.0	enn335						scpA396	Athey et al 2016
STAB090229	STAB090229	France	Western Europe	2009	Pueperal sepsis	E6	32	mga34.0	mrp24	emm75.0	enn334						scpA396	Rochefort et al 2017
STAB14018	STAB14018	France	Western Europe	2014	Bacterial sepsis	E6	32	mga34.0	mrp24	emm75.0	enn334						scpA396	Rochefort et al 2017
STAB120304	STAB120304	France	Western Europe	2012	Throat carriage	E6	32	mga34.0	mrp24	emm75.0	enn334						scpA396	Rochefort et al 2017
PHE_12906	ERR1359456	UK	Western Europe	2014	Scarlet fever	E6	32	mga34.0	mrp24	emm75.0	enn334						scpA396	Chalker et al 2017
PHE_45811	ERR1359529	UK	Western Europe	2014	Scarlet fever	E6	32	mga34.0	mrp24	emm75.0	enn334						scpA cut	Chalker et al 2017
PHE_55078	ERR1359675	UK	Western Europe	2014	Scarlet fever	E6	32	mga34.0	mrp24	emm75.0	enn334						scpA396	Chalker et al 2017
GASEMM0052	ERR1732709	UK	Western Europe	2014-2015	ND	E6	32	mga34.0	mrp24	emm75.0	enn341						scpA396	Kapatai et al 2017
GASEMM0053	ERR1733281	UK	Western Europe	2014-2015	ND	E6	32	mga34.0	mrp24	emm75.0	enn341						scpA396	Kapatai et al 2017
GASEMM0015	ERR1732636	UK	Western Europe	2014-2015	ND	E6	32	mga34.0	mrp24	emm75.0							scpA cut	Kapatai et al 2017
GASEMM0022	ERR1734249	UK	Western Europe	2014-2015	ND	E6	32	mga34.0	mrp24	emm75.0							scpA396	Kapatai et al 2017
20156321	SRS2372402	USA	North America	2015	iGAS	E6	32	mga34.0	mrp24	emm75.0	enn334						scpA396	Chochua et al 2017
20156271	SRS2372539	USA	North America	2015	iGAS	E6	32	mga34.0	mrp24	emm75.0	enn334						scpA396	Chochua et al 2017
20155588	SRS2372605	USA	North America	2015	iGAS	E6	32	mga34.0	mrp24	emm75.0	enn334						scpA395	Chochua et al 2017
20154628	SRS2376277	USA	North America	2015	iGAS	E6	32	mga34.0	mrp24	emm75.0	enn334						scpA395	Chochua et al 2017
20155617	SRS2372411	USA	North America	2015	iGAS	E6	82	mga34.1	mrp24	emm75.0	enn335						scpA396	Chochua et al 2017
20155609	SRS2372812	USA	North America	2015	iGAS	E6	82	mga34.1	mrp24	emm75.0	enn335						scpA396	Chochua et al 2017
20154615	SRS2376397	USA	North America	2015	iGAS	E6	82	mga34.1	mrp24	emm75.0	enn335						scpA396	Chochua et al 2017
20154384	SRS2376490	USA	North America	2015	iGAS	E6	82	mga34.1	mrp24	emm75.0	enn335						scpA396	Chochua et al 2017
20155589	SRS2372603	USA	North America	2015	iGAS	E6	82	mga34.1	mrp24	emm75.0	enn335						scpA396	Chochua et al 2017
NS20	ERS013662	Australia	Oceania	1991	Superficial soft tissue infection	E6	72	mga196.0	mrp137	emm75.1	enn337.0						scpA83.1	Davies et al 2019
NS3870	ERS076287	Australia	Oceania	2004	ND	E6	72	mga196.0	mrp137	emm75.1	enn339						scpA88	Davies et al 2019
42058V1S1	ERS140426	Fiji	Oceania	2006	Superficial soft tissue infection	M74	72	mga196.0	mrp137	emm75.1	enn337.0						scpA83.0	Lees et al 2016
20184V1I1	ERS140327	Fiji	Oceania	2006	Necrotising fasciitis	E6	72	mga196.0	mrp137	emm75.1	enn337.0						scpA83.0	Lees et al 2016
33052V1S1	ERS200202	Fiji	Oceania	2006	Superficial soft tissue infection	E6	72	mga196.0	mrp137	emm75.1	enn337.0						scpA83.0	Lees et al 2016
33129V1T1	ERS086681	Fiji	Oceania	2006	Pharyngitis	E6	72	mga96	mrp137	emm75.1	enn337.0						scpA83.0	Lees et al 2016
A839	ERS1106229	India	South Asia	2007-2010	Pharyngitis	E6	221	mga196.0	mrp137	emm75.1	enn337.1						scpA84	Davies et al 2019, Sagar et al 2012, Haggar et al 2012
K48807	ERS180545	Kenya	East Africa	2011	iGAS	E6	72	mga196.0	mrp138	emm75.1	enn337.1						scpA85.1	Seale et al 2016
K19376	ERS180480	Kenya	East Africa	2006	Deep soft tissue infection	E6	187	mga196.0	mrp137	emm75.1	enn349						scpA85.0	Seale et al 2016
NS1691	ERS076255	Australia	Oceania	1999	Superficial soft tissue infection	E6	117	mga69	mrp167	emm75.3	enn336						scpA393	Davies et al 2019
NS1999	ERS076262	Australia	Oceania	1999	Superficial soft tissue infection	E6	117	mga69	mrp167	emm75.3	enn336						scpA393	Davies et al 2019
NS7249	ERS076366	Australia	Oceania	1999	ND	E6	117	mga69	mrp167	emm75.3	enn336						scpA393	Davies et al 2019
A997	ERS1106262	India	South Asia	2007-2010	ND	E6	117	mga69	mrp167	emm75.3	enn336						scpA394	Davies et al 2019, Sagar et al 2012, Haggar et al 2012
NS5544	ERS076318	Australia	Oceania	1993	Superficial soft tissue infection	E2	250	mga54.2	mrp11.0	emm76.0	enn40.0						scpA135.0	Davies et al 2019
GAS131460	ERS1106102	NZ	Oceania	2013	Rheumatic fever	E2	64	mga54.0	mrp11.0	emm76.0	enn38						scpA77	Davies et al 2019
GAS1315	ERS1105974	NZ	Oceania	2013	iGAS	E2	64	mga54.0	mrp11.0	emm76.0	enn38						scpA77	Davies et al 2019
GAS131142	ERS1106108	NZ	Oceania	2013	Pharyngitis	E2	64	mga54.0	mrp11.0	emm76.0	enn38						scpA77	Davies et al 2019
GAS131413	ERS1106086	NZ	Oceania	2013	Pharyngitis	E2	64	mga54.0	mrp11.0	emm76.0	enn38						scpA77	Davies et al 2019
PHE_25160	ERR1359445	UK	Western Europe	41760	iGAS	E2	64	mga40	mrp11.2	emm76.0	enn38						scpA77	Chalker et al 2017
PHE_24950	ERR1359713	UK	Western Europe	41730	iGAS	E2	64	mga40	mrp11.2	emm76.0	enn38						scpA77	Chalker et al 2017
GASEMM1826	ERR1732992	UK	Western Europe	2014-2015	ND	E2	64	mga54.0	mrp11.0	emm76.0	enn38						scpA77	Kapatai et al 2017
GASEMM2842	ERR1733243	UK	Western Europe	2014-2015	ND	E2	64	mga54.0	mrp11.0	emm76.0	enn38						scpA77	Kapatai et al 2017
GASEMM2187	ERR1732767	UK	Western Europe	2014-2015	ND	E2	197	mga54.2	mrp14	emm76.0	enn40.0						scpA535	Kapatai et al 2017
GASEMM2626	ERR1732851	UK	Western Europe	2014-2015	ND	E2	197	mga54.2	mrp14	emm76.0	enn40.0						scpA135.1	Kapatai et al 2017
20155209	SRS2372461	USA	North America	2015	iGAS	E2	164	mga53	mrp11.0	emm76.0	enn46						scpA77	Chochua et al 2017
20156107	SRS2372630	USA	North America	2015	iGAS	E2	164	mga53	mrp11.0	emm76.0	enn46						scpA77	Chochua et al 2017
20154030	SRS2376174	USA	North America	2015	iGAS	E2	164	mga53	mrp11.0	emm76.0	enn46						scpA77	Chochua et al 2017
20155639	SRS2372641	USA	North America	2015	iGAS	E2	64	mga38.1	mrp11.2	emm76.0	enn47						scpA77	Chochua et al 2017
NS1107	ERS017777	Australia	Oceania	1997	Superficial soft tissue infection	E2	147	mga54.1	mrp15	emm76.4	enn39						scpA136	Davies et al 2019
20034V1I1	ERS140293	Fiji	Oceania	2006	Bacteremia	E2	70	mga54.1	mrp11.1	emm76.4	enn39						scpA80	Lees et al 2016
20051V1I1	ERS140294	Fiji	Oceania	2006	iGAS	E2	70	mga54.1	mrp11.1	emm76.4	enn39						scpA80	Lees et al 2016
20061V1I1	ERS140464	Fiji	Oceania	2006	iGAS	E2	70	mga54.1	mrp11.1	emm76.4	enn39						scpA80	Lees et al 2016
20110V1I1	ERS140315	Fiji	Oceania	2006	Bacteremia	E2	70	mga54.1	mrp11.1	emm76.4	enn39						scpA80	Lees et al 2016
31073V5S1	ERS140494	Fiji	Oceania	2006	Superficial soft tissue infection	E2	70	mga54.1	mrp11.1	emm76.4	enn39						scpA80	Lees et al 2016
31176V4S1	ERS200425	Fiji	Oceania	2006	Superficial soft tissue infection	E2	70	mga54.1	mrp11.1	emm76.4	enn39						scpA81	Lees et al 2016
20162634	SRS2372014	USA	North America	2015	iGAS	E2	147	mga54.1	mrp11.1	emm76.4	enn39						scpA534	Chochua et al 2017
20154381	SRS2376491	USA	North America	2015	iGAS	E2	147	mga54.1	mrp11.1	emm76.4	enn39						scpA cut	Chochua et al 2017
NS4618	ERS076294	Australia	Oceania	2004	ND	E2	177	mga158	mrp49	emm76.6	enn129.1						scpA380	Davies et al 2019
NS539	ERS017829	Australia	Oceania	1995	Superficial soft tissue infection	E2	177	mga158	mrp49	emm76.6	enn131						scpA380	Davies et al 2019
K20001	ERS180599	Kenya	East Africa	2006	iGAS	E4	106	mga202	mrp86.1	emm77.0	enn119						scpA54	Seale et al 2016
NS16	ERS076236	Australia	Oceania	1991	ND	E4	236	mga202	mrp86.0	emm77.0	enn116.0						scpA57	Davies et al 2019
NS1980	ERS076259	Australia	Oceania	1999	Superficial soft tissue infection	E4	27	mga202	mrp86.0	emm77.0	enn116.0						scpA57	Davies et al 2019
NS5568	ERS076319	Australia	Oceania	1992	Superficial soft tissue infection	E4	27	mga202	mrp86.0	emm77.0	enn116.0						scpA57	Davies et al 2019
NS5128	ERS076310	Australia	Oceania	2005	ND	E4	27	mga202	mrp86.0	emm77.0	enn116.0						scpA57	Davies et al 2019
NS5496	ERS076316	Australia	Oceania	1992	Superficial soft tissue infection	E4	249	mga192.3	mrp86.0	emm77.0	enn119						scpA53	Davies et al 2019
NS2000	ERS076263	Australia	Oceania	1999	Superficial soft tissue infection	E4	46	mga165	mrp107	emm77.0	enn73						scpA160	Davies et al 2019
patientC	ERS076373	Australia	Oceania	2010	Genital	E4	46	mga165	mrp107	emm77.0	enn73						scpA160	Davies et al 2019
NS1120	ERS017770	Australia	Oceania	1997	Superficial soft tissue infection	E4	46	mga165	mrp108	emm77.0	enn75						scpA160	Davies et al 2019
NS236	ERS013664	Australia	Oceania	1994	Superficial soft tissue infection	E4	46	mga165	mrp110	emm77.0	enn81						scpA160	Davies et al 2019
NGAS169	SRS528288	Canada	North America	2010-2013	ND	E4	46	mga165	mrp107	emm77.0	enn73						scpA160	Athey et al 2014
NGAS364	SRS528348	Canada	North America	2010-2013	ND	E4	46	mga180	mrp107	emm77.0	enn73						scpA161	Athey et al 2014
20139V1I1	ERS140321	Fiji	Oceania	2006	Pneumonia	E4	27	mga202	mrp86.0	emm77.0	enn116.0						scpA56	Lees et al 2016
33149V1T1	ERS086688	Fiji	Oceania	2006	Pharyngitis	E4	27	mga202	mrp86.0	emm77.0	enn116.1						scpA63	Lees et al 2016
A840	ERS1106230	India	South Asia	2007-2010	ND	E4	27	mga202	mrp86.0	emm77.0	enn116.0						scpA57	Davies et al 2019, Sagar et al 2012, Haggar et al 2012
A841	ERS1106231	India	South Asia	2007-2010	ND	E4	27	mga202	mrp86.0	emm77.0	enn116.0						scpA57	Davies et al 2019, Sagar et al 2012, Haggar et al 2012
K6099	ERS180669	Kenya	East Africa	2000	Deep soft tissue infection	E4	27	mga202	mrp86.0	emm77.0	enn116.0						scpA58	Seale et al 2016
K5797	ERS180533	Kenya	East Africa	2000	Deep soft tissue infection	E4	106	mga202	mrp86.1	emm77.0	enn118						scpA54	Seale et al 2016
K5797	ERS180661	Kenya	East Africa	2000	Deep soft tissue infection	E4	106	mga202	mrp86.1	emm77.0	enn119						scpA54	Seale et al 2016
K13994	ERS180553	Kenya	East Africa	2005	iGAS	E4	106	mga202	mrp86.1	emm77.0	enn119						scpA54	Seale et al 2016
GAS1291	ERS1106038	NZ	Oceania	2012	Rheumatic fever	E4	27	mga202	mrp86.0	emm77.0	enn116.0						scpA57	Davies et al 2019
GAS12484	ERS1105957	NZ	Oceania	2012	iGAS	E4	27	mga202	mrp86.0	emm77.0	enn116.0						scpA57	Davies et al 2019
GAS131275	ERS1106133	NZ	Oceania	2013	Pharyngitis	E4	46	mga165	mrp109	emm77.0	enn80						scpA160	Davies et al 2019
PHE_27636	ERR1359417	UK	Western Europe	2014	Scarlet fever	E4	27	mga199	mrp86.0	emm77.0	enn116.0						scpA481	Chalker et al 2017
PHE_27706	ERR1359874	UK	Western Europe	41791	iGAS	E4	46	mga164	mrp107	emm77.0	enn73						scpA160	Chalker et al 2017
20156364	SRS2372399	USA	North America	2015	iGAS	E4	27	mga199	mrp86.0	emm77.0	enn116.0						scpA481	Chochua et al 2017
20156324	SRS2372405	USA	North America	2015	iGAS	E4	27	mga199	mrp86.0	emm77.0	enn116.0						scpA481	Chochua et al 2017
20156012	SRS2372848	USA	North America	2015	iGAS	E4	27	mga199	mrp86.0	emm77.0	enn116.0						scpA481	Chochua et al 2017
20154612	SRS2376399	USA	North America	2015	iGAS	E4	27	mga199	mrp86.0	emm77.0	enn116.0						scpA481	Chochua et al 2017
20160953	SRS2372374	USA	North America	2015	iGAS	E4	27	mga200	mrp86.0	emm77.0	enn116.0						scpA507	Chochua et al 2017
20154045	SRS2376392	USA	North America	2015	iGAS	E4	46	mga165	mrp107	emm77.0	enn73						scpA160	Chochua et al 2017
20155018	SRS2376148	USA	North America	2015	iGAS	E4	46	mga165	mrp107	emm77.0	enn79						scpA160	Chochua et al 2017
20154151	SRS2376438	USA	North America	2015	iGAS	E4	46	mga165	mrp107	emm77.0	enn80						scpA160	Chochua et al 2017
20154792	SRS2376564	USA	North America	2015	iGAS	E4	46	mga165	mrp107	emm77.0							scpA160	Chochua et al 2017
20161863	SRS2372165	USA	North America	2015	iGAS	E4	132	mga171.1	mrp78	emm77.4	enn145						scpA487	Chochua et al 2017
20155579	SRS2372451	USA	North America	2015	iGAS	E4	132	mga168	mrp78	emm77.4	enn145						scpA487	Chochua et al 2017
20155580	SRS2372456	USA	North America	2015	iGAS	E4	132	mga171.1	mrp78	emm77.4	enn145						scpA487	Chochua et al 2017
20155585	SRS2372600	USA	North America	2015	iGAS	E4	132	mga171.1	mrp78	emm77.4	enn145						scpA487	Chochua et al 2017
NS5146	ERS076311	Australia	Oceania	2005	ND	E1	119	mga4	mrp25	emm78.3	enn68						scpA353	Davies et al 2019
NS7092	ERS076356	Australia	Oceania	1997	Superficial soft tissue infection	E1	119	mga4	mrp25	emm78.3	enn68						scpA353	Davies et al 2019
GAS02198	ERS1105876	NZ	Oceania	2002	Rheumatic fever	E1	119	mga4	mrp25	emm78.3	enn13						scpA82	Davies et al 2019
GAS0391	ERS1106007	NZ	Oceania	2003	iGAS	E1	119	mga4	mrp25	emm78.3	enn13						scpA82	Davies et al 2019
GASEMM1161	ERR1733894	UK	Western Europe	2014-2015	ND	E1	284	mga291	mrp182	emm78.3							scpA515	Kapatai et al 2017
K9466	ERS366966	Kenya	East Africa	2002	Pneumonia	E1	166	mga276.5	mrp169	emm78.5	enn14.0						scpA310	Seale et al 2016
K12363	ERS366971	Kenya	East Africa	2004	Deep soft tissue infection	E3	55	mga102	mrp33	emm79.5	enn114					pgs4	scpA141	Seale et al 2016
K17011	ERS366978	Kenya	East Africa	2005	Deep soft tissue infection	E3	55	mga102	mrp33	emm79.5	enn114					pgs4	scpA141	Seale et al 2016
NS3275	ERS076278	Australia	Oceania	2002	Superficial soft tissue infection	E4	243	mga259	mrp104	emm8.0	enn122						scpA406	Davies et al 2019
Bel005	ERS1106188	Belgium	Western Europe	2004	Pharyngitis	E4	174	mga231	mrp132	emm8.0	enn124						scpA121	Davies et al 2019
Bra031	ERS1106172	Brazil	South America	2013	iGAS	E4	174	mga231	mrp132	emm8.0	enn124						scpA121	Davies et al 2019
20156595	SRS2372834	USA	North America	2015	iGAS	E4	298	mga265	mrp104	emm8.0	enn122						scpA531	Chochua et al 2017
20161729	SRS2372149	USA	North America	2015	iGAS	E4	204	mga86	mrp131	emm8.0	enn124						scpA121	Chochua et al 2017
20156781	SRS2372804	USA	North America	2015	iGAS	E4	204	mga86	mrp131	emm8.0	enn124						scpA121	Chochua et al 2017
K3589	ERS366943	Kenya	East Africa	1998	Meningitis	E4	67	mga276.1	mrp67	emm8.3	enn94						scpA15	Seale et al 2016
K3589	ERS180628	Kenya	East Africa	1998	Meningitis	E4	67	mga276.1	mrp67	emm8.3	enn95.0						scpA17	Seale et al 2016
K19188	ERS366980	Kenya	East Africa	2006	Deep soft tissue infection	E4	67	mga276.1	mrp67	emm8.3	enn95.0						scpA19	Seale et al 2016
K4761	ERS180739	Kenya	East Africa	1999	Pneumonia	E4	67	mga276.1	mrp67	emm8.3	enn95.0						scpA18	Seale et al 2016
K8744	ERS180660	Kenya	East Africa	2002	Deep soft tissue infection	E4	67	mga276.1	mrp67	emm8.3	enn95.1						scpA20	Seale et al 2016
K6085	ERS180668	Kenya	East Africa	2000	Deep soft tissue infection	E4	67	mga276.1	mrp67	emm8.3	enn95.1						scpA16	Seale et al 2016
Bra016	ERS1106219	Brazil	South America	2012	Pharyngitis	D4	141	mga211.0	mrp226	emm80.0	enn171						scpA331	Davies et al 2019
NGAS606	SRS528392	Canada	North America	2012	iGAS	D4	141	mga211.0	mrp226	emm80.0	enn171						scpA331	Athey et al 2016
NGAS312	SRS528322	Canada	North America	2010-2013	ND	D4	141	mga211.0	mrp226	emm80.0	enn171						scpA331	Athey et al 2014
A982	ERS1106258	India	South Asia	2007-2010	ND	D4	61	mga346.5	mrp210.1	emm80.0	enn310						scpA253.0	Davies et al 2019, Sagar et al 2012, Haggar et al 2012
A998	ERS1106263	India	South Asia	2007-2010	ND	D4	61	mga346.5	mrp223	emm80.0	enn310						scpA253.0	Davies et al 2019, Sagar et al 2012, Haggar et al 2012
A993	ERS1106259	India	South Asia	2007-2010	ND	D4	61	mga346.5	mrp210.2	emm80.0	enn310						scpA254	Davies et al 2019, Sagar et al 2012, Haggar et al 2012
K20641	ERS180447	Kenya	East Africa	2006	Deep soft tissue infection	D4	61	mga346.5	mrp210.1	emm80.0	enn310						scpA255	Seale et al 2016
K47581	ERS180517	Kenya	East Africa	2011	Deep soft tissue infection	D4	61	mga346.5	mrp221	emm80.0	enn310						scpA253.1	Seale et al 2016
K39244	ERS366989	Kenya	East Africa	2009	Pneumonia	D4	61	mga346.5	mrp210.1	emm80.0	enn311						scpA253.0	Seale et al 2016
K47020	ERS180522	Kenya	East Africa	2011	ND	D4	61	mga346.5	mrp210.1	emm80.0	enn312						scpA257	Seale et al 2016
GASEMM2656	ERR1733693	UK	Western Europe	2014-2015	ND	D4	61	mga346.5	mrp210.1	emm80.0	enn310						scpA253.0	Kapatai et al 2017
NS1185	ERS076248	Australia	Oceania	1997	iGAS	D4	13	mga346.5	mrp210.3	emm80.2	enn177						scpA218	Davies et al 2019
NS476	ERS017821	Australia	Oceania	1995	iGAS	D4	13	mga346.5	mrp210.3	emm80.2(179/180)	enn176						scpA218	Davies et al 2019
NS909	ERS076245	Australia	Oceania	1996	iGAS	E6	11	mga310	mrp195.1	emm81.0	enn318						scpA338	Davies et al 2019
2095-1	SRR2976611	Australia	Oceania	2004	Superficial soft tissue infection	E6	11	mga65	mrp133	emm81.0	enn319						scpA339	Bowen et al 2016
Bra024	ERS1106200	Brazil	South America	2012	Pharyngitis	E6	11	mga93	mrp273	emm81.0	enn318						scpA338	Davies et al 2019
GAS1282	ERS1106028	NZ	Oceania	2012	Rheumatic fever	E6	11	mga65	mrp133	emm81.0	enn319						scpA339	Davies et al 2019
GAS131204	ERS1106069	NZ	Oceania	2013	iGAS	E6	11	mga65	mrp133	emm81.0	enn319						scpA339	Davies et al 2019
GAS12180	ERS1106030	NZ	Oceania	2012	iGAS	E6	11	mga65	mrp133	emm81.0	enn319						scpA339	Davies et al 2019
GAS131222	ERS1106077	NZ	Oceania	2013	Pharyngitis	E6	11	mga65	mrp133	emm81.0	enn319						scpA339	Davies et al 2019
GAS12106	ERS1106046	NZ	Oceania	2012	Pharyngitis	E6	11	mga65	mrp133	emm81.0	enn319						scpA339	Davies et al 2019
14GA0832	ERS1106121	NZ	Oceania	2014	iGAS	E6	11	mga70	mrp133	emm81.0	enn320						scpA339	Davies et al 2019
14GA0826	ERS1106089	NZ	Oceania	2014	iGAS	E6	11	mga70	mrp133	emm81.0	enn320						scpA339	Davies et al 2019
14GA0857	ERS1106153	NZ	Oceania	2014	iGAS	E6	11	mga70	mrp133	emm81.0	enn320						scpA339	Davies et al 2019
14GA0838	ERS1106129	NZ	Oceania	2014	Superficial soft tissue infection	E6	11	mga70	mrp133	emm81.0	enn320						scpA339	Davies et al 2019
14GA0830	ERS1106113	NZ	Oceania	2014	ND	E6	11	mga70	mrp133	emm81.0	enn320						scpA339	Davies et al 2019
14GA0828	ERS1106097	NZ	Oceania	2014	Superficial soft tissue infection	E6	11	mga70	mrp133	emm81.0	enn320						scpA339	Davies et al 2019
14GA0829	ERS1106105	NZ	Oceania	2014	ND	E6	11	mga70	mrp133	emm81.0	enn320						scpA339	Davies et al 2019
PHE_18945	ERR1359488	UK	Western Europe	41760	iGAS	E6	11	mga298	mrp194	emm81.0	enn318						scpA338	Chalker et al 2017
PHE_12067	ERR1359520	UK	Western Europe	41730	iGAS	E6	11	mga299	mrp194	emm81.0	enn318						scpA338	Chalker et al 2017
GASEMM0087	ERR1732911	UK	Western Europe	2014-2015	ND	E6	11	mga346.0	mrp195.1	emm81.0	enn322						scpA338	Kapatai et al 2017
GASEMM0090	ERR1733314	UK	Western Europe	2014-2015	ND	E6	11	mga346.0	mrp195.1	emm81.0	enn322						scpA338	Kapatai et al 2017
PHE_33016	ERR1359475	UK	Western Europe	41730	iGAS	E6	11	mga299	mrp195.0	emm81.0							scpA cut	Chalker et al 2017
20155197	SRS2372444	USA	North America	2015	iGAS	E6	11	mga299	mrp195.0	emm81.0	enn318						scpA338	Chochua et al 2017
20154805	SRS2376192	USA	North America	2015	iGAS	E6	11	mga298	mrp194	emm81.0	enn318						scpA338	Chochua et al 2017
20154679	SRS2376412	USA	North America	2015	iGAS	E6	11	mga298	mrp194	emm81.0	enn318						scpA338	Chochua et al 2017
20154021	SRS2376552	USA	North America	2015	iGAS	E6	11	mga299	mrp194	emm81.0	enn318						scpA338	Chochua et al 2017
20162423	SRS2372224	USA	North America	2015	iGAS	E6	11	mga65	mrp133	emm81.0	enn323						scpA513	Chochua et al 2017
20161199	SRS2372197	USA	North America	2015	iGAS	E6	11	mga298	mrp194	emm81.0							scpA338	Chochua et al 2017
20156430	SRS2372428	USA	North America	2015	iGAS	E6	11	mga298	mrp194	emm81.0							scpA338	Chochua et al 2017
20156154	SRS2372489	USA	North America	2015	iGAS	E6	11	mga298	mrp194	emm81.0							scpA338	Chochua et al 2017
20155381	SRS2372563	USA	North America	2015	iGAS	E6	11	mga298	mrp194	emm81.0							scpA338	Chochua et al 2017
20155356	SRS2372823	USA	North America	2015	iGAS	E6	11	mga298	mrp194	emm81.0							scpA338	Chochua et al 2017
NS684	ERS017837	Australia	Oceania	1996	Superficial soft tissue infection	E6	234	mga196.2	mrp151	emm81.2	enn203.0						scpA345	Davies et al 2019
NS4804	ERS076303	Australia	Oceania	2005	Superficial soft tissue infection	E6	245	mga266	mrp163	emm81.2	enn203.0						scpA346	Davies et al 2019
K13372	ERS180466	Kenya	East Africa	2004	Deep soft tissue infection	E6	157	mga191	mrp150	emm81.2	enn203.1						scpA343	Seale et al 2016
K7541	ERS180700	Kenya	East Africa	2001	Deep soft tissue infection	E6	157	mga191	mrp150	emm81.2	enn205						scpA344	Seale et al 2016
20161074	SRS2372079	USA	North America	2015	iGAS	E6	294	mga267	mrp149	emm81.2	enn209						scpA518	Chochua et al 2017
NS671	ERS017835	Australia	Oceania	1995	iGAS	E6	88	mga261.0	mrp162	emm81.3	enn196						scpA227.0	Davies et al 2019
20028V1I1	ERS140291	Fiji	Oceania	2006	iGAS	E6	88	mga261.0	mrp162	emm81.3	enn189						scpA227.0	Lees et al 2016
20033V1I1	ERS140462	Fiji	Oceania	2006	iGAS	E6	88	mga261.0	mrp162	emm81.3	enn189						scpA227.0	Lees et al 2016
42048V1S1	ERS140423	Fiji	Oceania	2006	Superficial soft tissue infection	E6	88	mga261.0	mrp162	emm81.3	enn189						scpA227.0	Lees et al 2016
44015V1S1	ERS140510	Fiji	Oceania	2006	Superficial soft tissue infection	E6	88	mga261.0	mrp162	emm81.3	enn192						scpA227.0	Lees et al 2016
GAS03109	ERS1105880	NZ	Oceania	2003	Rheumatic fever	E6	88	mga261.0	mrp162	emm81.3	enn189						scpA227.0	Davies et al 2019
20162118	SRS2372342	USA	North America	2015	iGAS	E6	296	mga266	mrp162	emm81.3	enn208						scpA227.1	Chochua et al 2017
NGAS613	SRS528398	Canada	North America	2012	iGAS	E3	7	mga151	mrp291	emm82.0	enn107						scpA398.0	Athey et al 2016
NS1984	ERS076260	Australia	Oceania	1999	Superficial soft tissue infection	E3	7	mga151	mrp291	emm82.0	enn107					pgs14.1	scpA398.0	Davies et al 2019
NS3473	ERS076282	Australia	Oceania	2002	Genital	E3	7	mga151	mrp291	emm82.0	enn107					pgs14.1	scpA399.0	Davies et al 2019
NGAS596	SRS528337	Canada	North America	0	iGAS	E3	7	mga151	mrp291	emm82.0	enn107					pgs14.1	scpA399.0	Athey et al 2016
NGAS338	SRS528338	Canada	North America	2011	iGAS	E3	7	mga151	mrp291	emm82.0	enn107					pgs14.1	scpA cut	Athey et al 2016
NGAS597	SRS528387	Canada	North America	2012	iGAS	E3	7	mga151	mrp291	emm82.0	enn107					pgs14.1	scpA398.0	Athey et al 2016
NGAS609	SRS528394	Canada	North America	2012	iGAS	E3	7	mga151	mrp291	emm82.0	enn107					pgs14.1	scpA398.0	Athey et al 2016
NGAS323	SRS528329	Canada	North America	2011	ND	E3	7	mga151	mrp291	emm82.0	enn107					pgs14.1	scpA cut	Athey et al 2016
NGAS328	SRS528331	Canada	North America	2011	ND	E3	7	mga151	mrp291	emm82.0	enn107					pgs14.1	scpA cut	Athey et al 2016
NGAS332	SRS528332	Canada	North America	2011	ND	E3	7	mga151	mrp291	emm82.0	enn107					pgs14.1	scpA cut	Athey et al 2016
NGAS345	SRS528343	Canada	North America	2011	ND	E3	7	mga151	mrp291	emm82.0	enn107					pgs14.1	scpA cut	Athey et al 2016
NGAS347	SRS528345	Canada	North America	2011	ND	E3	7	mga151	mrp291	emm82.0	enn107					pgs14.1	scpA398.0	Athey et al 2016
NGAS594	SRS528383	Canada	North America	2012	ND	E3	7	mga151	mrp291	emm82.0	enn107					pgs14.1	scpA398.0	Athey et al 2016
NGAS605	SRS528391	Canada	North America	2012	ND	E3	7	mga151	mrp291	emm82.0	enn107					pgs14.1	scpA398.0	Athey et al 2016
NGAS615	SRS528397	Canada	North America	2012	ND	E3	7	mga151	mrp291	emm82.0	enn107					pgs14.1	scpA398.0	Athey et al 2016
NGAS757	SRS528444	Canada	North America	2013	ND	E3	7	mga151	mrp291	emm82.0	enn107					pgs14.1	scpA398.0	Athey et al 2016
NGAS187	SRS528291	Canada	North America	2010-2013	ND	E3	7	mga183	mrp291	emm82.0	enn107					pgs14.1	scpA cut	Athey et al 2014
NGAS240	SRS528298	Canada	North America	2010-2013	ND	E3	7	mga178	mrp291	emm82.0	enn107					pgs14.1	scpA398.0	Athey et al 2014
NGAS241	SRS528299	Canada	North America	2010-2013	ND	E3	7	mga178	mrp291	emm82.0	enn107					pgs14.1	scpA398.0	Athey et al 2014
NGAS317	SRS528324	Canada	North America	2010-2013	ND	E3	7	mga151	mrp291	emm82.0	enn107					pgs14.1	scpA cut	Athey et al 2014
NGAS481	SRS528365	Canada	North America	2010-2013	ND	E3	7	mga183	mrp291	emm82.0	enn107					pgs14.1	scpA398.0	Athey et al 2014
NGAS495	SRS528368	Canada	North America	2010-2013	ND	E3	7	mga183	mrp291	emm82.0	enn107					pgs14.1	scpA398.0	Athey et al 2014
NGAS501	SRS528370	Canada	North America	2010-2013	ND	E3	7	mga183	mrp291	emm82.0	enn107					pgs14.1	scpA398.0	Athey et al 2014
NGAS601	SRS528388	Canada	North America	2010-2013	ND	E3	7	mga151	mrp291	emm82.0	enn107					pgs14.1	scpA398.0	Athey et al 2014
NGAS473	SRS528362	Canada	North America	2010-2013	ND	E3	0	mga33	mrp291	emm82.0							scpA403	Athey et al 2014
GAS0359	ERS1105939	NZ	Oceania	2003	Rheumatic fever	E3	7	mga151	mrp291	emm82.0	enn107					pgs14.1	scpA398.0	Davies et al 2019
GAS0370	ERS1105966	NZ	Oceania	2003	iGAS	E3	7	mga151	mrp291	emm82.0	enn107					pgs14.1	scpA398.0	Davies et al 2019
GAS0371	ERS1105980	NZ	Oceania	2003	Pharyngitis	E3	7	mga151	mrp291	emm82.0	enn107					pgs14.1	scpA398.0	Davies et al 2019
PHE_37685	ERR1359827	UK	Western Europe	41730	iGAS	E3	0	mga33	mrp291	emm82.0							scpA cut	Chalker et al 2017
PHE_12046	ERR1359551	UK	Western Europe	2014	Scarlet fever	E3	0	mga33	mrp291	emm82.0							scpA cut	Chalker et al 2017
PHE_25158	ERR1359546	UK	Western Europe	41760	iGAS	E3	7	mga32	mrp291	emm82.0							scpA403	Chalker et al 2017
20154029	SRS2376175	USA	North America	2015	iGAS	E3	7	mga151	mrp291	emm82.0	enn107					pgs14.1	scpA398.0	Chochua et al 2017
20154019	SRS2376550	USA	North America	2015	iGAS	E3	7	mga151	mrp291	emm82.0	enn107					pgs14.1	scpA398.0	Chochua et al 2017
20154023	SRS2376553	USA	North America	2015	iGAS	E3	7	mga151	mrp291	emm82.0	enn107					pgs14.1	scpA398.0	Chochua et al 2017
20154022	SRS2376555	USA	North America	2015	iGAS	E3	7	mga149	mrp291	emm82.0	enn107					pgs14.1	scpA398.0	Chochua et al 2017
20161203	SRS2372202	USA	North America	2015	iGAS	E3	7	mga150	mrp291	emm82.0	enn107					pgs14.1	scpA398.0	Chochua et al 2017
20156270	SRS2372537	USA	North America	2015	iGAS	E3	7	mga150	mrp291	emm82.0	enn107					pgs14.1	scpA398.0	Chochua et al 2017
20160246	SRS2372835	USA	North America	2015	iGAS	E3	7	mga150	mrp291	emm82.0	enn107					pgs14.1	scpA398.0	Chochua et al 2017
20161237	SRS2372037	USA	North America	2015	iGAS	E3	7	mga151	mrp291	emm82.0	enn107					pgs14.1	scpA505	Chochua et al 2017
20154051	SRS2376390	USA	North America	2015	iGAS	E3	0	mga33	mrp291	emm82.0							scpA492	Chochua et al 2017
NS6570	ERS076344	Australia	Oceania	2007	Superficial soft tissue infection	E3	26	mga12.1	mrp292	emm82.1	enn109					pgs16	scpA156	Davies et al 2019
20174V1I1	ERS140324	Fiji	Oceania	2006	Arthritis	E3	26	mga12.0	mrp292	emm82.1	enn110					pgs16	scpA156	Lees et al 2016
31046V5S1	ERS140378	Fiji	Oceania	2006	Superficial soft tissue infection	E3	26	mga12.0	mrp292	emm82.1	enn110					pgs16	scpA156	Lees et al 2016
44031V1S1	ERS140437	Fiji	Oceania	2006	Superficial soft tissue infection	E3	26	mga12.0	mrp292	emm82.1	enn110					pgs16	scpA156	Lees et al 2016
31069V2S1	ERS140455	Fiji	Oceania	2006	Superficial soft tissue infection	E3	26	mga12.0	mrp292	emm82.1	enn110					pgs16	scpA156	Lees et al 2016
33022V1S1	ERS200197	Fiji	Oceania	2006	Superficial soft tissue infection	E3	26	mga12.0	mrp292	emm82.1	enn110					pgs16	scpA156	Lees et al 2016
31097V2T1	ERS200159	Fiji	Oceania	2006	Pharyngitis	E3	26	mga14	mrp292	emm82.1	enn110					pgs16	scpA156	Lees et al 2016
33080V3S1	ERS200240	Fiji	Oceania	2006	Superficial soft tissue infection	E3	26	mga12.0	mrp292	emm82.1	enn110					pgs16	scpA156	Lees et al 2016
31144V2S1	ERS200358	Fiji	Oceania	2006	Superficial soft tissue infection	E3	26	mga12.0	mrp292	emm82.1	enn110					pgs16	scpA156	Lees et al 2016
31166V2S1	ERS200362	Fiji	Oceania	2006	Superficial soft tissue infection	E3	26	mga12.0	mrp292	emm82.1	enn110					pgs16	scpA156	Lees et al 2016
31170V2S1	ERS200364	Fiji	Oceania	2006	Superficial soft tissue infection	E3	26	mga12.0	mrp292	emm82.1	enn110					pgs16	scpA156	Lees et al 2016
31013V3S1	ERS200368	Fiji	Oceania	2006	Superficial soft tissue infection	E3	26	mga12.0	mrp292	emm82.1	enn110					pgs16	scpA156	Lees et al 2016
31094V3S1	ERS200377	Fiji	Oceania	2006	Superficial soft tissue infection	E3	26	mga12.0	mrp292	emm82.1	enn110					pgs16	scpA156	Lees et al 2016
31118V3S1	ERS200379	Fiji	Oceania	2006	Superficial soft tissue infection	E3	26	mga12.0	mrp292	emm82.1	enn110					pgs16	scpA156	Lees et al 2016
44004V1S1	ERS140435	Fiji	Oceania	2006	Superficial soft tissue infection	E3	26	mga12.1	mrp292	emm82.1	enn110					pgs16	scpA156	Lees et al 2016
33022V1T1	ERS086658	Fiji	Oceania	2006	Pharyngitis	E3	26	mga12.0	mrp292	emm82.1	enn111					pgs16	scpA157	Lees et al 2016
A1013	ERS1106264	India	South Asia	2007-2010	ND	E3	26	mga12.0	mrp292	emm82.1	enn110					pgs16	scpA156	Davies et al 2019, Sagar et al 2012, Haggar et al 2012
A980	ERS1106256	India	South Asia	2007-2010	ND	E3	26	mga12.0	mrp292	emm82.1	enn110					pgs16	scpA156	Davies et al 2019, Sagar et al 2012, Haggar et al 2012
A837	ERS1106227	India	South Asia	2007-2010	ND	E3	26	mga12.0	mrp292	emm82.1	enn110					pgs16	scpA155	Davies et al 2019, Sagar et al 2012, Haggar et al 2012
A905	ERS1106247	India	South Asia	2007-2010	ND	E3	26	mga12.0	mrp292	emm82.1	enn110					pgs16	scpA158	Davies et al 2019, Sagar et al 2012, Haggar et al 2012
K10812	ERS180626	Kenya	East Africa	2003	Pneumonia	E4	130	mga245.6	mrp299	emm82.5	enn55					pgs3	scpA165	Seale et al 2016
K19961	ERS180603	Kenya	East Africa	2006	Pneumonia	E3	130	mga245.6	mrp299	emm82.5	enn55					pgs3	scpA166	Seale et al 2016
K8460	ERS180767	Kenya	East Africa	2002	iGAS	E3	130	mga245.9	mrp299	emm82.5	enn56					pgs3	scpA167	Seale et al 2016
20164915	SRS2372296	USA	North America	2015	iGAS	E3	0	mga33	mrp291	emm82.7							scpA492	Chochua et al 2017
Bra049	ERS1106207	Brazil	South America	2004	iGAS	D4	24	mga213	mrp201	emm83.1	enn270						scpA431	Davies et al 2019
NGAS300	SRS528315	Canada	North America	2011	iGAS	D4	24	mga213	mrp200	emm83.1	enn268						scpA432	Athey et al 2016
NGAS316	SRS528323	Canada	North America	2010-2013	ND	D4	24	mga213	mrp200	emm83.1	enn268						scpA432	Athey et al 2014
NGAS520	SRS528375	Canada	North America	2010-2013	ND	D4	24	mga213	mrp200	emm83.1	enn268						scpA432	Athey et al 2014
NGAS629	SRS528404	Canada	North America	2010-2013	ND	D4	24	mga213	mrp200	emm83.1	enn268						scpA432	Athey et al 2014
NGAS306	SRS528319	Canada	North America	2011	iGAS	D4	24	mga213	mrp200	emm83.1	enn269						scpA430	Athey et al 2016
NGAS320	SRS528326	Canada	North America	2011	iGAS	D4	24	mga213		emm83.1	enn269						scpA430	Athey et al 2016
NGAS253	SRS528301	Canada	North America	2010-2013	ND	D4	24	mga213	mrp200	emm83.1	enn269						scpA429	Athey et al 2014
NGAS643	SRS528414	Canada	North America	2010-2013	ND	D4	24	mga213	mrp200	emm83.1	enn269						scpA429	Athey et al 2014
NGAS655	SRS528417	Canada	North America	2010-2013	ND	D4	24	mga213	mrp200	emm83.1	enn269						scpA429	Athey et al 2014
NGAS633	SRS528407	Canada	North America	2010-2013	ND	D4	24	mga213	mrp200	emm83.1							scpA cut	Athey et al 2014
20156401	SRS2372517	USA	North America	2015	iGAS	D4	24	mga213	mrp200	emm83.1	enn268						scpA432	Chochua et al 2017
20155015	SRS2376152	USA	North America	2015	iGAS	D4	24	mga218	mrp200	emm83.1	enn268						scpA432	Chochua et al 2017
20154043	SRS2376254	USA	North America	2015	iGAS	D4	24	mga213	mrp200	emm83.1	enn268						scpA432	Chochua et al 2017
20154153	SRS2376441	USA	North America	2015	iGAS	D4	24	mga213	mrp200	emm83.1	enn268						scpA432	Chochua et al 2017
20161201	SRS2372194	USA	North America	2015	iGAS	D4	24	mga213	mrp200	emm83.1	enn271						scpA429	Chochua et al 2017
20155386	SRS2372729	USA	North America	2015	iGAS	D4	24	mga217	mrp200	emm83.1	enn271						scpA429	Chochua et al 2017
20154949	SRS2376162	USA	North America	2015	iGAS	D4	24	mga213	mrp200	emm83.1	enn271						scpA429	Chochua et al 2017
NGAS319	SRS528325	Canada	North America	2010-2013	iGAS	D4	N/A	mga213	mrp200	emm83.1	enn cut						scpA429	Athey et al 2014
K16849	ERS366977	Kenya	East Africa	2005	iGAS	D4	48	mga131.2	mrp204	emm83.12	enn308						scpA297	Seale et al 2016
K16837	ERS180552	Kenya	East Africa	2005	Deep soft tissue infection	D4	48	mga131.2	mrp204	emm83.12	enn309						scpA298	Seale et al 2016
K22757	ERS180557	Kenya	East Africa	2007	Deep soft tissue infection	D4	48	mga131.2	mrp204	emm83.12	enn309						scpA298	Seale et al 2016
K23323	ERS180560	Kenya	East Africa	2007	Deep soft tissue infection	E4	184	mga131.6	mrp205.2	emm84.1	enn69						scpA360	Seale et al 2016
NS2413	ERS366815	Australia	Oceania	2000	Superficial soft tissue infection	E6	63	mga160	mrp64.0	emm85.0	enn329						scpA372	Davies et al 2019
NS5341	ERS017850	Australia	Oceania	1991	iGAS	E6	63	mga160	mrp64.0	emm85.0	enn330						scpA374	Davies et al 2019
NS8	ERS076235	Australia	Oceania	1990	Superficial soft tissue infection	E6	63	mga160	mrp64.0	emm85.0	enn330						scpA373	Davies et al 2019
NS2509	ERS076269	Australia	Oceania	2000	Superficial soft tissue infection	E6	63	mga161	mrp64.1	emm85.0	enn330						scpA372	Davies et al 2019
33139V2S1	ERS200227	Fiji	Oceania	2006	Superficial soft tissue infection	E6	63	mga160	mrp64.1	emm85.0	enn329						scpA372	Lees et al 2016
14GA0788	ERS1106152	NZ	Oceania	2014	Rheumatic fever	E6	63	mga160	mrp64.1	emm85.0	enn329						scpA372	Davies et al 2019
14GA0862	ERS1106160	NZ	Oceania	2014	iGAS	E6	63	mga160	mrp64.1	emm85.0	enn329						scpA372	Davies et al 2019
14GA0839	ERS1106137	NZ	Oceania	2014	ND	E6	63	mga160	mrp64.1	emm85.0	enn330						scpA372	Davies et al 2019
K4254	ERS180577	Kenya	East Africa	1999	iGAS	E6	105	mga289	mrp60	emm85.1	enn331.0						scpA412.0	Seale et al 2016
K37698	ERS180524	Kenya	East Africa	2009	Meningitis	E6	105	mga43	mrp60	emm85.1	enn331.0						scpA412.1	Seale et al 2016
K37698	ERS180523	Kenya	East Africa	2009	Meningitis	E6	105	mga288	mrp60	emm85.1	enn331.0						scpA414	Seale et al 2016
K8543	ERS180629	Kenya	East Africa	2002	iGAS	E6	105	mga289	mrp61	emm85.1	enn331.1						scpA411	Seale et al 2016
K37698	ERS180524_2	Kenya	East Africa	2009	Meningitis	E6	N/A	mga cut	mrp60	emm85.1	enn331.0						scpA412.1	Seale et al 2016
NS3309	ERS076279	Australia	Oceania	2002	iGAS	D4	143	mga276.3	mrp279	emm86.1	enn237						scpA174	Davies et al 2019
NS7098	ERS076358	Australia	Oceania	1997	Superficial soft tissue infection	D4	143	mga276.3	mrp279	emm86.1	enn237						scpA174	Davies et al 2019
Bra023	ERS1106195	Brazil	South America	2000	Pharyngitis	D4	143	mga273	mrp278	emm86.1	enn237						scpA173	Davies et al 2019
33122V1S2	ERS200212	Fiji	Oceania	2006	Superficial soft tissue infection	D4	58	mga245.2	mrp210.0	emm86.2	enn274						scpA209	Lees et al 2016
33156V1S1	ERS200216	Fiji	Oceania	2006	Superficial soft tissue infection	D4	58	mga245.2	mrp210.0	emm86.2	enn274						scpA209	Lees et al 2016
33156V1S2	ERS200217	Fiji	Oceania	2006	Superficial soft tissue infection	D4	58	mga245.2	mrp210.0	emm86.2	enn274						scpA209	Lees et al 2016
33140V1T1	ERS086685	Fiji	Oceania	2006	Pharyngitis	D4	58	mga245.2	mrp210.0	emm86.2	enn275						scpA207.1	Lees et al 2016
30083V1T1	ERS140332	Fiji	Oceania	2006	Pharyngitis	D4	58	mga245.2	mrp210.0	emm86.2	enn275						scpA207.0	Lees et al 2016
30237V1T1	ERS140341	Fiji	Oceania	2006	Pharyngitis	D4	58	mga238	mrp210.0	emm86.2	enn275						scpA207.0	Lees et al 2016
20025V1I1	ERS140461	Fiji	Oceania	2006	Arthritis	D4	58	mga245.2	mrp210.0	emm86.2	enn275						scpA207.0	Lees et al 2016
GAS14265	ERS1106143	NZ	Oceania	2014	Rheumatic fever	D4	58	mga245.2	mrp209	emm86.2	enn274						scpA207.0	Davies et al 2019
14GA1044	ERS1106079	NZ	Oceania	2014	iGAS	D4	8	mga245.2	mrp209	emm86.2	enn274						scpA207.0	Davies et al 2019
GAS14246	ERS1106135	NZ	Oceania	2014	iGAS	D4	58	mga245.2	mrp209	emm86.2	enn274						scpA207.0	Davies et al 2019
NS6033	ERS076333	Australia	Oceania	2006	ND	E3	4	mga290	mrp34	emm87.0	enn92.1					pgs12	scpA33	Davies et al 2019
Bra045	ERS1106187	Brazil	South America	2000	Rheumatic fever	E3	4	mga287	mrp34	emm87.0	enn92.0					pgs12	scpA33	Davies et al 2019
Bra002	ERS1106208	Brazil	South America	2013	Scarlet fever	E3	4	mga287	mrp35	emm87.0	enn92.0					pgs12	scpA33	Davies et al 2019
Bra001	ERS1106203	Brazil	South America	2005	Scarlet fever	E3	4	mga287	mrp34	emm87.0	enn92.0						scpA33	Davies et al 2019
Bra047	ERS1106197	Brazil	South America	2003	Scarlet fever	E3	4	mga287	mrp34	emm87.0	enn92.0					pgs12	scpA33	Davies et al 2019
NGAS298	SRS528312	Canada	North America	2011	iGAS	E3	4	mga287	mrp34	emm87.0	enn92.0					pgs12	scpA33	Athey et al 2016
NGAS299	SRS528314	Canada	North America	2011	iGAS	E3	4	mga287	mrp34	emm87.0	enn92.0					pgs12	scpA33	Athey et al 2016
NGAS341	SRS528341	Canada	North America	2011	iGAS	E3	4	mga287	mrp34	emm87.0	enn92.0					pgs12	scpA34	Athey et al 2016
NGAS610	SRS528395	Canada	North America	2012	iGAS	E3	4	mga287	mrp34	emm87.0	enn92.0					pgs12	scpA33	Athey et al 2016
NGAS628	SRS528405	Canada	North America	2012	iGAS	E3	4	mga287	mrp34	emm87.0	enn92.0					pgs12	scpA34	Athey et al 2016
NGAS634	SRS528408	Canada	North America	2012	iGAS	E3	4	mga287	mrp34	emm87.0	enn92.0					pgs12	scpA34	Athey et al 2016
NGAS739	SRS528437	Canada	North America	2013	iGAS	E3	4	mga287	mrp34	emm87.0	enn92.0					pgs12	scpA33	Athey et al 2016
NGAS747	SRS528440	Canada	North America	2013	iGAS	E3	4	mga287	mrp34	emm87.0	enn92.0					pgs12	scpA33	Athey et al 2016
NGAS612	SRS528396	Canada	North America	2012	ND	E3	4	mga287	mrp34	emm87.0	enn92.0					pgs12	scpA33	Athey et al 2016
NGAS630	SRS528406	Canada	North America	2012	ND	E3	4	mga287	mrp34	emm87.0	enn92.0					pgs12	scpA33	Athey et al 2016
NGAS743	SRS528438	Canada	North America	2013	ND	E3	4	mga287	mrp34	emm87.0	enn92.0					pgs12	scpA33	Athey et al 2016
NGAS290	SRS528308	Canada	North America	2010-2013	ND	E3	4	mga287	mrp34	emm87.0	enn92.0					pgs12	scpA33	Athey et al 2014
NGAS291	SRS528309	Canada	North America	2010-2013	ND	E3	4	mga287	mrp34	emm87.0	enn92.0					pgs12	scpA33	Athey et al 2014
NGAS292	SRS528310	Canada	North America	2010-2013	ND	E3	4	mga287	mrp34	emm87.0	enn92.0					pgs12	scpA33	Athey et al 2014
NGAS474	SRS528364	Canada	North America	2010-2013	ND	E3	4	mga287	mrp34	emm87.0	enn92.0					pgs12	scpA33	Athey et al 2014
NGAS490	SRS528366	Canada	North America	2010-2013	ND	E3	4	mga287	mrp34	emm87.0	enn92.0					pgs12	scpA33	Athey et al 2014
NGAS508	SRS528372	Canada	North America	2010-2013	ND	E3	4	mga287	mrp34	emm87.0	enn92.0					pgs12	scpA33	Athey et al 2014
NGAS556	SRS528380	Canada	North America	2010-2013	ND	E3	4	mga287	mrp34	emm87.0	enn92.0					pgs12	scpA33	Athey et al 2014
NGAS565	SRS528381	Canada	North America	2010-2013	ND	E3	4	mga287	mrp34	emm87.0	enn92.0					pgs12	scpA33	Athey et al 2014
20018V1I1	ERS140287	Fiji	Oceania	2006	Necrotising fasciitis	E3	4	mga290	mrp34	emm87.0	enn92.1					pgs12	scpA33	Lees et al 2016
44079V1S1	ERS140440	Fiji	Oceania	2006	Superficial soft tissue infection	E3	4	mga290	mrp34	emm87.0	enn92.1					pgs12	scpA33	Lees et al 2016
GAS10210	ERS1105991	NZ	Oceania	2010	iGAS	E3	4	mga287	mrp34	emm87.0	enn92.0					pgs12	scpA33	Davies et al 2019
GAS09190	ERS1105999	NZ	Oceania	2009	Pharyngitis	E3	4	mga287	mrp34	emm87.0	enn92.0					pgs12	scpA33	Davies et al 2019
GAS10250	ERS1105903	NZ	Oceania	2010	Rheumatic fever	E3	4	mga290	mrp34	emm87.0	enn92.1					pgs12	scpA33	Davies et al 2019
PHE_12841	ERR1359517	UK	Western Europe	2014	Scarlet fever	E3	4	mga287	mrp34	emm87.0	enn92.0					pgs12	scpA cut	Chalker et al 2017
PHE_45820	ERR1359659	UK	Western Europe	2014	Scarlet fever	E3	4	mga287	mrp34	emm87.0	enn92.0					pgs12	scpA cut	Chalker et al 2017
PHE_12864	ERR1359877	UK	Western Europe	2014	Scarlet fever	E3	4	mga287	mrp34	emm87.0	enn92.0					pgs12	scpA cut	Chalker et al 2017
20155202	SRS2372447	USA	North America	2015	iGAS	E3	4	mga287	mrp34	emm87.0	enn92.0						scpA33	Chochua et al 2017
20155269	SRS2372467	USA	North America	2015	iGAS	E3	4	mga287	mrp34	emm87.0	enn92.0					pgs12	scpA cut	Chochua et al 2017
20155393	SRS2372745	USA	North America	2015	iGAS	E3	4	mga287	mrp34	emm87.0	enn92.0					pgs12	scpA33	Chochua et al 2017
20154292	SRS2376202	USA	North America	2015	iGAS	E3	4	mga287	mrp34	emm87.0	enn92.0					pgs12	scpA33	Chochua et al 2017
NGAS662	SRS528420	Canada	North America	2010-2013	ND	E3	4	mga287	mrp34	emm87.0(178/180	enn92.0					pgs12	scpA33	Athey et al 2014
NGAS665	SRS528422	Canada	North America	2010-2013	ND	E3	4	mga287	mrp34	emm87.0(178/180	enn92.0					pgs12	scpA33	Athey et al 2014
NGAS668	SRS528424	Canada	North America	2010-2013	ND	E3	4	mga287	mrp34	emm87.0(178/180	enn92.0					pgs12	scpA33	Athey et al 2014
NGAS669	SRS528425	Canada	North America	2010-2013	ND	E3	4	mga287	mrp34	emm87.0(178/180	enn92.0					pgs12	scpA33	Athey et al 2014
20162638	SRS2372010	USA	North America	2015	iGAS	E3	4	mga287	mrp34	emm87.3	enn92.0					pgs12	scpA33	Chochua et al 2017
Bra005	ERS1106222	Brazil	South America	2013	Superficial soft tissue infection	D4	212	mga314	mrp79	emm88.2	enn62						scpA12	Davies et al 2019
NGAS057	SRS527960	Canada	North America	2010-2013	ND	E4	288	mga243	mrp103	emm88.3	enn61						scpA131	Athey et al 2014
GASEMM0145	ERR1732684	UK	Western Europe	2014-2015	ND	E4	196	mga88	mrp102	emm88.4	enn61						scpA521	Kapatai et al 2017
GASEMM0141	ERR1733636	UK	Western Europe	2014-2015	ND	E4	196	mga88	mrp102	emm88.4	enn61						scpA cut	Kapatai et al 2017
NS5782	ERS076330	Australia	Oceania	2005	Superficial soft tissue infection	E4	3	mga47	mrp3	emm89.0	enn26.0						scpA37	Davies et al 2019
patientG	ERS076374	Australia	Oceania	2010	Genital	E4	3	mga47	mrp2	emm89.0	enn26.0						scpA36	Davies et al 2019
patientI	ERS076376	Australia	Oceania	2010	Genital	E4	3	mga47	mrp2	emm89.0	enn26.0						scpA36	Davies et al 2019
NS8042	ERS076369	Australia	Oceania	1995	ND	E4	145	mga233	mrp2	emm89.0	enn29						scpA36	Davies et al 2019
NGAS595	SRS528384	Canada	North America	2012	ND	E4	3	mga47	mrp2	emm89.0	enn26.0						scpA36	Athey et al 2016
NGAS025	SRS527954	Canada	North America	2010-2013	ND	E4	3	mga47	mrp1	emm89.0	enn26.0						scpA36	Athey et al 2014
NGAS026	SRS527955	Canada	North America	2010-2013	ND	E4	3	mga47	mrp2	emm89.0	enn26.0						scpA36	Athey et al 2014
NGAS070	SRS527962	Canada	North America	2010-2013	ND	E4	3	mga47	mrp2	emm89.0	enn26.0						scpA36	Athey et al 2014
NGAS088	SRS527969	Canada	North America	2010-2013	ND	E4	3	mga47	mrp2	emm89.0	enn26.0						scpA36	Athey et al 2014
NGAS197	SRS528290	Canada	North America	2010-2013	ND	E4	3	mga47	mrp2	emm89.0	enn26.0						scpA36	Athey et al 2014
NGAS233	SRS528297	Canada	North America	2010-2013	ND	E4	3	mga47	mrp2	emm89.0	enn26.0						scpA36	Athey et al 2014
NGAS282	SRS528305	Canada	North America	2010-2013	ND	E4	3	mga47	mrp2	emm89.0	enn26.0						scpA36	Athey et al 2014
NGAS516	SRS528374	Canada	North America	2010-2013	ND	E4	3	mga47	mrp2	emm89.0	enn26.0						scpA36	Athey et al 2014
NGAS524	SRS528376	Canada	North America	2010-2013	ND	E4	3	Nmga	mrp2	emm89.0	enn26.0						scpA cut	Athey et al 2014
NGAS660	SRS528419	Canada	North America	2010-2013	ND	E4	3	mga47	mrp2	emm89.0	enn26.0						scpA36	Athey et al 2014
NGAS663	SRS528421	Canada	North America	2010-2013	ND	E4	3	mga47	mrp2	emm89.0	enn26.0						scpA36	Athey et al 2014
NGAS673	SRS528429	Canada	North America	2010-2013	ND	E4	3	mga47	mrp2	emm89.0	enn26.0						scpA36	Athey et al 2014
NGAS549	SRS528379	Canada	North America	2010-2013	ND	E4	3	mga47	mrp2	emm89.0	enn26.0						scpA36	Athey et al 2014
JMUB1235	JMUB1235	Japan	East Asia	2016	Acute phlegmonous gastritis	E4	3	mga47	mrp2	emm89.0	enn26.0						scpA36	Watanabe et al 2016
GAS131282	ERS1106141	NZ	Oceania	2013	Rheumatic fever	E4	3	mga45	mrp2	emm89.0	enn26.0						scpA36	Davies et al 2019
GAS12235	ERS1106063	NZ	Oceania	2012	iGAS	E4	3	mga47	mrp2	emm89.0	enn26.0						scpA36	Davies et al 2019
GAS131286	ERS1106149	NZ	Oceania	2013	iGAS	E4	3	mga47	mrp2	emm89.0	enn26.0						scpA36	Davies et al 2019
GAS131245	ERS1106101	NZ	Oceania	2013	Pharyngitis	E4	3	mga47	mrp2	emm89.0	enn26.0						scpA36	Davies et al 2019
GAS12118	ERS1106062	NZ	Oceania	2012	Pharyngitis	E4	3	mga47	mrp2	emm89.0	enn26.0						scpA36	Davies et al 2019
GAS05151	ERS1105968	NZ	Oceania	2005	Rheumatic fever	E4	145	mga233	mrp2	emm89.0	enn26.0						scpA36	Davies et al 2019
GAS03188	ERS1105905	NZ	Oceania	2003	Pharyngitis	E4	145	mga233	mrp2	emm89.0	enn26.0						scpA36	Davies et al 2019
PHE_12855	ERR1359586	UK	Western Europe	2014	Scarlet fever	E4	3	mga47	mrp2	emm89.0	enn26.0						scpA36	Chalker et al 2017
PHE_12854	ERR1359718	UK	Western Europe	2014	Scarlet fever	E4	3	mga47	mrp2	emm89.0	enn26.0						scpA36	Chalker et al 2017
PHE_104218	ERR1359743	UK	Western Europe	2014	Scarlet fever	E4	3	mga47	mrp2	emm89.0	enn26.0						scpA36	Chalker et al 2017
GASEMM3004	ERR1734598	UK	Western Europe	2014-2015	ND	E4	3	mga47	mrp2	emm89.0	enn26.0						scpA36	Kapatai et al 2017
GASEMM1345	ERR1732827	UK	Western Europe	2014-2015	ND	E4	3	mga47	mrp2	emm89.0	enn26.0						scpA36	Kapatai et al 2017
20154026	SRS2376177	USA	North America	2015	iGAS	E4	3	mga47	mrp2	emm89.0	enn26.0						scpA36	Chochua et al 2017
20154017	SRS2376548	USA	North America	2015	iGAS	E4	3	mga47	mrp2	emm89.0	enn26.0						scpA36	Chochua et al 2017
20154018	SRS2376549	USA	North America	2015	iGAS	E4	3	mga47	mrp2	emm89.0	enn26.0						scpA36	Chochua et al 2017
20154020	SRS2376551	USA	North America	2015	iGAS	E4	3	mga47	mrp2	emm89.0	enn26.0						scpA36	Chochua et al 2017
20154591	SRS2376145	USA	North America	2015	iGAS	E4	3	mga47	mrp2	emm89.0	enn26.0						scpA36	Chochua et al 2017
20155387	SRS2372858	USA	North America	2015	iGAS	E4	3	mga47	mrp2	emm89.0	enn26.0						scpA36	Chochua et al 2017
20160944	SRS2372252	USA	North America	2015	iGAS	E4	3	mga47	mrp2	emm89.0	enn30						scpA36	Chochua et al 2017
20160749	SRS2372085	USA	North America	2015	iGAS	E4	3	mga85	mrp2	emm89.0	enn31						scpA484	Chochua et al 2017
20155581	SRS2372457	USA	North America	2015	iGAS	E4	3	mga85	mrp2	emm89.0	enn31						scpA484	Chochua et al 2017
20155360	SRS2372819	USA	North America	2015	iGAS	E4	3	mga85	mrp2	emm89.0	enn31						scpA484	Chochua et al 2017
20154547	SRS2376337	USA	North America	2015	iGAS	E4	3	mga85	mrp2	emm89.0	enn31						scpA484	Chochua et al 2017
20154565	SRS2376258	USA	North America	2015	iGAS	E4	3	mga85	mrp2	emm89.0	enn31						scpA484	Chochua et al 2017
20162146	SRS2372287	USA	North America	2015	iGAS	E4	3	mga47	mrp2	emm89.0							scpA36	Chochua et al 2017
20160948	SRS2372372	USA	North America	2015	iGAS	E4	3	mga47	mrp2	emm89.0							scpA36	Chochua et al 2017
20160010	SRS2372610	USA	North America	2015	iGAS	E4	3	mga47	mrp2	emm89.0							scpA36	Chochua et al 2017
20154548	SRS2376338	USA	North America	2015	iGAS	E4	3	mga47	mrp2	emm89.0							scpA36	Chochua et al 2017
NGAS672	SRS528428	Canada	North America	2010-2013	iGAS	E4	N/A	mga47	mrp2	emm89.0	enn26.0						scpA36	Athey et al 2014
NS2664	ERS076271	Australia	Oceania	2001	Superficial soft tissue infection	E4	51	mga99	mrp69	emm89.14	enn45						scpA290	Davies et al 2019
31176V1S1	ERS200194	Fiji	Oceania	2006	Superficial soft tissue infection	E4	51	mga99	mrp68	emm89.14	enn44						scpA289	Lees et al 2016
33107V3S1	ERS200243	Fiji	Oceania	2006	Superficial soft tissue infection	E4	51	mga99	mrp68	emm89.14	enn44						scpA289	Lees et al 2016
31158V3S2_01	ERS200280	Fiji	Oceania	2006	Superficial soft tissue infection	E4	51	mga99	mrp68	emm89.14	enn44						scpA289	Lees et al 2016
31158V4S1	ERS200290	Fiji	Oceania	2006	Superficial soft tissue infection	E4	51	mga99	mrp68	emm89.14	enn44						scpA289	Lees et al 2016
31143V3S1	ERS200384	Fiji	Oceania	2006	Superficial soft tissue infection	E4	51	mga99	mrp68	emm89.14	enn44						scpA289	Lees et al 2016
31158V3S1b	ERS200387	Fiji	Oceania	2006	Superficial soft tissue infection	E4	51	mga99	mrp68	emm89.14	enn44						scpA289	Lees et al 2016
31101V4S1	ERS200408	Fiji	Oceania	2006	Superficial soft tissue infection	E4	51	mga99	mrp68	emm89.14	enn44						scpA289	Lees et al 2016
31117V4S1	ERS200412	Fiji	Oceania	2006	Superficial soft tissue infection	E4	51	mga99	mrp68	emm89.14	enn44						scpA289	Lees et al 2016
31119V4S1	ERS200413	Fiji	Oceania	2006	Superficial soft tissue infection	E4	51	mga99	mrp68	emm89.14	enn44						scpA289	Lees et al 2016
GAS12183	ERS1106039	NZ	Oceania	2012	Rheumatic fever	E4	51	mga99	mrp69	emm89.14	enn44						scpA289	Davies et al 2019
K22633	ERS180556	Kenya	East Africa	2007	Deep soft tissue infection	E4	127	mga110	mrp99	emm89.8	enn132.1						scpA319	Seale et al 2016
K24601	ERS180431	Kenya	East Africa	2007	Deep soft tissue infection	E4	127	mga110	mrp99	emm89.8	enn134						scpA318	Seale et al 2016
K16772	ERS180741	Kenya	East Africa	2005	iGAS	E4	127	mga113	mrp99	emm89.8	enn135						scpA318	Seale et al 2016
K6239	ERS366949	Kenya	East Africa	2000	Pneumonia	E3	134	mga15	mrp57	emm9.0	enn129.1						scpA133	Seale et al 2016
NS1988	ERS076261	Australia	Oceania	1999	Genital	E3	31	mga20	mrp55	emm9.0	enn24.0						scpA21.1	Davies et al 2019
NS179	ERS017790	Australia	Oceania	1994	Superficial soft tissue infection	E3	31	mga20	mrp55	emm9.0	enn33						scpA21.0	Davies et al 2019
NS2811	ERS076276	Australia	Oceania	2001	Superficial soft tissue infection	E3	31	mga20	mrp55	emm9.0	enn33						scpA21.0	Davies et al 2019
Bra040	ERS1106221	Brazil	South America	2012	iGAS	E3	31	mga21	mrp56	emm9.0	enn24.1						scpA24	Davies et al 2019
K50658	ERS180430	Kenya	East Africa	2011	ND	E3	134	mga15	mrp57	emm9.0	enn129.1						scpA134	Seale et al 2016
GASEMM1829	ERR1732548	UK	Western Europe	2014-2015	ND	E3	31	mga20	mrp55	emm9.0	enn24.0						scpA cut	Kapatai et al 2017
PHE_27648	ERR1359811	UK	Western Europe	41791	iGAS	E3	31	mga24	mrp55	emm9.0	enn24.1						scpA24	Chalker et al 2017
PHE_33053	ERR1359817	UK	Western Europe	41760	iGAS	E3	31	mga24	mrp55	emm9.0	enn24.1						scpA24	Chalker et al 2017
PHE_39608	ERR1359793	UK	Western Europe	2014	Scarlet fever	E3	31	mga19	mrp55	emm9.0	enn24.1						scpA24	Chalker et al 2017
20161741	SRS2372276	USA	North America	2015	iGAS	E3	31	mga24	mrp55	emm9.0	enn24.1						scpA24	Chochua et al 2017
20161091	SRS2372307	USA	North America	2015	iGAS	E3	31	mga24	mrp55	emm9.0	enn24.1						scpA24	Chochua et al 2017
20155373	SRS2372682	USA	North America	2015	iGAS	E3	31	mga24	mrp55	emm9.0	enn24.1						scpA24	Chochua et al 2017
NGAS510	SRS528373	Canada	North America	2010-2013	ND	E3	31	mga22	mrp55	emm9.2							scpA23	Athey et al 2014
20156713	SRS2372757	USA	North America	2015	iGAS	E3	31	mga23	mrp55	emm9.2	enn24.0						scpA23	Chochua et al 2017
20162407	SRS2372069	USA	North America	2015	iGAS	E3	31	mga22	mrp55	emm9.2	enn24.0						scpA23	Chochua et al 2017
20160970	SRS2372142	USA	North America	2015	iGAS	E3	31	mga22	mrp55	emm9.2	enn24.0						scpA23	Chochua et al 2017
NS1951	ERS076258	Australia	Oceania	1999	Pharyngitis	E2	240	mga29	mrp117	emm90.2	enn3						scpA323	Davies et al 2019
NGAS005	SRS527838	Canada	North America	2010-2013	ND	E2	111	mga28	mrp115.1	emm90.2							scpA43	Athey et al 2014
PHE_32292	ERR1359478	UK	Western Europe	41791	iGAS	E2	111	mga26	mrp115.1	emm90.2							scpA525	Chalker et al 2017
PHE_24940	ERR1359569	UK	Western Europe	41760	iGAS	E2	111	mga28	mrp114	emm90.2							scpA524	Chalker et al 2017
GASEMM1541	ERR1734817	UK	Western Europe	2014-2015	ND	E2	111	mga25	mrp115.1	emm90.2							scpA cut	Kapatai et al 2017
20161833	SRS2372004	USA	North America	2015	iGAS	E2	35	mga31	mrp115.0	emm90.2	enn3						scpA39.1	Chochua et al 2017
20161425	SRS2372240	USA	North America	2015	iGAS	E2	111	mga27	mrp121	emm90.2							scpA43	Chochua et al 2017
NS1017	ERS017778	Australia	Oceania	1997	Superficial soft tissue infection	E2	35	mga29	mrp115.0	emm90.5	enn3						scpA41	Davies et al 2019
NS495	ERS017814	Australia	Oceania	1995	Superficial soft tissue infection	E2	35	mga29	mrp118	emm90.5	enn3						scpA39.0	Davies et al 2019
NS733	ERS017842	Australia	Oceania	1996	iGAS	E2	35	mga29	mrp115.0	emm90.5	enn3						scpA40	Davies et al 2019
NS755	ERS017844	Australia	Oceania	1996	iGAS	E2	35	mga29	mrp115.0	emm90.5	enn3						scpA39.0	Davies et al 2019
NS731	ERS017834	Australia	Oceania	1996	iGAS	E2	35	mga29	mrp115.0	emm90.5	enn3						scpA39.0	Davies et al 2019
NS730	ERS013670	Australia	Oceania	1996	Superficial soft tissue infection	E2	35	mga29	mrp115.0	emm90.5	enn3						scpA39.0	Davies et al 2019
NGAS719	SRS528432	Canada	North America	2010-2013	ND	E2	291	mga29	mrp115.0	emm90.5	enn3						scpA38	Athey et al 2014
K3730	ERS180765	Kenya	East Africa	1998	iGAS	E2	68	mga97	mrp296	emm90.5	enn141.0						scpA312	Seale et al 2016
K25325	ERS180570	Kenya	East Africa	2007	Pneumonia	E2	68	mga97	mrp296	emm90.5	enn141.0						scpA314	Seale et al 2016
K9400	ERS366963	Kenya	East Africa	2002	Deep soft tissue infection	E2	68	mga97	mrp296	emm90.5	enn141.1						scpA314	Seale et al 2016
K9404	ERS366964	Kenya	East Africa	2002	iGAS	E2	68	mga97	mrp296	emm90.5	enn141.1						scpA314	Seale et al 2016
K7554	ERS180736	Kenya	East Africa	2001	iGAS	E2	68	mga97	mrp296	emm90.5	enn141.1						scpA312	Seale et al 2016
K25147	ERS180548	Kenya	East Africa	2007	Pneumonia	E2	68	mga97	mrp296	emm90.5	enn141.1						scpA313	Seale et al 2016
K49294	ERS180565	Kenya	East Africa	2011	Deep soft tissue infection	E2	68	mga97	mrp296	emm90.5	enn143						scpA311	Seale et al 2016
14GA1136	ERS1106106	NZ	Oceania	2014	Rheumatic fever	E2	28	mga31	mrp115.0	emm90.5	enn3						scpA39.1	Davies et al 2019
14GA0958	ERS1106074	NZ	Oceania	2014	iGAS	E2	35	mga31	mrp115.0	emm90.5	enn3						scpA39.1	Davies et al 2019
GAS10245	ERS1105891	NZ	Oceania	2010	iGAS	E2	35	mga31	mrp115.0	emm90.5	enn3						scpA39.1	Davies et al 2019
GAS1414	ERS1106157	NZ	Oceania	2014	Pharyngitis	E2	35	mga31	mrp115.0	emm90.5	enn3						scpA39.1	Davies et al 2019
GAS10104	ERS1105889	NZ	Oceania	2010	Pharyngitis	E2	35	mga31	mrp115.0	emm90.5	enn3						scpA39.1	Davies et al 2019
15GAS0096	ERS1106138	NZ	Oceania	2015	ND	E2	35	mga31	mrp115.0	emm90.5	enn3						scpA39.1	Davies et al 2019
20162669	SRS2371994	USA	North America	2015	iGAS	E2	35	mga30	mrp115.0	emm90.5	enn3						scpA39.1	Chochua et al 2017
20162110	SRS2372343	USA	North America	2015	iGAS	E2	35	mga31	mrp115.0	emm90.5	enn3						scpA39.1	Chochua et al 2017
14GA1044	ERS1106090	NZ	Oceania	2014	iGAS	D4	8	mga346.0	mrp238	emm91.0	enn291						scpA219	Davies et al 2019
Dog48	ERS366830	Australia	Oceania	1990	ND	D4	8	mga346.0	mrp238	emm91.0	enn292						scpA219	Davies et al 2019
NS27	ERS366831	Australia	Oceania	1991	APSGN	D4	8	mga346.0	mrp238	emm91.0	enn292						scpA219	Davies et al 2019
NS223	ERS017786	Australia	Oceania	1994	Superficial soft tissue infection	D4	8	mga346.0	mrp239	emm91.0	enn292						scpA219	Davies et al 2019
NS6531	ERS076343	Australia	Oceania	2006	Superficial soft tissue infection	D4	8	mga346.0	mrp238	emm91.0	enn292						scpA219	Davies et al 2019
GAS_dog48	ERS086737	Australia	Oceania	1990	ND	D4	8	mga346.0	mrp238	emm91.0	enn292						scpA219	Davies et al 2019
14GA1137	ERS1106114	NZ	Oceania	2014	Rheumatic fever	D4	8	mga346.0	mrp238	emm91.0	enn291						scpA219	Davies et al 2019
GAS1041	ERS1105961	NZ	Oceania	2010	iGAS	D4	8	mga317		emm91.0	enn291						scpA219	Davies et al 2019
GAS10411	ERS1106005	NZ	Oceania	2010	Pharyngitis	D4	8	mga346.0	mrp238	emm91.0	enn291						scpA219	Davies et al 2019
GAS10179	ERS1105962	NZ	Oceania	2010	Rheumatic fever	D4	8	mga346.0	mrp238	emm91.0	enn294						scpA219	Davies et al 2019
14GA0844	ERS1106145	NZ	Oceania	2014	Pharyngitis	D4	8	mga346.0	mrp238	emm91.0	enn294						scpA219	Davies et al 2019
20161200	SRS2372196	USA	North America	2015	iGAS	D4	8	mga346.0	mrp238	emm91.0	enn291						scpA488	Chochua et al 2017
20160955	SRS2372378	USA	North America	2015	iGAS	D4	8	mga346.0	mrp238	emm91.0	enn291						scpA488	Chochua et al 2017
20156597	SRS2372841	USA	North America	2015	iGAS	D4	8	mga346.0	mrp238	emm91.0	enn291						scpA488	Chochua et al 2017
NS4716	ERS076298	Australia	Oceania	2005	ND	D4	8	mga309	mrp238	emm91.1	enn291						scpA219	Davies et al 2019
YARC4	ERS366844	Australia	Oceania	2010	Superficial soft tissue infection	E2	33	mga257.0	mrp22	emm92.0	enn97						scpA94.1	Davies et al 2019
NS190	ERS017791	Australia	Oceania	1994	iGAS	E2	33	mga257.0	mrp22	emm92.0	enn97						scpA97.1	Davies et al 2019
NS718	ERS017833	Australia	Oceania	1996	Superficial soft tissue infection	E2	33	mga241	mrp22	emm92.0	enn97						scpA96	Davies et al 2019
NS7160	ERS076362	Australia	Oceania	1999	ND	E2	74	mga257.0	mrp22	emm92.0	enn97						scpA94.0	Davies et al 2019
Bra014	ERS1106209	Brazil	South America	2003	iGAS	E2	33	mga257.0	mrp22	emm92.0	enn97						scpA100	Davies et al 2019
NGAS372	SRS528350	Canada	North America	2010-2013	ND	E2	33	mga257.0	mrp22	emm92.0	enn97						scpA94.1	Athey et al 2014
30109V1T1	ERS140335	Fiji	Oceania	2006	Pharyngitis	E2	74	mga257.0	mrp22	emm92.0	enn97						scpA94.0	Lees et al 2016
30124V1T1	ERS140336	Fiji	Oceania	2006	Pharyngitis	E2	74	mga257.0	mrp22	emm92.0	enn97						scpA94.0	Lees et al 2016
33017V1S1	ERS200196	Fiji	Oceania	2006	Superficial soft tissue infection	E2	74	mga257.0	mrp22	emm92.0	enn97						scpA94.0	Lees et al 2016
33080V1S1	ERS200204	Fiji	Oceania	2006	Superficial soft tissue infection	E2	74	mga257.0	mrp22	emm92.0	enn97						scpA94.0	Lees et al 2016
33201V1S1	ERS200222	Fiji	Oceania	2006	Superficial soft tissue infection	E2	74	mga257.0	mrp22	emm92.0	enn97						scpA94.0	Lees et al 2016
33160V2T1	ERS200426	Fiji	Oceania	2006	Pharyngitis	E2	74	mga257.0	mrp22	emm92.0	enn97						scpA94.0	Lees et al 2016
33181V6T1	ERS200697	Fiji	Oceania	2006	Pharyngitis	E2	74	mga257.0	mrp22	emm92.0	enn97						scpA94.0	Lees et al 2016
K19952	ERS180485	Kenya	East Africa	2006	Deep soft tissue infection	E2	93	mga245.4	mrp23	emm92.0	enn100						scpA101	Seale et al 2016
K17276	ERS180468	Kenya	East Africa	2005	Deep soft tissue infection	E2	93	mga245.4	mrp23	emm92.0	enn99						scpA97.0	Seale et al 2016
K19952	ERS180486	Kenya	East Africa	2006	Deep soft tissue infection	E2	93	mga245.4	mrp23	emm92.0	enn99						scpA99	Seale et al 2016
GAS09267	ERS1105945	NZ	Oceania	2009	Rheumatic fever	E2	33	mga257.0	mrp22	emm92.0	enn97						scpA94.1	Davies et al 2019
GAS11353	ERS1105926	NZ	Oceania	2011	Rheumatic fever	E2	33	mga98	mrp22	emm92.0	enn97						scpA94.1	Davies et al 2019
GAS09227	ERS1105919	NZ	Oceania	2009	iGAS	E2	33	mga257.0	mrp22	emm92.0	enn97						scpA94.1	Davies et al 2019
GAS11334	ERS1105878	NZ	Oceania	2011	iGAS	E2	33	mga257.0	mrp22	emm92.0	enn97						scpA94.1	Davies et al 2019
GAS131153	ERS1106116	NZ	Oceania	2013	Pharyngitis	E2	33	mga257.0	mrp22	emm92.0	enn97						scpA94.1	Davies et al 2019
GASEMM2706	ERR1732482	UK	Western Europe	2014-2015	ND	E2	93	mga257.0	mrp22	emm92.0	enn98						scpA94.1	Kapatai et al 2017
GASEMM2743	ERR1732702	UK	Western Europe	2014-2015	ND	E2	93	mga257.0	mrp22	emm92.0	enn98						scpA94.1	Kapatai et al 2017
20154038	SRS2376252	USA	North America	2015	iGAS	E2	33	mga257.0	mrp22	emm92.0	enn97						scpA94.1	Chochua et al 2017
20154036	SRS2376255	USA	North America	2015	iGAS	E2	33	mga257.0	mrp22	emm92.0	enn97						scpA94.1	Chochua et al 2017
20154054	SRS2376395	USA	North America	2015	iGAS	E2	33	mga257.0	mrp22	emm92.0	enn97						scpA94.1	Chochua et al 2017
20154053	SRS2376396	USA	North America	2015	iGAS	E2	33	mga257.0	mrp22	emm92.0	enn97						scpA94.1	Chochua et al 2017
20154055	SRS2376092	USA	North America	2015	iGAS	E2	33	mga257.0	mrp22	emm92.0	enn97						scpA94.1	Chochua et al 2017
NGAS717	SRS528431	Canada	North America	2010-2013	ND	E2	33	mga283	mrp22	emm92.0(179/180)	enn97						scpA94.1	Athey et al 2014
K5910	ERS180663	Kenya	East Africa	2000	Deep soft tissue infection	E2	192	mga94	mrp19	emm92.1	enn98						scpA102	Seale et al 2016
20156457	SRS2372700	USA	North America	2015	iGAS	E2	33	mga257.0	mrp22	emm92.2	enn97						scpA94.1	Chochua et al 2017
20156457	SRS2372700_3	USA	North America	2015	iGAS	E2	N/A	mga257.0	mrp22	emm92.2	enn97						scpA94.1	Chochua et al 2017
31111V1S1	ERS200179	Fiji	Oceania	2006	Superficial soft tissue infection	D4	25	mga276.0	mrp262	emm93.4	enn235						scpA171	Lees et al 2016
31012V2S1	ERS140513	Fiji	Oceania	2006	Superficial soft tissue infection	E4	25	mga276.0	mrp262	emm93.4	enn236						scpA171	Lees et al 2016
31039V6S1	ERS140375	Fiji	Oceania	2006	Superficial soft tissue infection	D4	25	mga276.0	mrp262	emm93.4	enn236						scpA172	Lees et al 2016
31142V6S1	ERS140405	Fiji	Oceania	2006	Superficial soft tissue infection	D4	25	mga276.0	mrp262	emm93.4	enn236						scpA171	Lees et al 2016
31145V5S1	ERS140407	Fiji	Oceania	2006	Superficial soft tissue infection	D4	25	mga276.0	mrp262	emm93.4	enn236						scpA171	Lees et al 2016
31170V5S1	ERS140414	Fiji	Oceania	2006	Superficial soft tissue infection	D4	25	mga276.0	mrp262	emm93.4	enn236						scpA171	Lees et al 2016
33115V3S1	ERS200244	Fiji	Oceania	2006	Superficial soft tissue infection	D4	25	mga276.0	mrp262	emm93.4	enn236						scpA171	Lees et al 2016
31158V3S1	ERS200270	Fiji	Oceania	2006	Superficial soft tissue infection	D4	25	mga276.0	mrp262	emm93.4	enn236						scpA171	Lees et al 2016
31152V2S1	ERS200359	Fiji	Oceania	2006	Superficial soft tissue infection	D4	25	mga276.0	mrp262	emm93.4	enn236						scpA171	Lees et al 2016
31165V2S1	ERS200361	Fiji	Oceania	2006	Superficial soft tissue infection	D4	25	mga276.0	mrp262	emm93.4	enn236						scpA171	Lees et al 2016
31158V3S1a	ERS200386	Fiji	Oceania	2006	Superficial soft tissue infection	D4	25	mga276.0	mrp262	emm93.4	enn236						scpA171	Lees et al 2016
31171V3S1	ERS200390	Fiji	Oceania	2006	Superficial soft tissue infection	D4	25	mga276.0	mrp262	emm93.4	enn236						scpA171	Lees et al 2016
31004V4S1	ERS200392	Fiji	Oceania	2006	Superficial soft tissue infection	D4	25	mga276.0	mrp262	emm93.4	enn236						scpA171	Lees et al 2016
31009V4S1	ERS200393	Fiji	Oceania	2006	Superficial soft tissue infection	D4	25	mga276.0	mrp262	emm93.4	enn236						scpA171	Lees et al 2016
31053V4S1	ERS200399	Fiji	Oceania	2006	Superficial soft tissue infection	D4	25	mga276.0	mrp262	emm93.4	enn236						scpA171	Lees et al 2016
31059V4S1	ERS200401	Fiji	Oceania	2006	Superficial soft tissue infection	D4	25	mga276.0	mrp262	emm93.4	enn236						scpA171	Lees et al 2016
31109V4S1	ERS200409	Fiji	Oceania	2006	Superficial soft tissue infection	D4	25	mga276.0	mrp262	emm93.4	enn236						scpA171	Lees et al 2016
31114V4S1	ERS200411	Fiji	Oceania	2006	Superficial soft tissue infection	D4	25	mga276.0	mrp262	emm93.4	enn236						scpA171	Lees et al 2016
GAS09204	ERS1106025	NZ	Oceania	2009	Rheumatic fever	D4	25	mga276.0	mrp262	emm93.4	enn236						scpA171	Davies et al 2019
GAS05207	ERS1106008	NZ	Oceania	2005	Pharyngitis	D4	25	mga272	mrp262	emm93.4	enn236						scpA171	Davies et al 2019
K31028	ERS180493	Kenya	East Africa	2008	Deep soft tissue infection	D4	97	mga117	mrp229	emm93.6	enn166						scpA408	Seale et al 2016
K31611	ERS180443	Kenya	East Africa	2008	Deep soft tissue infection	D4	97	mga117	mrp229	emm93.6	enn166						scpA408	Seale et al 2016
NGAS729	SRS528434	Canada	North America	2010-2013	ND	E6	87	mga6	mrp96	emm94.0	enn279						scpA89	Athey et al 2014
NGAS732	SRS528435	Canada	North America	2010-2013	ND	E6	87	mga6	mrp96	emm94.0	enn279						scpA89	Athey et al 2014
PHE_32243	ERR1359614	UK	Western Europe	41791	iGAS	E6	87	mga9	mrp96	emm94.0	enn279						scpA89	Chalker et al 2017
PHE_12076	ERR1359673	UK	Western Europe	41730	iGAS	E6	87	mga9	mrp96	emm94.0	enn279						scpA89	Chalker et al 2017
Bra046	ERS1106192	Brazil	South America	2004	APSGN	E6	87	mga5	mrp96	emm94.1	enn279						scpA89	Davies et al 2019
NS125	ERS017784	Australia	Oceania	1993	iGAS	M95	101	mga206.1	mrp227	emm95.0	enn214						scpA269	Davies et al 2019
Bra029	ERS1106224	Brazil	South America	2013	iGAS	M95	50	mga206.1	mrp227	emm95.0	enn293						scpA234	Davies et al 2019
K9429	ERS366965	Kenya	East Africa	2002	Pneumonia	E2	135	mga95	mrp195.4	emm95.0	enn304						scpA274	Seale et al 2016
GAS13474	ERS1106091	NZ	Oceania	2013	Rheumatic fever	M95	101	mga206.1	mrp227	emm95.0	enn214						scpA269	Davies et al 2019
GAS14274	ERS1106072	NZ	Oceania	2014	iGAS	M95	101	mga206.1	mrp227	emm95.0	enn214						scpA269	Davies et al 2019
GAS13257	ERS1105976	NZ	Oceania	2013	Pharyngitis	M95	101	mga206.1	mrp227	emm95.0	enn214						scpA269	Davies et al 2019
15GAS0097	ERS1106146	NZ	Oceania	2015	ND	M95	101	mga206.1	mrp227	emm95.0	enn214						scpA269	Davies et al 2019
GASEMM2204	ERR1733987	UK	Western Europe	2014-2015	ND	M95	135	mga216	mrp195.4	emm95.0	enn304						scpA549	Kapatai et al 2017
NS10015	ERS076371	Australia	Oceania	1987	Superficial soft tissue infection	D5	178	mga211.0	mrp274	emm97.0	enn261						scpA226	Davies et al 2019
NS237	ERS076240	Australia	Oceania	1994	ND	D5	178	mga211.0	mrp274	emm97.0	enn261						scpA226	Davies et al 2019
NS803	ERS013672	Australia	Oceania	1996	iGAS	D5	79	mga131.0	mrp284	emm97.1	enn243						scpA291	Davies et al 2019
NS4800	ERS076302	Australia	Oceania	2005	Superficial soft tissue infection	D5	79	mga131.0	mrp284	emm97.1	enn244						scpA291	Davies et al 2019
NS804	ERS017839	Australia	Oceania	1996	iGAS	D5	79	mga131.0	mrp284	emm97.1	enn246						scpA292	Davies et al 2019
42063V1S1	ERS140507	Fiji	Oceania	2006	Superficial soft tissue infection	D5	79	mga131.0	mrp284	emm97.1	enn242						scpA291	Lees et al 2016
31163V3S1	ERS200388	Fiji	Oceania	2006	Superficial soft tissue infection	D5	79	mga131.0	mrp284	emm97.1	enn244						scpA291	Lees et al 2016
31091V4S1	ERS200407	Fiji	Oceania	2006	Superficial soft tissue infection	D5	79	mga131.0	mrp284	emm97.1	enn244						scpA291	Lees et al 2016
K23890	ERS180472	Kenya	East Africa	2007	Deep soft tissue infection	D5	41	mga131.0	mrp284	emm97.1	enn245						scpA291	Seale et al 2016
NS5630	ERS076324	Australia	Oceania	2005	Superficial soft tissue infection	D4	18	mga170	mrp217	emm98.0	enn314						scpA178	Davies et al 2019
NS3	ERS013675	Australia	Oceania	1990	iGAS	D4	56	mga2	mrp216	emm98.0	enn314						scpA176	Davies et al 2019
NS76	ERS366834	Australia	Oceania	1992	APSGN	D4	56	mga170	mrp216	emm98.1	enn314						scpA175.0	Davies et al 2019
NS5778	ERS076328	Australia	Oceania	2005	Superficial soft tissue infection	D4	56	mga170	mrp216	emm98.1	enn314						scpA175.0	Davies et al 2019
NS88.2	ERS017847	Australia	Oceania	1992	iGAS	D4	56	mga170	mrp216	emm98.1	enn315						scpA176	Davies et al 2019
31140V1S1	ERS200185	Fiji	Oceania	2006	Superficial soft tissue infection	D4	56	mga170	mrp271	emm98.1	enn314						scpA175.0	Lees et al 2016
GAS05161	ERS1105996	NZ	Oceania	2005	Rheumatic fever	D4	56	mga157	mrp216	emm98.1	enn314						scpA175.1	Davies et al 2019
GAS13137	ERS1105918	NZ	Oceania	2013	Pharyngitis	D4	56	mga170	mrp216	emm98.1	enn314						scpA175.0	Davies et al 2019
NS225	ERS017788	Australia	Oceania	1994	iGAS	E6	60	mga127	mrp42	emm99.0	enn197						scpA390	Davies et al 2019
NS7158	ERS076361	Australia	Oceania	1999	Superficial soft tissue infection	E6	60	mga131.1	mrp42	emm99.0	enn202						scpA389	Davies et al 2019
NS2012	ERS076264	Australia	Oceania	1999	Superficial soft tissue infection	E6	181	mga139	mrp54	emm99.5	enn190						scpA168	Davies et al 2019
NS6930	ERS076351	Australia	Oceania	2007	Superficial soft tissue infection	E6	181	mga139	mrp54	emm99.5	enn190						scpA168	Davies et al 2019
K9440	ERS180726	Kenya	East Africa	2002	iGAS	E6	60	mga131.1	mrp41	emm99.5	enn206						scpA388	Seale et al 2016
K44896	ERS180538	Kenya	East Africa	2010	iGAS	E6	60	mga131.1	mrp41	emm99.5	enn206						scpA386	Seale et al 2016
K9612	ERS180630	Kenya	East Africa	2002	Pneumonia	E6	60	mga131.1	mrp41	emm99.5	enn206						scpA386	Seale et al 2016
K8015	ERS180596	Kenya	East Africa	2001	Deep soft tissue infection	M95	60	mga131.1	mrp41	emm99.5	enn207						scpA387	Seale et al 2016
K9612	ERS180773	Kenya	East Africa	2002	Pneumonia	E6	60	mga131.1	mrp41	emm99.5	enn207						scpA386	Seale et al 2016
K19669	ERS180481	Kenya	East Africa	2006	Deep soft tissue infection	NT	123	mga131.5	mrp195.3	emmstg1750.0		sph8					scpA249	Seale et al 2016
GURSA1	GURSA1	Russia	ND	2017	ND	NT	201	mga120	mrp111	emmstG3251.0(177/124)	enn158						scpA491	Suvorova et al 2017
NGAS148	SRR1105870	Canada	North America	2010-2013	ND	NT	N/A	mga360		new emm							scpA511	Athey et al 2014
NS7259	ERS076367	Australia	Oceania	1999	ND	D4	151	mga123	mrp203	no emm	enn216.1						scpA258	Davies et al 2019
Gray values for genes indicate genomes that lacked a complete ORF for the gene but contained probe and/or emm-typing sequences
