# Supplementary material for: Analysis of Global Collection of Group A Streptococcus Genomes Reveals that the Majority Encode a Trio of M and M-Like Proteins
Source: mSphere. 2020 Jan 8;5(1):e00806-19. doi: 10.1128/mSphere.00806-19 (PMC6952200; doi:10.1128/mSphere.00806-19)
Supplement: TABLE S4 [file mSphere.00806-19-st004.xlsx]

## Sheet: mga alleles
mga allele	sequence
mga1	ATGAAGTTAATGCATGTAAGTAAATTGTTTACTAGCCAACAATGGAGAGAATTGAAACTGATCTCATATTTAACAGAAAACTCCAATGCTATCGGAGTTAAAGATAAAGAGCTTAGCAAGGCTCTCAATATCTCCATGTTAACATTACAGTCATGTCTCACTAATATGCAGTTTATGAAAGAAGTAGGTGGAATTACCTACAAAGACGGCTATATTAACATTTGGTATCACCAGTGTTGTGGGCTACAAGAGGTCTATCAAAAAGCTCTTCGAGAATCGCCTTCTTTGAAATTACTGGAGCTTTTGTTTTTCAGAGACTTTAGTTCCTTAGAAGAGTTAGCTGAAGAGCTGTTTGTCAGCTTATCTACCCTCAAACGCCTCATCAAAAAAACCAACACT…
mga2	ATGAAGTTAATGCATGTAAGTAAATTGTTTACTAGCCAACAATGGAGAGAATTGAAACTGATCTCATATTTAACAGAAAACTCCAATGCTATCGGAGTTAAAGATAAGGAGCTTAGCAAGGCTCTCAATATTTCCATGTTAACATTACAGTCATGCCTCACTAATATGCAGTTTATGAAAGAAGTAGGTGGAATTACCTACAAAGACGGCTATATTAACATTTGGTATCACCAGTGTTGTGGGCTACAAGAGGTCTATCAAAAAGCTCTTCGAGAATCGCCTTCTTTGAAATTACTAGAGCTTTTGTTTTTCAGAGACTTTAGTTCCTTAGAAGAGTTAGCTGAAGAGCTGTTTGTCAGCTTATCTACCCTCAAACGCCTCATCAAAAAAACCAACACT…
mga3	ATGAAGTTAATGCATGTAAGTAAATTGTTTACTAGCCAACAATGGAGAGAATTGAAACTGATCTCATATTTAACAGAAAACTCCAATGCTATCGGAGTTAAAGATAAGGAGCTTAGCAAGGCTCTCAATATTTCCATGTTAACATTACAGTCATGCCTCACTAATATGCAGTTTATGAAAGAAGTAGGTGGAATTACCTACAAAGACGGCTATATTAACATTTGGTATCACCAGTGTTGTGGGCTACAAGAGGTTTATCAAAAAGCTCTTCGAGAATCGCCTTCTTTGAAATTACTGGAGCTTTTGTTTTTCAGAGACTTTAGTTCCTTAGAAGAGTTAGCTGAAGAGCTGTTTGTCAGCTTATCTACCCTCAAACGCCTCATCAAAAAAACCAACACT…
mga4	ATGAAGTTAATGCATGTAAGTAAATTATTTACTAGCCAACAATGGAGAGAATTGAAACTGATCTCATATTTAACAGAAAACTCCAATGCTATCGGAGTTAAAGATAAGGAGCTTAGCAAGGCTCTCAATATTTCCATGTTAACATTACAGTCATGCCTCACTAATATGCAGTTCATGAAAGAAGTAGGTGGAATTACCTACAAAGACGGCTATATTAACATTTGGTATCACCAGTGTTGTGGGCTACAAGAGGTCTATCAAAAAGCTCTTCGAGAATCGCCTTCTTTGAAATTACTGGAGCTTTTGTTTTTCAGAGACTTTAGTTCCTTAGAAGAGTTAGCTGAAGAGCTGTTTGTCAGCTTATCTACCCTCAAACGCCTCATCAAAAAAACCAACACT…
mga5	ATGAAGTTAATGCATATAAGTAAATTATTTACTAGCCAACAATGGAGAGAATTGAAACTGATCTCATATTTAACAGAAAACTCCAATGCTATCGGAGTTAAAGATAAGGAGCTTAGCAAGGCTCTCAATATTTCCATGTTAACATTACAGTCATGCCTCACTAATATGCAGTTTATGAAAGAAGTAGGTGGAATTACCTACAAAGACGGCTATATTAACATTTGGTATCACCAGTGTTGTGGGCTACAAGAGGTTTATCAAAAAGCTCTTCGAGAATCGCCTTCTTTGAAATTACTGGAGCTTTTGTTTTTCAGAGACTTTAGTTCCTTAGAAGAGTTAGCTGAAGAGCTGTTTGTCAGCTTATCTACCCTCAAACGCCTCATCAAAAAAACCAACACT…
mga6	ATGAAGTTAATGCATGTAAGTAAATTATTTACTAGCCAACAATGGAGAGAATTGAAACTGATCTCATATTTAACAGAAAACTCCAATGCTATCGGAGTTAAAGATAAGGAGCTTAGCAAGGCTCTCAATATTTCCATGTTAACATTACAGTCATGCCTCACTAATATGCAGTTTATGAAAGAAGTAGGTGGAATTACCTACAAAGACGGCTATATTAACATTTGGTATCACCAGTGTTGTGGGCTACAAGAGGTTTATCAAAAAGCTCTTCGAGAATCGCCTTCTTTGAAATTACTGGAGCTTTTGTTTTTCAGAGACTTTAGTTCCTTAGAAGAGTTAGCTGAAGAGCTGTTTGTCAGCTTATCTACCCTCAAACGCCTCATCAAAAAAACCAACACT…
mga7.0	ATGCATGTAAGTAAATTGTTTACTAGCCAACAATGGAGAGAATTGAAACTGATCTCATATTTAACAGAAAACTCCAATGCTATCGGAGTTAAAGATAAGGAGCTTAGCAAGGCTCTCAATATTTCCATGTTAACATTACAGTCATGCCTCACTAATATGCAGTTTATGAAAGAAGTAGGTGGAATTACCTACAAAGACGGCTATATTAACATTTGGTATCACCAGTGTTGTGGGCTACAAGAGGTTTATCAAAAAGCTCTTCGAGAATCGCCTTCTTTGAAATTACTGGAGCTTTTGTTTTTCAGAGACTTTAGTTCCTTAGAAGAGTTAGCTGAAGAGCTGTTTGTCAGCTTATCTACCCTCAAACGCCTCATCAAAAAAACCAACACTTACTTGTCT…
mga7.1	ATGCATGTAAGTAAATTATTTACTAGCCAACAATGGAGAGAATTGAAACTGATCTCATATTTAACAGAAAACTCCAATGCTATCGGAGTTAAAGATAAGGAGCTTAGCAAGGCTCTCAATATTTCCATGTTAACATTACAGTCATGCCTCACTAATATGCAGTTTATGAAAGAAGTAGGTGGAATTACCTACAAAGACGGCTATATTAACATTTGGTATCACCAGTGTTGTGGGCTACAAGAGGTTTATCAAAAAGCTCTTCGAGAATCGCCTTCTTTGAAATTACTGGAGCTTTTGTTTTTCAGAGACTTTAGTTCCTTAGAAGAGTTAGCTGAAGAGCTGTTTGTCAGCTTATCTACCCTCAAACGCCTCATCAAAAAAACCAACACTTACTTGTCT…
mga9	ATGCATGTAAGTAAATTATTTACTAGCCAACAATGGAGAGAATTGAAACTGATCTCATATTTAACAGAAAACTCCAATGCTATCGGAGTTAAAGATAAGGAGCTTAGCAAGGCTCTCAATATTTCCATGTTAACATTACAGTCATGCCTCACTAATATGCAGTTTATGAAAGAAGTAGGTGGAATTACCTACAAAGACGGCTATATTAACATTTGGTATCACCAGTGTTGTGGGCTACAAGAGGTTTATCAAAAAGCTCTTCGAGAATCGCCTTCTTTGAAATTACTGGAGCTTTTGTTTTTCAGAGACTTTAGTTCCTTAGAAGAGTTAGCTGAAGAGCTGTTTGTCAGCTTATCTACCCTCAAACGCCTCATCAAAAAAACCAACACTTACTTGTCT…
mga10	ATGAAGTTAATGCATGTAAGTAAATTATTTACTAGCCAACAATGGAGAGAATTGAAACTGATCTCATATTTAACAGAAAACTCCAATGCTATCGGAGTTAAAGATAAGGAGCTTAGCAAGGCTCTCAATATTTCCATGTTAACATTACAGTCATGCCTCACTAATATGCAGTTCATGAAAGAAGTAGGTGGAATTACCTACAAAGACGGCTATATTAACATTTGGTATCACCAGTGTTGTGGGCTACAAGAGGTCTATCAAAAAGCTCTTCGAGAATCGCCTTCTTTGAAATTACTGGAGCTTTTGTTTTTCAGAGACTTTAGTTCCTTAGAAGAGTTAGCTGAAGAGCTGTTTGTCAGCTTATCTACCCTCAAACGCCTCATCAAAAAAACCAACACT…
mga11	ATGAAGTTAATGCATGTAAGTAAATTGTTTACTAGCCAACAATGGAGAGAATTGAAACTGATCTCATATTTAACAGAAAACTCCAATGCTATCGGAGTTAAAGATAAGGAGCTTAGCAAGGCTCTCAATATTTCCATGTTAACATTACAGTCATGCCTCACTAATATGCAGTTTATGAAAGAAGTAGGTGGAATTACCTACAAAGACGGCTATATTAACATTTGGTATCACCAGTGTTGTGGGCTACAAGAGGTTTATCAAAAAGCTCTTCGAGAATCGCCTTCTTTGAAATTACTGGAGCTTTTGTTTTTCAGAGACTTTAGTTCCTTAGAAGAGTTAGCTGAAGAGCTGTTTGTCAGCTTATCTACCCTCAAACGCCTCATCAAAAAAACCAACACT…
mga12.0	ATGAAGTTAATGCATGTAAGTAAATTATTTACTAGCCAACAATGGAGAGAATTGAAACTGATCTCATATTTAACAGAAAACTCCAATGCTATCGGAGTTAAAGATAAGGAGCTTAGCAAGGCTCTCAATATTTCCATGTTAACATTACAGTCATGCCTCACTAATATGCAGTTTATGAAAGAAGTAGGTGGAATTACCTACAAAGACGGCTATATTAACATTTGGTATCACCAGTGTTGTGGGCTACAAGAGGTTTATCAAAAAGCTCTTCGAGAATCGCCTTCTTTGAAATTACTGGAGCTTTTGTTTTTCAGAGACTTTAGTTCCTTAGAAGAGTTAGCTGAAGAGCTGTTTGTCAGCTTATCTACCCTCAAACGCCTCATCAAAAAAACCAACACT…
mga12.1	ATGAAGTTAATGCATGTAAGTAAATTATTTACTAGCCAACAATGGAGAGAATTGAAACTGATCTCATATTTAACAGAAAACTCCAATGCTATCGGAGTTAAAGATAAGGAGCTTAGCAAGGCTCTCAATATTTCCATGTTAACATTACAGTCATGCCTCACTAATATGCAGTTTATGAAAGAAGTAGGTGGAATTACCTACAAAGACGGCTATATTAACATTTGGTATCACCAGTGTTGTGGGCTACAAGAGGTTTATCAAAAAGCTCTTCGAGAATCGCCTTCTTTGAAATTACTGGAGCTTTTGTTTTTCAGAGACTTTAGTTCCTTAGAAGAGTTAGCTGAAGAGCTGTTTGTCAGCTTATCTACCCTCAAACGCCTCATCAAAAAAACCAACACT…
mga14	ATGAAGTTAATGCATGTAAGTAAATTATTTACTAGCCAACAATGGAGAGAATTGAAACTGATCTCATATTTAACAGAAAACTCCAATGCTATCGGAGTTAAAGATAAGGAGCTTAGCAAGGCTCTCAATATTTCCATGTTAACATTACAGTCATGCCTCACTAATATGCAGTTTATGAAAGAAGTAGGTGGAATTACCTACAAAGACGGCTATATTAACATTTGGTATCACCAGTGTTGTGGGCTACAAGAGGTTTATCAAAAAGCTCTTCGAGAATCGCCTTCTTTGAAATTACTGGAGCTTTTGTTTTTCAGAGACTTTAGTTCCTTAGAAGAGTTAGCTGAAGAGCTGTTTGTCAGCTTATCTACCCTCAAACGCCTCATCAAAAAAACCAACACT…
mga15	ATGAAGTTAATGCATGTAAGTAAATTATTTACTAGCCAACAATGGAGAGAATTGAAACTGATCTCATATTTAACAGAAAACTCCAATGCTATCGGAGTTAAAGATAAGGAGCTTAGCAAGGCTCTCAATATTTCCATGTTAACATTACAGTCATGCCTCACTAATATGCAGTTCATGAAAGAAGTAGGTGGAATTACCTACAAAGACGGCTATATTAACATTTGGTATCACCAGTGTTGTGGGCTACAAGAGGTCTATCAAAAAGCTCTTCGAGAATCGCCTTCTTTGAAATTACTGGAGCTTTTGTTTTTCAGAGACTTTAGTTCCTTAGAAGAGTTAGCTGAAGAGCTGTTTGTCAGCTTATCTACCCTCAAACGCCTTATCAAAAAAACCAACACT…
mga16	ATGAAGTTAATGCATGTAAGTAAATTATTTACTAGCCAACAATGGAGAGAATTGAAACTGATCTCATATTTAACAGAAAACTCCAATGCTATCGGAGTTAAAGATAAGGAGCTTAGCAAGGCTCTCAATATTTCCATGTTAACATTACAGTCATGCCTCACTAATATGCAGTTCATGAAAGAAGTAGGTGGAATTACCTACAAAGACGGCTATATTAACATTTGGTATCACCAGTGTTGTGGGCTACAAGAGGTCTATCAAAAAGCTCTTCGAGAATCGCCTTCTTTGAAATTACTGGAGCTTTTGTTTTTCAGAGACTTTAGTTCCTTAGAAGAGTTAGCTGAAGAGCTGTTTGTCAGCTTATCTACCCTCAAACGCCTCATCAAAAAAACCAACACT…
mga17	ATGAAGTTAATGCATGTAAGTAAATTGTTTACTAGCCAACAATGGAGAGAATTGAAACTGATCTCATATTTAACAGAAAACTCCAATGCTATCGGAGTTAAAGATAAGGAGCTTAGCAAGGCTCTCAATATTTCCATGTTAACATTACAGTCATGCCTCACTAATATGCAGTTTATGAAAGAAGTAGGTGGAATTACCTACAAAGACGGCTATATTAACATTTGGTATCACCAGTGTTGTGGGCTACAAGAGGTTTATCAAAAAGCTCTTCGAGAATCGCCTTCTTTGAAATTACTGGAGCTTTTGTTTTTCAGAGACTTTAGTTCCTTAGAAGAGTTAGCTGAAGAGCTGTTTGTCAGCTTATCTACCCTCAAACGCCTCATCAAAAAAACCAACACT…
mga18	ATGAAGTTAATGCATGTAAGTAAATTGTTTACTAGCCAACAATGGAGAGAATTGAAACTGATCTCATATTTAACAGAAAACTCCAATGCTATCGGAGTTAAAGATAAGGAGCTTAGCAAGGCTCTCAATATTTCCATGTTAACATTACAGTCATGCCTCACTAATATGCAGTTTATGAAAGAAGTAGGTGGAATTACCTACAAAGACGGCTATATTAACATTTGGTATCACCAGTGTTGTGGGCTACAAGAGGTTTATCAAAAAGCTCTTCGAGAATCGCCTTCTTTGAAATTACTGGAGCTTTTGTTTTTCAGAGACTTTAGTTCCTTAGAAGAGTTAGCTGAAGAGCTGTTTGTCAGCTTATCTACCCTCAAACGCCTCATCAAAAAAACCAACACT…
mga19	ATGCATGTAAGTAAATTATTTACTAGCCAACAATGGAGAGAATTAAAACTGATCTCATATTTAACAGAAAACTCCAATGCTATCGGAGTTAAAGATAAGGAGCTTAGCAAGGCTCTCAATATTTCCATGTTAACATTACAGTCATGCCTCACTAATATGCAGTTCATGAAAGAAGTAGGTGGAATTACCTACAAAGACGGCTATATTAACATTTGGTATCACCAGTGTTGTGGGCTACAAGAGGTCTATCAAAAAGCTCTTCGAGAATCGCCTTCTTTGAAATTACTGGAGCTTTTGTTTTTCAGAGACTTTAGTTCCTTAGAAGAGTTAGCTGAAGAGCTGTTTGTCAGTTTATCTACCCTCAAACGCCTCATCAAAAAAACCAACACTTACTTGTCT…
mga20	ATGAAGTTAATGCATGTAAGTAAATTATTTACTAGCCAACAATGGAGAGAATTGAAACTGATCTCATATTTAACAGAAAACTCCAATGCTATCGGAGTTAAAGATAAGGAGCTTAGCAAGGCTCTCAATATTTCCATGTTAACATTACAGTCATGCCTCACTAATATGCAGTTCATGAAAGAAGTAGGTGGAATTACCTACAAAGACGGCTATATTAACATTTGGTATCACCAGTGTTGTGGGCTACAAGAGGTCTATCAAAAAGCTCTTCGAGAATCGCCTTCTTTGAAATTACTGGAGCTTTTGTTTTTCAGAGACTTTAGTTCCTTAGAAGAGTTAGCTGAAGAGCTGTTTGTCAGTTTATCTACCCTCAAACGCCTCATCAAAAAAACCAACACT…
mga21	ATGAAGTTAATGCATGTAAGTAAATTATTTACTAGCCAACAATGGAGAGAATTGAAACTGATCTCATATTTAACAGGAAACTCCAATGCTATCGGAGTTAAAGATAAGGAGCTTAGCAAGGCTCTCAATATTTCCATGTTAACATTACAGTCATGCCTCACTAATATGCAGTTCATGAAAGAAGTAGGTGGAATTACCTACAAAGACGGCTATATTAACATTTGGTATCACCAGTGTTGTGGGCTACAAGAGGTCTATCAAAAAGCTCTTCGAGAATCGCCTTCTTTGAAATTACTGGAGCTTTTGTTTTTCAGAGACTTTAGTTCCTTAGAAGAGTTAGCTGAAGAGCTGTTTGTCAGTTTATCTACCCTCAAACGCCTCATCAAAAAAACCAACACT…
mga22	ATGAAGTTAATGCATGTAAGTAAATTATTTACTAGCCAACAATGGAGAGAATTGAAACTGATCTCATATTTAACAGAAAACTCCAATGCTATCGGAGTTAAAGATAAGGAGCTTAGCAAGGCTCTCAATATTTCCATGTTAACATTACAGTCATGCCTCACTAATATGCAGTTCATGAAAGAAGTAGGTGGAATTACCTACAAAGACGGCTATATTAACATTTGGTATCACCAGTGTTGTGGGCTACAAGAGGTCTATCAAAAAGCTCTTCGAGAATCGCCTTCTTTGAAATTACTGGAGCTTTTGTTTTTCAGAGACTTTAGTTCCTTAGAAGAGTTAGCTGAAGAGCTGTTTGTCAGTTTATCTACCCTCAAACGCCTCATCAAAAAAACCAACACT…
mga23	ATGCATGTAAGTAAATTATTTACTAGCCAACAATGGAGAGAATTGAAACTGATCTCATATTTAACAGAAAACTCCAATGCTATCGGAGTTAAAGATAAGGAGCTTAGCAAGGCTCTCAATATTTCCATGTTAACATTACAGTCATGCCTCACTAATATGCAGTTCATGAAAGAAGTAGGTGGAATTACCTACAAAGACGGCTATATTAACATTTGGTATCACCAGTGTTGTGGGCTACAAGAGGTCTATCAAAAAGCTCTTCGAGAATCGCTTTCTTTGAAATTACTGGAGCTTTTGTTTTTCAGAGACTTTAGTTCCTTAGAAGAGTTAGCTGAAGAGCTGTTTGTCAGTTTATCTACCCTCAAACGCCTCATCAAAAAAACCAACACTTACTTGTCT…
mga24	ATGCATGTAAGTAAATTATTTACTAGCCAACAATGGAGAGAATTAAAACTGATCTCATATTTAACAGAAAACTCCAATGCTATCGGAGTTAAAGATAAGGAGCTTAGCAAGGCTCTCAATATTTCCATGTTAACATTACAGTCATGCCTCACTAATATGCAGTTCATGAAAGAAGTAGGTGGAATTACCTACAAAGACGGCTATATTAACATTTGGTATCACCAGTGTTGTGGGCTACAAGAGGTCTATCAAAAAGCTCTTCGAGAATCGCCTTCTTTGAAATTACTGGAGCTTTTGTTTTTCAGAGACTTTAGTTCCTTAGAAGAGTTAGCTGAAGAGCTGTTTGTCAGTTTATCTACCCTCAAACGCCTCATCAAAAAAACCAACACTTACTTGTCT…
mga25	ATGCATATAAGTAAATTGTTTACTAGCCAACAATGGAGAGAATTGAAACTGATCTCATATTTAACAGAAAACTCCAGTGCTATCGGAGTTAAAGATAAGGAGCTTAGCAAGGCTCTCAATATTTCCATGTTAACATTACAGTCATGCCTCACTAATATGCAGTTTATGAAAGAAGTAGGTGGAATTACCTACAAAGACGGCTATATTAACATTTGGTATCACCAGTGTTGTGGGCTACAAGAGGTCTATCAAAAAGCTCTTCGAGAATCGCCTTCTTTGAAATTACTGGAGCTTTTGTTTTTCAGAGACTTTAGTTCCTTAGAAGAGTTAGCTGAAGAGCTGTTTGTCAGCTTATCTACCCTCAAACGCCTCATCAAAAAAACCAACACTTACTTGTCT…
mga26	ATGCATGTAAGTAAATTGTTTACTAGCCAACAATGGAGAGAATTGAAACTGATCTCATATTTAACAGAAAACTCCAGTGCTATCGGAGTTAAAGATAAGGAGCTTAGCAAGGCTCTCAATATTTCCATGTTAACATTACAGTCATGCCTCACTAATATGCAGTTTATGAAAGAAGTAGGTGGAATTACCTACAAAGACGGCTATATTAACATTTGGTATCACCAGTGTTGTGGGCTACAAGAGGTCTATCAAAAAGCTCTTCGAGAATCGCCTTCTTTGAAATTACTGGAGCTTTTGTTTTTCAGAGACTTTAGTTCCTTAGAAGAGTTAGCTGAAGAGCTGTTTGTCAGCTTATCTACCCTCAAACGCCTCATCAAAAAAACCAACACTTACTTGTCT…
mga27	ATGCATGTAAGTAAATTGTTTACTAGCCAACAATGGAGAGAATTGAAACTGATCTCATATTTAACAGAAAACTCCAGTGCTATCGGAGTTAAAGATAAGGAGCTTAGCAAGGTTCTCAATATTTCCATGTTAACATTACAGTCATGCCTCACTAATATGCAGTTTATGAAAGAAGTAGGTGGAATTACCTACAAAGACGGCTATATTAACATTTGGTATCACCAGTGTTGTGGGCTACAAGAGGTCTATCAAAAAGCTCTTCGAGAATCGCCTTCTTTGAAATTACTGGAGCTTTTGTTTTTCAGAGACTTTAGTTCCTTAGAAGAGTTAGCTGAAGAGCTGTTTGTCAGCTTATCTACCCTCAAACGCCTCATCAAAAAAACCAACACTTACTTGTCT…
mga28	ATGCATGTAAGTAAATTGTTTACTAGCCAACAATGGAGAGAATTGAAACTGATCTCATATTTAACAGAAAACTCCAGTGCTATCGGAGTTAAAGATAAGGAGCTTAGCAAGGCTCTCAATATTTCCATGTTAACATTACAGTCATGCCTCACTAATATGCAGTTTATGAAAGAAGTAGGTGGAATTACCTACAAAGACGGCTATATTAACATTTGGTATCACCAGTGTTGTGGGCTACAAGAGGTCTATCAAAAAGCTCTTCGAGAATCGCCTTCTTTGAAATTACTGGAGCTTTTGTTTTTCAGAGACTTTAGTTCCTTAGAAGAGTTAGCTGAAGAGCTGTTTGTCAGCTTATCTACCCTCAAACGCCTCATCAAAAAAACCAACACTTACTTGTCT…
mga29	ATGTTAACATTACAGTCATGCCTCACTAATATGCAGTTTATGAAAGAAGTAGGTGGAATTACCTACAAAGACGGCTATATTAACATTTGGTATCACCAGTGTTGTGGGCTACAAGAGGTCTATCAAAAAGCTCTTCGAGAATCGCCTTCTTTGAAATTACTGGAGCTTTTGTTTTTCAGAGACTTTAGTTCCTTAGAAGAGTTAGCTGAAGAGCTGTTTGTCAGCTTATCTACCCTCAAACGCCTCATCAAAAAAACCAACACTTACTTGTCTCATACCTTTGCTATTAGTATCGTGACAAGTCCAGTGCAGGTATCAGGAGATGAGAGGCAAATCCGTCTGTTTTACCTCAAATATTTTTCAGAAGCCTATAAAATCTCAGAATGGCCATTTGGGGAC…
mga30	ATGCATGTAAGTAAATTGTTTACTAGCCAACAATGGAGAGAATTGAAACTGATCTCATATTTAACAGAAAACTCCAGTGCTATCGGAGTTAAAGATAAGGAGCTTAGCAAGGCTCTCAATATTTCCATGTTAACATTACAGTCATGCCTCACTAATATGCAGTTTATGAAAGAAGTAGGTGGAATTACCTACAAAGACGGCTATATTAACATTTGGTATCACCAGTGTTGTGGGCTACAAGAGGTCTATCAAAAAGCTCTTCGAGAATCGCCTTCTTTGAAATTACTGGAGCTTTTGTTTTTCAGAGACTTTAGTTCCTTAGAAGAGTTAGCTGAAGAGCTGTTTGTCAGCTTATCTACCCTCAAACGCCTCATCAAAAAAACCAACACTTACTTGTCT…
mga31	TTGTTTACTAGCCAACAATGGAGAGAATTGAAACTGATCTCATATTTAACAGAAAACTCCAGTGCTATCGGAGTTAAAGATAAGGAGCTTAGCAAGGCTCTCAATATTTCCATGTTAACATTACAGTCATGCCTCACTAATATGCAGTTTATGAAAGAAGTAGGTGGAATTACCTACAAAGACGGCTATATTAACATTTGGTATCACCAGTGTTGTGGGCTACAAGAGGTCTATCAAAAAGCTCTTCGAGAATCGCCTTCTTTGAAATTACTGGAGCTTTTGTTTTTCAGAGACTTTAGTTCCTTAGAAGAGTTAGCTGAAGAGCTGTTTGTCAGCTTATCTACCCTCAAACGCCTCATCAAAAAAACCAACACTTACTTGTCTCATACCTTTGCTATT…
mga32	ATGTATGTAAGTAAGTTGTTTACAAGTCAACAGTGGAGAGAACTAAAATTAATCTCATATTTAACAGAAAACTCCAATGCTATCGGAGTTAAAGATAAGGAGCTTAGCAAGGCTCTCAATATTTCCATGTTAACATTACAGTCATGCCTCACTAATATGCAGTTCATGAAAGAAGTAGGTGGAATTACCTACAAAGACGGCTATATTAACATTTGGTATCACCAGTGTTGTGGGCTACAAGAGGTCTATCAAAAAGCTCTTCGAGAATCGCTTTCTTTGAAATTACTAGAGCTTTTGTTTTTCAGAGACTTTAGTTCCTTAGAAGAGTTAGCTGAAGAGCTGTTTGTCAGCTTATCTACCCTCAAACGCCTCATCAAAAAAACCAACACTTACTTGTCT…
mga33	ATGTATGTAAGTAAGTTGTTTACAAGTCAACAGTGGAGAGAACTAAAATTAATCTCATATTTAACAGAAAACTCCAATGCTATCGGAGTTAAAGATAAGGAGCTTAGCAAGGCTCTCAATATTTCCATGTTAACATTACAGTCATGCCTCACTAATATGCAGTTCATGAAAGAAGTAGGTGGAATTACCTACAAAGACGGCTATATTAACATTTGGTATCACCAGTGTTGTGGGCTACAAGAGGTCTATCAAAAAGCTCTTCGAGAATCGCCTTCTTTGAAATTACTAGAGCTTTTGTTTTTCAGAGACTTTAGTTCCTTAGAAGAGTTAGCTGAAGAGCTGTTTGTCAGCTTATCTACCCTCAAACGCCTCATCAAAAAAACCAACACTTACTTGTCT…
mga34.0	ATGTATGTAAGTAAGTTGTTTACAAGTCAACAGTGGAGAGAACTAAAATTAATCTCATATTTAACAGAAAACTCCAATGCTATCGGAGTTAAAGATAAGGAGCTTAGCAAGGCTCTCAATATTTCCATGTTAACATTACAGTCATGCCTCACTAATATGCAGTTCATGAAAGAAGTAGGTGGAATTACCTACAAAGACGGCTATATTAACATTTGGTATCACCAGTGTTGTGGGCTACAAGAGGTCTATCAAAAAGCTCTTCGAGAATCGCCTTCTTTGAAATTACTAGAGCTTTTGTTTTTCAGAGACTTTAGTTCCTTAGAAGAGTTAGCTGAAGAGCTGTTTGTCAGCTTATCTACCCTCAAACGCCTCATCAAAAAAACCAACACTTACTTGTCT…
mga34.1	ATGTATGTAAGTAAGTTGTTTACAAGTCAACAGTGGAGAGAACTAAAATTAATCTCATATTTAACAGAAAACTCCAATGCTATCGGAGTTAAAGATAAGGAGCTTAGCAAGGCTCTCAATATTTCCATGTTAACATTACAGTCATGCCTCACTAATATGCAGTTCATGAAAGAAGTAGGTGGAATTACCTACAAAGACGGCTATATTAACATTTGGTATCACCAGTGTTGTGGGCTACAAGAGGTCTATCAAAAAGCTCTTCGAGAATCGCCTTCTTTGAAATTACTAGAGCTTTTGTTTTTCAGAGACTTTAGTTCCTTAGAAGAGTTAGCTGAAGAGCTGTTTGTCAGCTTATCTACCCTCAAACGCCTCATCAAAAAAACCAACACTTACTTGTCT…
mga36	ATGTATGTAAGTAAGTTGTTTACAAGTCAACAGTGGAGAGAACTAAAATTAATCTCATATTTAACAGAAAACTCCAATGCTATCGGAGTTAAAGATAAGGAGCTTAGCAAGGCTCTCAATATTTCCATGTTAACATTACAGTCATACCTCACTAATATGCAGTTCATGAAAGAAGTAGGTGGAATTACCTACAAAGACGGCTATATTAACATTTGGTATCACCAGTGTTGTGGGCTACAAGAGGTCTATCAAAAAGCTCTTCGAGAATCGCCTTCTTTGAAATTACTAGAGCTTTTGTTTTTCAGAGACTTTAGTTCCTTAGAAGAGTTAGCTGAAGAGCTGTTTGTCAGCTTATCTACCCTCAAACGCCTCATCAAAAAAACCAACACTTACTTGTCT…
mga37	ATGTATGTAAGTAAGTTGTTTACAAGTCAACAGTGGAGAGAACTAAAATTAATCTCATATTTAACAGAAAACTCCAATGCTATCGGAGTTAAAGATAAGGAGCTTAGCAAGGCTCTCAATATTTCCATGTTAACATTACAGTCATACCTCACTAATATGCAGTTCATGAAAGAAGTAGGTGGAATTACCTACAAAGACGGCTATATTAACATTTGGTATCACCAGTGTTGTGGGCTACAAGAGGTCTATCAAAAAGCTCTTCGAGAATCGCCTTCTTTGAAATTACTAGAGCTTTTGTTTTTCAGAGACTTTAGTTCCTTAGAAGAGTTAGCTGAAGAGCTGTTTGTCAGCTTATCTACCCTCAAACGCCTCATCAAAAAAACCAACACTTACTTGTCT…
mga38.0	ATGTATGTAAGTAAGTTGTTTACAAGTCAACAGTGGAGAGAACTAAAATTAATCTCATATTTAACAGAAAACTCCAATGCTATCGGAGTTAAAGATAAGGAGCTTAGCAAGGCTCTCAATATTTCCATGTTAACATTACAGTCATGCCTCACTAATATGCAGTTCATGAAAGAAGTAGGTGGAATTACCTACAAAGACGGCTATATTAACATTTGGTATCACCAGTGTTGTGGGCTACAAGAGGTCTATCAAAAAGCTCTTCGAGAATCGCCTTCTTTGAAATTACTAGAGCTTTTGTTTTTCAGAGACTTTAGTTCCTTAGAAGAGTTAGCTGAAGAGCTGTTTGTCAGCTTATCTACCCTCAAACGCCTCATCAAAAAAACCAACACTTACTTGTCT…
mga38.1	ATGTATGTAAGTAAGTTGTTTACAAGTCAACAGTGGAGAGAACTAAAATTAATCTCATATTTAACAGAAAACTCCAATGCTATCGGAGTTAAAGATAAGGAGCTTAGCAAGGCTCTCAATATTTCCATGTTAACATTACAGTCATGCCTCACTAATATGCAGTTCATGAAAGAAGTAGGTGGAATTACCTACAAAGACGGCTATATTAACATTTGGTATCACCAGTGTTGTGGGCTACAAGAGGTCTATCAAAAAGCTCTTCGAGAATCGCCTTCTTTGAAATTACTAGAGCTTTTGTTTTTCAGAGACTTTAGTTCCTTAGAAGAGTTAGCTGAAGAGCTGTTTGTCAGCTTATCTACCCTCAAACGCCTCATCAAAAAAACCAACACTTACTTGTCT…
mga40	ATGTATGTAAGTAAGTTGTTTACAAGTCAACAGTGGAGAGAACTAAAATTAATCTCATATTTAACAGAAAACTCCAATGCTATCGGAGTTAAAGATAAGGAGCTTAGCAAGGCTCTCAATATTTCCATGTTAACATTACAGTCATGCCTCACTAATATGCAGTTCATGAAAGAAGTAGGTGGAATTACCTACAAAGACGGCTATATTAACATTTGGTATCACCAGTGTTGTGGGCTACAAGAGGTCTATCAAAAAGCTCTTCGAGAATCGCCTTCTTTGAAATTACTAGAGCTTTTGTTTTTCAGAGACTTTAGTTTAGAAGAGTTAGCTGAAGAGCTGTTTGTCAGCTTATCTACCCTCAAACGCCTCATCAAAAAAACCAACACTTACTTGTCTCAT…
mga41	TTGGTATCCCAGTGTTGTGGGCTACAAGAGGTCTATCAAAAAGCTCTTCGAGAATCGCCTTCTTTGAAATTACTGGAGCTTTTGTTTTTCAGAGACTTTAGTTCCTTAGAAGAGTTAGCTGAAGAGCTGTTTGTCAGTTTATCTACCCTCAAACGCCTCATCAAAAAAACCAACACTTACTTGTCTCATACCTTTGCTATTAGTATCGTGACAAGTCCAGTGCAGGTGTCAGGAGATGAGAGGCAAATCCGCCTGTTTTACCTCAAGTATTTTTCAGAAGCCTATAAAATCTCAGAATGGCCATTTGGGGACATTTTAAACCTGAAAAACTGTGAACGCCTATTGAGCTTATTGATCAAAGAAGTAGATGTCAAAGTTCATTTTACGCTATTTCAGCAC…
mga42	ATGCATGTAAGTAAATTGTTTACTAGCCAACAATGGAGAGAATTGAAACTGATCTCATATTTAACAGAAAACTCCAATGCTATCGGAGTTAAAGATAAGGAGCTTAGCAAGGCTCTCAATATTTCCATGTTAACATTACAGTCATGCCTCACTAATATGCAGTTCATGAAAGAAGTAGGTGGAATTACCTACAAAGACGGCTATATTAACATTTGGTATCACCAGTGTTGTGGGCTACAAGAGGTCTATCAAAAAGCTCTTCGAGAATCGCCTTCTTTGAAATTACTGGAGCTTTTGTTTTTCAGAGACTTTAGTTCCTTAGAAGAGTTAGCTGAAGAGCTGTTTGTCAGTTTATCTACCCTCAAACGCCTCATCAAAAAAACCAACACTTACTTGTCT…
mga43	ATGCATGTAAGTAAATTATTTACTAGCCAACAATGGAGAGAATTGAAACTGATCTCATATTTAACAGAAAACTCCAATGCTATCGGAGTTAAAGATAAGGAGCTTAGCAAGGCTCTCAATATTTCCATGTTAACATTACAGTCATGCCTCACTAATATGCAGTTCATGAAAGAAGTAGGTGGAATTACCTACAAAGACGGCTATATTAACATTTGGTATCACCAGTGTTGTGGGCTACAAGAGGTCTATCAAAAAGCTCTTCGAGAATCGCCTTCTTTGAAATTACTGGAGCTTTTGTTTTTCAGAGACTTTAGTTCCTTAGAAGAGTTAGCTGAAGAGCTGTTTGTCAGTTTATCTACCCTCAAACGCCTCATCAAAAAAACCAACACTTACTTGTCT…
mga44	ATGCATGTAAGTAAATTGTTTACTAGCCAACAATGGAGAGAATTGAAACTGATCTCATATTTAACAGAAAACTCCAGTGCTATCGGAGTTAAAGATAAGGAGCTTAGCAAGGCTCTCAATATTTCCATGTTAACATTACAGTCATGTCTCACTAATATGCAGTTTATGAAAGAAGTAGGTGGAATTACCTACAAAGACGGCTATATTAACATTTGGTATCACCAGTGTTGTGGGCTACAAGAGGTCTATCAAAAAGCTCTTCGAGAATCGCCTTCTTTGAAATTACTGGAGCTTTTGTTTTTCAGAGACTTTAGTTCCTTAGAAGAGTTAGCTGAAGAGCTGTTTGTCAGCTTATCTACCCTCAAACGCCTCATCAAAAAAACCAACACTTACTTGTCT…
mga45	ATGAAGTTAATGCATGTAAGTAAATTATTTACTAGCCAACAATGGAGAGAATTGAAACTGATCTCATATTTAACAGAAAACTCCAATGCTATCGGAGTTAAAGATAAGGAGCTTAGCAAGGCTCTCAATATTTCCATGTTAACATTACAGTCATGCCTCACTAATATGCAGTTTATGAAAGAAGTAGGTGGAATTACCTACAAAGACGGCTATATTAACATTTGGTATCACCAGTGTTGTGGGCTACAAGAGGTCTATCAAAAAGCTCTTCGAGAATCGCCTTCTTTGAAATTACTAGAGCTTTTGTTTTTCAGAGACTTTAGTTCCTTAGAAGAGTTAGCTGAAGAGCTGTTTGTCAGCTTATCTACCCTCAAACGCCTCATCAAAAAAACCAACACT…
mga46	ATGAATGTAAGTAAATTATTTACTAGCCAACAATGGAGAGAATTGAAACTGATCTCATATTTAACAGAAAACTCCAATGCTATCGGAGTTAAAGATAAGGAGCTTAGCAAGGCTCTCAATATTTCCATGTTAACATTACAGTCATGCCTCACTAATATGCAGTTTATGAAAGAAGTAGGTGGAATTACCTACAAAGACGGCTATATTAACATTTGGTATCACCAGTGTTGTGGGCTACAAGAGGTCTATCAAAAAGCTCTTCGAGAATCGCCTTCTTTGAAATTACTAGAGCTTTTGTTTTTCAGAGACTTTAGTTCCTTAGAAGAGTTAGCTGAAGAGCTGTTTGTCAGCTTATCTACCCTCAAACGCCTCATCAAAAAAACCAACACTTACTTGTCT…
mga47	ATGCATGTAAGTAAATTATTTACTAGCCAACAATGGAGAGAATTGAAACTGATCTCATATTTAACAGAAAACTCCAATGCTATCGGAGTTAAAGATAAGGAGCTTAGCAAGGCTCTCAATATTTCCATGTTAACATTACAGTCATGCCTCACTAATATGCAGTTTATGAAAGAAGTAGGTGGAATTACCTACAAAGACGGCTATATTAACATTTGGTATCACCAGTGTTGTGGGCTACAAGAGGTCTATCAAAAAGCTCTTCGAGAATCGCCTTCTTTGAAATTACTAGAGCTTTTGTTTTTCAGAGACTTTAGTTCCTTAGAAGAGTTAGCTGAAGAGCTGTTTGTCAGCTTATCTACCCTCAAACGCCTCATCAAAAAAACCAACACTTACTTGTCT…
mga48.0	ATGAAGTTAATGCATGTAAGTAAATTGTTTACTAGCCAACAATGGAGAGAATTGAAACTGATCTCATATTTAACAGAAAACTCCAATGCTATCGGAGTTAAAGATAAGGAGCTTAGCAAGGCTCTCAATATTTCCATGTTAACATTACAGTCATGCCTCACTAATATGCAGTTTATGAAAGAAGTAGGTGGAATTACCTACAAAGACGGCTATATTAACATTTGGTATCACCAGTGTTGTGGGCTACAAGAGGTCTATCAAAAAGCTCTTCGAGAATCGCCTTCTTTGAAATTACTGGAGCTTTTGTTTTTCAGAGACTTTAGTTCCTTAGAAGAGTTAGCTGAAGAGCTGTTTGTCAGCTTATCTACCCTCAAACGCCTCATCAAAAAAACCAACACT…
mga48.1	ATGAAGTTAATGCATGTAAGTAAATTGTTTACTAGCCAACAATGGAGAGAATTGAAACTGATTTCATATTTAACAGAAAACTCTAATGCTATCGGAGTTAAAGATAAGGAGCTTAGCAAGGCTCTCAATATTTCCATGTTAACATTACAGTCATGCCTCACTAATATGCAGTTCATGAAAGAAGTAGGTGGAATTACCTACAAAGACGGCTATATTAATATTTGGTATCACCAGTGTTGTGGGCTACAAGAGGTCTATCAAAAAGCTCTTCGAGAATCGCCTTCTTTGAAATTACTAGAGCTTTTGTTTTTCAGAGACTTTAGTTCCTTAGAAGAGTTAGCTGAAGAGCTGTTTGTCAGCTTATCTACCCTCAAACGCCTCATCAAAAAAACCAACACT…
mga50.0	ATGCATGTAAGTAAATTGTTTACTAGCCAACAATGGAGAGAATTGAAACTGATCTCATATTTAACAGAAAACTCCAGTGCTATCGGAGTTAAAGACAAAGAGCTTAGCAAGGCTCTCAATATCTCCATGTTAACATTACAGTCATGCCTCACTAATATGCAGTTTATGAAAGAAGTAGGTGGAATTACCTACAAAGACGGCTATATTAACATTTGGTATCACCAGTGTTGTGGGCTACAAGAGGTCTATCAAAAAGCTCTTCGAGAATCGCCTTCTTTGAAATTACTGGAGCTTTTGTTTTTCAGAGACTTTAGTTCCTTAGAAGAGTTAGCTGAAGAGCTGTTTGTCAGTTTATCTACCCTCAAACGCCTCATCAAAAAAACCAACACTTACTTGTCT…
mga50.1	ATGCATGTAAGTAAATTGTTTACTAGCCAACAATGGAGAGAATTGAAACTGATCTCATATTTAACAGAAAACTCCAGTGCTATCGGAGTTAAAGACAAAGAGCTTAGCAAGGCTCTCAATATCTCCATGTTAACATTACAGTCATGCCTCACTAATATGCAGTTTATGAAAGAAGTAGGTGGAATTACCTACAAAGACGGCTATATTAACATTTGGTATCACCAGTGTTGTGGGCTACAAGAGGTCTATCAAAAAGCTCTTCGAGAATCGCCTTCTTTGAAATTACTGGAGCTTTTGTTTTTCAGAGACTTTAGTTCCTTAGAAGAGTTAGCTGAAGAGCTGTTTGTCAGTTTATCTACCCTCAAACGCCTCATCAAAAAAACCAACACTTACTTGTCT…
mga52	ATGCATGTAAGTAAATTGTTTACTAGCCAACAATGGAGAGAATTGAAACTGATCTCATATTTAACAGAAAACTCCAGTGCTATCGGAGTTAAAGACAAAGAGCTTAGCAAGGCTCTCAATATCTCCATGTTAACATTACAGTCATGCCTCACTAATATGCAGTTTATGAAAGAAGTAGGTGGAATTACCTACAAAGACGGCTATATTAACATTTGGTATCACCAGTGTTGTGGGCTACAAGAGGTCTATCAAAAAGCTCTTCGAGAATCGCCTTCTTTGAAATTACTGGAGCTTTTGTTTTTCAGAGACTTTAGTTCCTTAGAAGAGTTAGCTGAAGAGCTGTTTGTCAGTTTATCTACCCTCAAACGCCTCATCAAAAAAACCAACACTTACTTGTCT…
mga53	ATGCATGTAAGTAAATTGTTTACTAGCCAACAATGGAGAGAATTGAAACTGATCTCATATTTAACAGAAAACTCCAATGCTATCGGAGTTAAAGATAAGGAGCTTAGCAAGGCTCTCAATATTTCCATGTTAACATTACAGTCATGCCTCACTAATATGCAGTTTATGAAAGAAGTAGGTGGAATTACCTACAAAGACGGCTATATTAACATTTGGTATCACCAGTGTTGTGGGCTACAAGAGGTCTATCAAAAAGCTCTTCGAGAATCACCCTCTTTGAAATTACTGGAGCTTTTGTTTTTCAGAGACTTTAGTTCCTTAGAAGAGTTAGCTGAAGAGCTGTTTGTCAGTTTATCTACCCTCAAACGCCTCATCAAAAAAACCAACACTTACTTGTCT…
mga54.0	ATGCATGTAAGTAAATTGTTTACTAGCCAACAATGGAGAGAATTGAAACTGATCTCATATTTAACAGAAAACTCCAATGCTATCGGAGTTAAAGATAAGGAGCTTAGCAAGGCTCTCAATATTTCCATGTTAACATTACAGTCATGCCTCACTAATATGCAGTTTATGAAAGAAGTAGGTGGAATTACCTACAAAGACGGCTATATTAACATTTGGTATCACCAGTGTTGTGGGCTACAAGAGGTCTATCAAAAAGCTCTTCGAGAATCACCCTCTTTGAAATTACTGGAGCTTTTGTTTTTCAGAGACTTTAGTTCCTTAGAAGAGTTAGCTGAAGAGCTGTTTGTCAGTTTATCTACCCTCAAACGCCTCATCAAAAAAACCAACACTTACTTGTCT…
mga54.1	ATGCATGTAAGTAAATTGTTTACTAGCCAACAATGGAGAGAATTGAAACTGATCTCATATTTAACAGAAAACTCCAATGCTATCGGAGTTAAAGATAAGGAGCTTAGCAAGGCTCTCAATATTTCCATGTTAACATTACAGTCATGCCTCACTAATATGCAGTTTATGAAAGAAGTAGGTGGAATTACCTACAAAGACGGCTATATTAACATTTGGTATCACCAGTGTTGTGGGCTACAAGAGGTCTATCAAAAAGCTCTTCGAGAATCACCCTCTTTGAAATTACTGGAGCTTTTGTTTTTCAGAGACTTTAGTTCCTTAGAAGAGTTAGCTGAAGAGCTGTTTGTCAGTTTATCTACCCTCAAACGCCTCATCAAAAAAACCAACACTTACTTGTCT…
mga54.2	ATGCATGTAAGTAAATTGTTTACTAGCCAACAATGGAGAGAATTGAAACTGATCTCATATTTAACAGAAAACTCCAATGCTATCGGAGTTAAAGATAAGGAGCTTAGCAAGGCTCTCAATATTTCCATGTTAACATTACAGTCATGCCTCACTAATATGCAGTTTATGAAAGAAGTAGGTGGAATTACCTACAAAGACGGCTATATTAACATTTGGTATCACCAGTGTTGTGGGCTACAAGAGGTCTATCAAAAAGCTCTTCGAGAATCACCCTCTTTGAAATTACTGGAGCTTTTGTTTTTCAGAGACTTTAGTTCCTTAGAAGAGTTAGCTGAAGAGCTGTTTGTCAGTTTATCTACCCTCAAACGCCTCATCAAAAAAACCAACACTTACTTGTCT…
mga57	ATGCTATCGGAGTTAAAGATAAGGAGCTTAGTTAAAGATAAGGAGCTTAGCAAGGCTCTCAATATTTCCATGTTAACATTACAGTCATACCTCACTAATATGCAGTTTATGAAAGAAGTAGGTGGAATTACCTACAAAGACGGCTATATTAACATTTGGTATCACCAGTGTTGTGGGCTACAAGAGGTCTATCAAAAAGCTCTTCGAGAATCGCCTTCTTTGAAATTACTGGAGCTTTTGTTTTTCAGAGACTTTAGTTCCTTAGAAGAGTTAGCTGAAGAGCTGTTTGTCAGTTTATCTACCCTCAAACGCCTCATCAAAAAAACCAACACTTACTTGTCTCATACCTTTGCTATTAGTATCGTGACAAGTCCAGTGCAGGTGTCAGGAGATGAGAGG…
mga58	ATGAAGTTAATGCATGTAAGTAAATTGTTTACTAGCCAACAATGGAGAGAATTGAAACTGATCTCATATTTAACAGAAAACTCCAATGCTATCGGAGTTAAAGATAAGGAGCTTAGCAAGGCTCTCAATATTTCCATGTTAACATTACAGTCATGCCTCACTAATATGCAGTTTATGAAAGAAGTAGGTGGAATTACCTACAAAGACGGCTATATTAACATTTGGTATCACCAGTGTTGTGGGCTACAAGAGGTCTATCAAAAAGCTCTCCGAGAATCGCCTTCTTTGAAATTACTGGAGCTTTTGTTTTTCAGAGACTTTAGTTCCTTAGAAGAGTTAGCTGAAGAGCTGTTTGTCAGTTTATCTACCCTCAAACGCCTCATCAAAAAAACCAACACT…
mga59.0	ATGAAGTTAATGCATGTAAGTAAATTGTTTACTAGCCAACAATGGAGAGAATTGAAACTGATCTCATATTTAACAGAAAACTCCAATGCTATCGGAGTTAAAGATAAGGAGCTTAGCAAGGCTCTCAATATTTCCATGTTAACATTACAGTCATGCCTCACTAATATGCAGTTTATGAAAGAAGTAGGTGGAATTACCTACAAAGACGGCTATATTAACATTTGGTATCACCAGTGTTGTGGGCTACAAGAGGTCTATCAAAAAGCTCTTCGAGAATCGCCTTCTTTGAAATTACTGGAGCTTTTGTTTTTCAGAGACTTTAGTTCCTTAGAAGAGTTAGCTGAAGAGCTGTTTGTCAGTTTATCTACCCTCAAACGCCTCATCAAAAAAACCAACACT…
mga59.1	ATGAAGTTAATGCATGTAAGTAAATTGTTTACTAGCCAACAATGGAGAGAATTGAAACTGATCTCATATTTAACAGAAAACTCCAATGCTATCGGAGTTAAAGATAAGGAGCTTAGCAAGGCTCTCAATATTTCCATGTTAACATTACAGTCATGCCTCACTAATATGCAGTTTATGAAAGAAGTAGGTGGAATTACCTACAAAGACGGCTATATTAACATTTGGTATCACCAGTGTTGTGGGCTACAAGAGGTCTATCAAAAAGCTCTTCGAGAATCGCCTTCTTTGAAATTACTGGAGCTTTTGTTTTTCAGAGACTTTAGTTCCTTAGAGGAGTTAGCTGAAGAGCTGTTTGTCAGTTTATCTACCCTCAAACGCCTCATCAAAAAAACCAACACT…
mga59.2	ATGAAGTTAATGCATGTAAGTAAATTGTTTACTAGCCAACAATGGAGAGAATTGAAACTGATCTCATATTTAACAGAAAACTCCAATGCTATCGGAGTTAAAGATAAGGAGCTTAGCAAGGCTCTCAATATTTCCATGTTAACATTACAGTCATGCCTCACTAATATGCAGTTTATGAAAGAAGTAGGTGGAATTACCTACAAAGACGGCTATATTAACATTTGGTATCACCAGTGTTGTGGGCTACAAGAGGTCTATCAAAAAGCTCTTCGAGAATCGCCTTCTTTGAAATTACTGGAGCTTTTGTTTTTCAGAGACTTTAGTTCCTTAGAAGAGTTAGCTGAAGAGCTATTTGTCAGTTTATCTACCCTCAAACGCCTCATCAAAAAAACCAACACT…
mga62	ATGCATGTAAGTAAATTGTTTACTAGCCAACAATGGAGAGAATTGAAACTGATCTCATATTTAACAGAAAACTCCAATGCTATCGGAGTTAAAGATAAGGAGCTTAGCAAGGCTCTCAATATTTCCATGTTAACATTACAGTCATGCCTCACTAATATGCAGTTTATGAAAGAAGTAGGTGGAATTACCTACAAAGACGGCTATATTAACATTTGGTATCACCAGTGTTGTGGGCTACAAGAGGTCTATCAAAAAGCTCTTCGAGAATCGCCTTCTTTGAAATTACTGGAGCTTTTGTTTTTCAGAGACTTTAGTTCCTTAGAAGAGTTAGCTGAAGAGCTGTTTGTCAGCTTATCTACCCTCAAACGCCTCATCAAAAAAACCAACACTTACTTGTCT…
mga63	ATGCATGTAAGTAAATTGTTTACTAGCCAACAATGGAGAGAATTGAAACTGATCTCATATTTAACAGAAAACTCCAATGCTATCGGAGTTAAAGATAAGGAGCTTAGCAAGGTTCTCAATATTTCCATGTTAACATTACAGTCATGCCTCACTAATATGCAGTTTATGAAAGAAGTAGGTGGAATTACCTACAAAGACGGCTATATTAACATTTGGTATCACCAGTGTTGTGGGCTACAAGAGGTCTATCAAAAAGCTCTTCGAGAATCGCCTTCTTTGAAATTACTGGAGCTTTTGTTTTTCAGAGACTTTAGTTCCTTAGAAGAGTTAGCTGAAGAGCTGTTTGTCAGCTTATCTACCCTCAAACGCCTCATCAAAAAAACCAACACTTACTTGTCT…
mga64	ATGCATGTAAGTAAATTGTTTACTAGCCAACAATGGAGAGAATTGAAACTGATCTCATATTTAACAGGAAACTCCAATGCTATCGGAGTTAAAGATAAGGAGCTTAGCAAGGCTCTCAATATTTCCATGTTAACATTACAGTCATGCCTCACTAATATGCAGTTTATGAAAGAAGTAGGTGGAATTACCTACAAAGACGGCTATATTAACATTTGGTATCACCAGTGTTGTGGGCTACAAGAGGTCTATCAAAAAGCTCTTCGAGAATCGCCTTCTTTGAAATTACTGGAGCTTTTGTTTTTCAGAGACTTTAGTTCCTTAGAAGAGTTAGCTGAAGAGCTGTTTGTCAGCTTATCTACCCTCAAACGCCTCATCAAAAAAACCAACACTTACTTGTCT…
mga65	ATGCATGTAAGTAAATTGTTTACTAGCCAACAATGGAGAGAATTGAAACTGATCTCATATTTAACAGAAAACTCCAATGCTATCGGAGTTAAAGATAAGGAGCTTAGCAAGGCTCTCAATATTTCCATGTTAACATTACAGTCATGCCTCACTAATATGCAGTTTATGAAAGAAGTAGGTGGAATTACCTACAAAGACGGCTATATTAACATTTGGTATCACCAGTGTTGTGGGCTACAAGAGGTCTATCAAAAAGCTCTTCGAGAATCACCCTCTTTGAAATTACTGGAGCTTTTGTTTTTCAGAGACTTTAGTTCCTTAGAAGAGTTAGCTGAAGAGCTGTTTGTCAGCTTATCTACCCTCAAACGCCTCATCAAAAAAACCAACACTTACTTGTCT…
mga66	ATGCATGTAAGTAAATTGTTTACTAGCCAACAATGGAGAGAATTGAAACTGATCTCATATTTAACAGAAAACTCCAATGCTATCGGAGTTAAAGATAAGGAGCTTAGCAAGGCTCTCAATATTTCCATGTTAACATTACAGTCATGCCTCACTAATATGCAGTTTATGAAAGAAGTAGGTGGAATTACCTACAAAGACGGCTATATTAACATTTGGTATCACCAGTGTTGTGGGCTACAAGAGGTCTATCAAAAAGCTCTTCGAGAATCGCCTTCTTTGAAATTACTGGAGCTTTTGTTTTTCAGAGACTTTAGTTCCTTAGAAGAGTTAGCTGAAGAGCTGTTTGTCAGCTTATCTACCCTCAAACGCCTCATCAAAAAAACCAACACTTACTTGTCT…
mga67	ATGAAGTTAATGCATGTAAGTAAATTGTTTACTAGCCAACAATGGAGAGAATTGAAACTGATCTCATATTTAACAGAAAACTCCAATGCTATCGGAGTTAAAGATAAGGAGCTTAGCAAGGCTCTCAATATTTCCATGTTAACATTACAGTCATGCCTCACTAATATGCAGTTTATGGAAGAAGTAGGTGGAATTACCTACAAAGACGGCTATATTAACATTTGGTATCACCAGTGTTGTGGGCTACAAGAGGTCTATCAAAAAGCTCTTCGAGAATCGCCTTCTTTGAAATTACTGGAGCTTTTGTTTTTCAGAGACTTTAGTTCCTTAGAAGAGTTAGCTGAAGAGCTGTTTGTCAGCTTATCTACCCTCAAACGCCTCATCAAAAAAACCAACACT…
mga68	ATGAAGTTAATGCATGTAAGTAAATTGTTTACTAGCCAACAATGGAGAGAATTGAAACTGATCTCATATTTAACAGAAAACTCCAATGCTATCGGAGTTAAAGATAAGGAGCTTAGCAAGGCTCTCAATATTTCCATGTTAACATTACAGTCATGCCTCACTAATATGCAGTTTATGAAAGAAGTAGGTGGAATTACCTACAAAGACGGCTATATTAACATTTGGTATCACCAGTGTTGTGGGCTACAAGAGGTCTATCAAAAAGCTCTTCGAGAATCGCCTTCTTTGAAATTACTGGAGCTTTTGTTTTTCAGAGACTTTAGTTCCTTAGAAGAGTTAGCTGAAGAGCTGTTTGTCAGCTTATCTACCCTCAAACGCCTCATCAAAAAAACCAACACT…
mga69	ATGAAGTTAATGCATGTAAGTAAATTGTTTACTAGCCAACAATGGAGAGAATTGAAACTGATCTCATATTTAACAGAAAACTCCAATGCTATCGGAGTTAAAGATAAGGAGCTTAGCAAGGCTCTCAATATTTCCATGTTAACATTACAGTCATGCCTCACTAATATGCAGTTTATGAAAGAAGTAGGTGGAATTACCTACAAAGACGGCTATATTAACATTTGGTATCACCAGTGTTGTGGGCTACAAGAGGTCTATCAAAAAGCTCTTCGAGAATCGCCTTCTTTGAAATTACTGGAGCTTTTGTTTTTCAGAGACTTTAGTTCCTTAGAAGAGTTAGCTGAAGAGCTGTTTGTCAGCTTATCTACCCTCAAACGCCTCATCAAAAAAACCAACACT…
mga70	ATGAAGTTAATGCATGTAAGTAAATTGTTTACTAGCCAACAATGGAGAGAATTGAAACTGATCTCATATTTAACAAAAAACTCCAATGCTATCGGAGTTAAAGATAAGGAGCTTAGCAAGGCTCTCAATATTTCCATGTTAACATTACAGTCATGCCTCACTAATATGCAGTTTATGAAAGAAGTAGGTGGAATTACCTACAAAGACGGCTATATTAACATTTGGTATCACCAGTGTTGTGGGCTACAAGAGGTCTATCAAAAAGCTCTTCGAGAATCACCCTCTTTGAAATTACTGGAGCTTTTGTTTTTCAGAGACTTTAGTTCCTTAGAAGAGTTAGCTGAAGAGCTGTTTGTCAGCTTATCTACCCTCAAACGCCTCATCAAAAAAACCAACACT…
mga71	ATGAAGTTAATGCATGTAAGTAAATTGTTTACTAGCCAACAATGGAGAGAATTGAAACTGATCTCATATTTAACAGAAAACTCCAATGCTATCGGAGTTAAAGATAAGGAGCTTAGCAAGGCTCTCAATATTTCCATGTTAACATTACAGTCATGCCTCACTAATATGCAGTTTATGAAAGAAGTAGGTGGAATTACCTACAAAGACGGCTATATTAACATTTGGTATCACCAGTGTTGTGGGCTACAAGAGGTCTATCAAAAAGCTCTTCGAGAATCGCCTTCTTTGAAATTACTGGAGCTTTTGTTTTTCAGAGACTTTAGTTCCTTAGAAGAGTTAGCTGAAGAGCTGTTTGTCAGCTTATCTACCCTCAAACGCCTCATCAAAAAAACCAACACT…
mga72.0	ATGAAGTTAATGCATGTAAGTAAATTGTTTACTAGCCAACAATGGAGAGAATTGAAACTGATCTCATATTTAACAGAAAACTCCAATGCTATCGGAGTTAAAGATAAGGAGCTTAGCAAGGCTCTCAATATTTCCATGTTAACATTACAGTCATGCCTCACTAATATGCAGTTTATGAAAGAAGTAGGTGGAATTACCTACAAAGACGGCTATATTAACATTTGGTATCACCAGTGTTGTGGGCTACAAGAGGTCTATCAAAAAGCTCTTCGAGAATCGCCTTCTTTGAAATTACTGGAGCTTTTGTTTTTCAGAGACTTTAGTTCCTTAGAAGAGTTAGCTGAAGAGCTGTTTGTCAGTTTATCTACCCTCAAACGCCTCATCAAAAAAACCAACACT…
mga72.1	ATGAAGTTAATGCATGTAAGTAAATTGTTTACTAGCCAACAATGGAGAGAATTGAAACTGATCTCATATTTAACAGAAAACTCCAATGCTATCGGAGTTAAAGATAAGGAGCTTAGCAAGGCTCTCAATATTTCCATGTTAACATTACAGTCATGCCTCACTAATATGCAGTTTATGAAAGAAGTAGGTGGAATTACCTACAAAGACGGCTATATTAACATTTGGTATCACCAGTGTTGTGGGCTACAAGAGGTCTATCAAAAAGCTCTTCGAGAATCGCCTTCTTTGAAATTACTGGAGCTTTTGTTTTTCAGAGACTTTAGTTCCTTAGAAGAGTTAGCTGAAGAGCTGTTTGTCAGTTTATCTACCCTCAAACGCCTCATCAAAAAAACCAACACT…
mga74	ATGAAGTTAATGCATGTAAGTAAATTGTTTACTAGCCAACAATGGAGAGAATTGAAACTGATCTCATATTTAACAGAAAACTCCAATGCTATCGGAGTTAAAGATAAGGAGCTTAGCAAGGCTCTCAATATTTCCATGTTAACATTACAGTCATGCCTCACTAATATGCAGTTTATGAAAGAAGTAGGTGGAATTACCTACAAAGACGGCTATATTAACATTTGGTATCACCAGTGTTGTGGGCTACAAGAGGTCTATCAAAAAGCTCTTCGAGAATCGCCTTCTTTGAAATTACTGGAGCTTTTGTTTTTCAGAGACTTTAGTTCCTTAGAAGAGTTAGCTGAAGAGCTGTTTGTCAGTTTATCTACCCTCAAACGCCTCATCAAAAAAACCAACACT…
mga75	ATGCATGTAAGTAAATTGTTTACTAGCCAACAATGGAGAGAATTGAAACTGATCTCATATTTAACAGAAAACTCCAATGCTATCGGAGTTAAAGATAAGGAGCTTAGCAAGGCTCTCAATATTTCCATGTTAACATTACAGTCATGCCTCACTAATATGCAGTTTATGAAAGAAGTAGGTGGAATTACCTACAAAGACGGCTATATTAACATTTGGTATCACCAGTGTTGTGGGCTACAAGAGGTCTATCAAAAAGCTCTTCGAGAATCGCCTTCTTTGAAATTACTGGAGCTTTTGTTTTTCAGAGACTTTAGTTCCTTAGAAGAGTTAGCTGAAGAGCTGTTTGTCAGCTTATCTACCCTCAAACGCCTCATCAAAAAAACCAACACTTACTTGTCT…
mga76	ATGAAGTTAATGCATGTAAGTAAATTGTTTACTAGCCAACAATGGAGAGAATTGAAACTGATCTCATATTTAACAGAAAACTCCAATGCTATCGGAGTTAAAGATAAGGAGCTTAGCAAGGCTCTCAATATTTCCATGTTAACATTACAGTCATGCCTCACTAATATGCAGTTTATGAAAGAAGTAGGTGGAATTACCTACAAAGACGGCTATATTAACATTTGGTATCACCAGTGTTGTGGGCTACAAGAGGTCTATCAAAAAGCTCTTCGAGAATCACCTTCTTTGAAATTACTGGAGCTTTTGTTTTTCAGAGACTTTAGTTCCTTAGAAGAGTTAGCTGAAGAGCTGTTTGTCAGTTTATCTACCCTCAAACGCCTCATCAAAAAAACCAACACT…
mga77	ATGCATGTAAGTAAATTATTTACTAGCCAACAATGGAGAGAATTGAAACTGATCTCATATTTAACAGAAAACTCCAATGCTATCGGAGTTAAAGATAAGGAGCTTAGCAAGGCTCTCAATATTTCCATGTTAACATTACAGTCATGCCTCACTAATATGCAGTTTATGAAAGAAGTAGGTGGAATTACCTACAAAGACGGCTATATTAACATTTGGTATCACCAATGTTGTGGGCTACAAGAGGTCTATCAAAAAGCTCTTCGAGAATCGCCTTCTTTGAAATTACTGGAGCTTTTGTTTTTCAGAGACTTTAGTTCCTTAGAAGAGTTAGCTGAAGAGCTGTTTGTCAGTTTATCTACCCTCAAACGCCTCATCAAAAAAACCAACACTTACTTGTCT…
mga78	ATGCATGTAAGTAAATTGTTTACTAGCCAACAATGGAGAGAATTGAAACTGATCTCATATTTAACAGAAAACTCCAATGCTATCGGAGTTAAAGATAAGGAGCTTAGCAAGGCTCTCAATATTTCCATGTTAACATTACAGTCATGCCTCACTAATATGCAGTTTATGAAAGAAGTAGGTGGAATTACCTACAAAGACGGCTATATTAACATTTGGTATCACCAGTGTTGTGGGCTACAAGAGGTCTATCAAAAAGCTCTTCGAGAATCGCCTTCTTTGAAATTACTGGAGCTTTTGTTTTTCAGAGACTTTAGTTCCTTAGAAGAGTTAGCTGAAGAGCTGTTTGTCAGCTTATCTACCCTCAAACGCCTCATCAAAAAAACCAACACTTACTTGTCT…
mga79	ATGAAGTTAATGCATGTAAGTAAATTGTTTACTAGCCAACAATGGAGAGAATTGAAACTGATCTCATATTTAACAGAAAACTCCAATGCTATCGGAGTTAAAGATAAGGAGCTTAGCAAGGCTCTCAATATTTCCATGTTAACATTACAGTCATGCCTCACTAATATGCAGTTTATGAAAGAAGTAGGTGGAATTACCTACAAAGACGGCTATATTAACATTTGGTATCACCAGTGTTGTGGGCTACAAGAGGTCTATCAAAAAGCTCTTCGAGAATCGCCTTCTTTGAAATTACTGGAGCTTTTGTTTTTCAGAGACTTTAGTTCCTTAGAAGAGTTAGCTGAAGAGCTGTTTGTCAGCTTATCTACCCTCAAACGCCTCATCAAAAAAACCAACACT…
mga80	ATGTATGTAAGTAAGTTGTTTACAAGTCAACAGTGGAGAGAACTAAAATTAATCTCATACGTAACAGAAAACGCTGACGCCATTGGCGTCAAAGATAAAGAACTCAGCAAAGCTCTCAACATCTCCATGTTAACATTGCAAACATGTCTCACTAACATGCAATTTATGAAGGAAGTGGGAGGAATTACCTATAAAAATGGTTATATTACAATCTGGTACCATCAACATTGCGGTTTGCAAGAAGTCTATCAGAAAGCTCTGAGACACTCTCAATCATTTAAATTGCTGGAGACCCTTTTTTTCAGAGACTTCAACTCTTTGGAAGAATTAGCTGAAGAGCTCTTTGTGAGCCTTTCAACACTCAAGCGTCTCATCAAAAAAACCAATGCCTATTTAACT…
mga81	TTGAAACTGATCTCATATTTAACAGAAAACTCCAATGCTATGGGAGTTAAAGATAAGGAGCTTAGCAAGGCTCTCAATATTTCCATGTTAACATTACAGTCATGCCTCACTAATATGCAGTTTATGAAAGAAGTAGGTGGAATTACCTACAAAGACGGCTATATTAACATTTGGTATCACCAGTGTTGTGGGCTACAAGAGGTCTATCAAAAAGCTCTTCGAGAATCGCCTTCTTTGAAATTACTGGAGCTTTTGTTTTTCAGAGACTTTAGTTCCTTAGAAGAGTTAGCTGAAGAGCTGTTTGTCAGCTTATCTACCCTCAAACGCCTCATCAAAAAAACCAACACTTACTTGTCTCATACCTTTGCTATTAGTATCGTGACAAGTCCAGTGCAGGTG…
mga82	ATGCATGTAAGTAAATTGTTTACTAGCCAACAATGGAGAGAATTGAAACTGATCTCATATTTAACAGAAAACTCCAATGCTATCGGAGTTAAAGATAAGGAGCTTAGCAAGGCTCTCAATATTTCCATGTTAACATTACAGTCATGCCTCACTAATATGCAGTTTATGAAAGAAGTAGGTGGAATTACCTACAAAGACGGCTATATTAACATTTGGTATCACCAGTGTTGTGGGCTACAAGAGGTCTATCAAAAAGCTCTTCGAGAATCGCCTTCTTTGAAATTACTGGAGCTTTTGTTTTTCAGAGACTTTAGTTCCTTAGAAGAGTTAGCTGAAGAGCTGTTTGTCAGTTTATCTACCCTCAAACGCCTCATCAAAAAAACCAACACTTACTTGTCT…
mga83	ATGCATGTAAGTAAATTGTTTACTAGCCAACAATGGAGAGAATTGAAACTGATCTCATATTTAACAGAAAACTCCAGTGCTATCGGAGTTAAAGATAAAGAGCTTAGCAAGGCTCTCAATATCTCCATGTTAACATTACAGTCATGCCTCACTAATATGCAGTTTATGAAAGAAGTAGGTGGAATTACCTACAAAGACGGCTATATTAATATTTGGTATCACCAGTGTTGTGGGCTACAAGAGGTCTATCAAAAAGCTCTTCGAGAATCACCCTCTTTGAAGTTACTAGAGCTGTTGTTTTTCAGAGACTTTAGTTCCTTAGAAGAGTTAGCTGAAGAGCTGTTTGTCAGCTTATCTACCCTCAAACGCCTCATCAAAAAAACCAACACTTACTTGTCT…
mga84	ATGCATGTAAGTAAATTATTTACTAGCCAACAATGGAGAGAATTGAAACTGATCTCATATTTAACAGAAAACTCCAATGCTATCGGAGTTAAAGATAAGGAGCTTAGCAAGGCTCTCAATATTTCCATGTTAACATTACAGTCATGCCTCACTAATATGCAGTTTATGAAAGAAGTAGGCGGAATTACCTACAAAGACGGCTATATTAACATTTGGTATCACCAGTGTTGTGGGCTACAAGAGGTCTATCAAAAAGCTCTTCGAGAATCGCCTTCTTTGAAATTACTGGAGCTTTTGTTTTTCAGAGACTTTAGTTCCTTAGAAGAGTTAGCTGAAGAGCTGTTTGTCAGCTTATCTACCCTCAAACGCCTCATCAAAAAAACCAACACTTACTTGTCT…
mga85	ATGTATGTAAGTAAGTTGTTTACAAGTCAACAGTGGAGAGAATTGAAACTGATCTCATATTTAACAGAAAACTCCAATGCTATCGGAGTTAAAGATAAGGAGCTTAGCAAGGCTCTCAATATTTCCATGTTAACATTACAGTCATGCCTCACTAATATGCAGTTTATGAAAGAAGTAGGTGGAATTACCTACAAAGACGGCTATATTAACATTTGGTATCACCAGTGTTGTGGGCTACAAGAGGTCTATCAAAAAGCTCTTCGAGAATCGCCTTCTTTGAAATTACTGGAGCTTTTGTTTTTCAGAGACTTTAGTTCCTTAGAAGAGTTAGCTGAAGAGCTGTTTGTCAGTTTATCTACCCTCAAACGCCTCATCAAAAAAACCAACACTTACTTGTCT…
mga86	ATGCATGTAAGTAAATTGTTTACTAGCCAACAATGGAGAGAATTGAAACTGATCTCATATTTAACAGAAAACTCCAATGCTATCGGAGTTAAAGATAAGGAGCTTAGCAAGGCTCTCAATATTTCCATGTTAACATTACAGTCATACCTCACTAATATGCAGTTTATGAAAGAAGTAGGTGGAATTACCTACAAAGACGGCTATATTAACATTTGGTATCACCAGTGTTGTGGGCTACAAGAGGTCTATCAAAAAGCTCTTCGAGAATCGCCTTCTTTGAAATTACTGGAGCTTTTGTTTTTCAGAGACTTTAGTTCCTTAGAAGAGTTAGCTGAAGAGCTGTTTGTCAGTTTATCTACCCTCAAACGCCTCATCAAAAAAACCAACACTTACTTGTCT…
mga87	ATGCATGTAAGTAAATTATTTACTAGCCAACAATGGAGAGAATTGAAACTGATCTCATATTTAACAGAAAACTCCAATGCTATCGGAGTTAAAGATAAGGAGCTTAGCAAGGCTCTCAATATTTCCATGTTAACATTACAGTCATGCCTCACTAATATGCAGTTTATGAAAGAAGTAGGCGGAATTACCTACAAAGACGGCTATATTAACATTTGGTATCACCAGTGTTGTGGGCTACAAGAGGTCTATCAAAAAGCTCTTCGAGAATCGCCTTCTTTGAAATTACTGGAGCTTTTGTTTTTCAGAGACTTTAGTTCCTTAGAAGAGTTAGCTGAAGAGCTGTTTGTCAGCTTATCTACCCTCAAACGCCTCATCAAAAAAACCAACACTTACTTGTCT…
mga88	ATGCATGTAAGTAAATTGTTTACTAGCCAACAATGGAGAGAATTGAAACTGATCTCATATTTAACAGAAAACTCCAGTGCTATCGGAGTTAAAGATAAGGAGCTTAGCAAGGCTCTCAATATTTCCATGTTAACATTACAGTCATGCCTCACTAATATGCAGTTTATGAAAGAAGTAGGTGGAATTACCTACAAAGACGGCTATATTAACATTTGGTATCACCAGTGTTGTGGGCTACAAGAGGTCTATCAAAAAGCCCTTCGAGAATCGCCTTCTTTGAAATTACTGGAGCTTTTGTTTTTCAGAGACTTTAGTTCCTTAGAAGAGTTAGCTGAAGAGCTGTTTGTCAGTTTATCTACCCTCAAACGCCTCATCAAAAAAACCAACACTTACTTGTCT…
mga89	ATGCATGTAAGTAAATTATTTACTAGCCAACAATGGAGAGAATTGAAACTGATCTCATATTTAACAGAAAACTCCAATGCTATGGGAGTTAAAGATAAGGAGCTTAGCAAGGCTCTCAATATTTCCATGTTAACATTACAGTCATGCCTCACTAATATGCAGTTTATGGAAGAAGTAGGTGGAATTACCTACAAAGACGGCTATATTAACATTTGGTATCACCAGTGTTGTGGGCTACAAGAGGTCTATCAAAAAGCTCTTCGAGAATCGCCTTCTTTGAAATTACTGGAGCTTTTGTTTTTCAGAGACTTTAGTTCCTTAGAAGAGTTAGCTGAAGAGCTGTTTGTCAGCTTATCTACCCTCAAACGCCTCATCAAAAAAACCAACACTTACTTGTCT…
mga90.0	ATGAAGTTAATGCATGTAAGTAAATTATTTACTAGCCAACAATGGAGAGAATTGAAACTGATCTCATATTTAACAGAAAACTCCAGTGCTATCGGAGTTAAAGATAAGGAGCTTAGCAAGGCTCTCAATATTTCCATGTTAACATTACAGTCATGTCTCACTAATATGCAGTTCATGAAAGAAGTAGGTGGAATTACCTACAAAGACGGCTATATTAACATTTGGTATCACCAGTGTTGTGGGCTACAAGAGGTCTATCAAAAAGCTCTTCGAGAATCGCCTTCTTTGAAATTACTGGAGCTTTTGTTTTTCAGAGACTTTAGTTCCTTAGAAGAGTTAGCTGAAGAGCTGTTTGTCAGCTTATCTACCCTCAAACGCCTCATCAAAAAAACCAACACT…
mga90.1	ATGAAGTTAATGCATGTAAGTAAATTATTTACTAGCCAACAATGGAGAGAATTGAAACTGATCTCATATTTAACAGAAAACTCCAGTGCTATCGGAGTTAAAGATAAGGAGCTTAGCAAGGCTCTCAATATTTCCATGTTAACATTACAGTCATGTCTCACTAATATGCAGTTCATGAAAGAAGTAGGTGGAATTACCTACAAAGACGGCTATATTAACATTTGGTATCACCAGTGTTGTGGGCTACAAGAGGTCTATCAAAAAGCTCTTCGAGAATCGCCTTCTTTGAAATTACTGGAGCTTTTGTTTTTCAGAGACTTTAGTTCCTTAGAAGAGTTAGCTGAAGAGCTGTTTGTCAGCTTATCTACCCTCAAACGCCTCATCAAAAAAACCAACACT…
mga92	ATGCATGTAAGTAAATTATTTACTAGCCAACAATGGAGAGAATTGAAACTGATCTCATATTTAACAGAAAACTCCAGTGCTATCGGAGTTAAAGATAAGGAGCTTAGCAAGGCTCTCAATATTTCCATGTTAACATTACAGTCATGTCTCACTAATATGCAGTTTATGAAAGAAGTAGGTGGAATTACCTACAAAGACGGCTATATTAACATTTGGTATCACCAGTGTTGTGGGCTACAAGAGGTCTATCAAAAAGCTCTTCGAGAATCGCCTTCTTTGAAATTACTGGAGCTTTTGTTTTTCAGAGACTTTAGTTCCTTAGAAGAGTTAGCTGAAGAGCTGTTTGTCAGCTTATCTACCCTCAAACGCCTCATCAAAAAAACCAACACTTACTTGTCT…
mga93	ATGAAGTTAATGCATGTAAGTAAATTGTTTACTAGCCAACAATGGAGAGAATTGAAACTGATCTCATATTTAACAGAAAACTCCAGTGCTATCGGAGTTAAAGATAAGGAGCTTAGCAAGGCTCTCAATATTTCCATGTTAACATTACAGTCATGTCTCACTAATATGCAGTTTATGAAAGAAGTAGGTGGAATTACCTACAAAGACGGCTATATTAACATTTGGTATCACCAGTGTTGTGGGCTACAAGAGGTCTATCAAAAAGCTCTTCGAGAATCGCCTTCTTTGAAATTACTGGAGCTTTTGTTTTTCAGAGACTTTAGTTCCTTAGAAGAGTTAGCTGAAGAGCTGTTTGTCAGCTTATCTACCCTCAAACGCCTCATCAAAAAAACCAACACT…
mga94	ATGAAGTTAATGCATGTAAGTAAATTGTTTACTAGCCAACAATGGAGAGAATTGAAACTGATCTCATATTTAACAGAAAACTCCAGTGCTATCGGAGTTAAAGATAAGGAGCTTAGCAAGGCTCTCAATATTTCCATGTTAACATTACAGTCATGTCTCACTAATATGCAGTTTATGAAAGAAGTAGGTGGAATTACCTACAAAGACGGCTATATTAACATTTGGTATCACCAGTGTTGTGGGCTACAAGAGGTCTATCAAAAAGCTCTTCGAGAATCGCCTTCTTTGAAATTACTGGAGCTTTTGTTTTTCAGAGACTTTAGTTCCTTAGAAGAGTTAGCTGAAGAGCTGTTTGTCAGCTTATCTACCCTCAAACGCCTCATCAAAAAAACCAACACT…
mga95	ATGAAGTTAATGCATGTAAGTAAATTGTTTACTAGCCAACAATGGAGAGAATTGAAACTGATCTCATATTTAACAGAAAACTCCAATGCTATCGGAGTTAAAGATAAGGAGCTTAGCAAGGCTCTCAATATTTCCATGTTAACATTACAGTCATGCCTCACTAATATGCAGTTTATGAAAGAAGTAGGTGGAATTACCTACAAAGACGGCTATATTAACATTTGGTATCACCAGTGTTGTGGGCTACAAGAGGTCTATCAAAAAGCTCTTCGAGAATCGCCTTCTTTGAAATTACTGGAGCTTTTGTTTTTCAGAGACTTTAGTTCCTTAGAAGAGTTAGCTGAAGAGCTGTTTGTCAGTTTATCTACCCTCAAACGCCTCATCAAAAAAACCAACACT…
mga96	ATGAAGTTAATGCATGTAAGTAAATTGTTTACTAGCCAACAATGGAGAGAATTGAAACTGATCTCATATTTAACAGAAAACTCCAGTGCTATCGGAGTTAAAGACAAAGAGCTTAGCAAGACTCTCAATATCTCCATGTTAACATTACAGTCATGCCTCACTAATATGCAGTTTATGAAAGAAGTAGGTGGAATTACCTACAAAGACGGCTATATTAACATTTGGTATCACCAGTGTTGTGGGCTACAAGAGGTCTATCAAAAAGCTCTTCGAGAATCGCCTTCTTTGAAATTACTGGAGCTTTTGTTTTTCAGAGACTTTAGTTCCTTAGAAGAGTTAGCTGAAGAGCTGTTTGTCAGCTTATCTACCCTCAAACGCCTCATCAAAAAAACCAACACT…
mga97	ATGAAGTTAATGCATGTAAGTAAATTGTTTACTAGCCAACAATGGAGAGAATTGAAACTGATCTCATATTTAACAGAAAACTCCAGTGCTATCGGAGTTAAAGATAAGGAGCTTAGCAAGGCTCTCAATATTTCCATGTTAACATTACAGTCATGTCTCACTAATATGCAGTTTATGAAAGAAGTAGGTGGAATTACCTACAAAGACGGCTATATTAACATTTGGTATCACCAGTGTTGTGGGCTACAAGAGGTCTATCAAAAAGCTCTTCGAGAATCGCCTTCTTTGAAATTACTGGAGCTTTTGTTTTTCAGAGACTTTAGTTCCTTAGAAGAGTTAGCTGAAGAGCTGTTTGTCAGCTTATCTACCCTCAAACGCCTCATCAAAAAAACTAACACT…
mga98	ATGAAGTTAATGCATGTAAGTAAATTGTTTACTAGCCAACAATGGAGAGAATTGAAACTGATCTCATATTTAACAAAAAACTCCAGTGCTATCGGAGTTAAAGATAAGGAGCTTAGCAAGGCTCTCAATATTTCCATGTTAACATTACAGTCATGTCTCACTAATATGCAGTTTATGAAAGAAGTAGGTGGAATTACCTACAAAGACGGCTATATTAACATTTGGTATCACCAGTGTTGTGGGCTACAAGAGGTCTATCAAAAAGCTCTTCGAGAATCGCCTTCTTTGAAATTACTGGAGCTTTTGTTTTTCAGAGACTTTAGTTCCTTAGAAGAGTTAGCTGAAGAGCTGTTTGTCAGCTTATCTACCCTCAAACGCCTCATCAAAAAAACCAACACT…
mga99	ATGAAGTTAATGCATGTAAGTAAATTGTTTACTAGCCAACAATGGAGAGAATTGAAACTGATCTCATATTTAACAGAAAACTCCAGTGCTATCGGAGTTAAAGATAAGGAGCTTAGCAAGGCTCTCAATATTTCCATGTTAACATTACAGTCATGTCTCACTAATATGCAGTTTATGAAAGAAGTAGGTGGAATTACCTACAAAGACGGCTATATTAACATTTGGTATCACCAGTGTTGTGGGCTACAAGAGGTCTATCAAAAAGCTCTTCGAGAATCGCCTTCTTTGAAATTACTGGAGCTTTTGTTTTTCAGAGACTTTAGTTCCTTAGAAGAGTTAGCTGAAGAGCTGTTTGTCAGCTTATCTACCCTCAAACGCCTCATCAAAAAAACCAACACT…
mga100	ATGAAGTTAATGCATGTAAGTAAATTGTTTACTAGCCAACAATGGAGAGAATTGAAACTGATCTCATATTTAACAAAAAACTCCAATGCTATCGGAGTTAAAGATAAGGAGCTTAGCAAGGCTCTCAATATTTCCATGTTAACATTACAGTCATGCCTCACTAATATGCAGTTTATGAAAGAAGTAGGTGGAATTACCTACAAAGACGGCTATATTAACATTTGGTATCACCAGTGTTGTGGGCTACAAGAGGTCTATCAAAAAGCTCTTCGAGAATCGCCTTCTTTGAAATTACTGGAGCTTTTGTTTTTCAGAGACTTTAGTTCCTTAGAAGAGTTAGCTGAAGAGCTGTTTGTCAGCTTATCTACCCTCAAACGCCTCATCAAAAAAACCAACACT…
mga101	ATGAAGTTAATGCATGTAAGTAAATTGTTTACTAGCCAACAATGGAGAGAATTGAAACTGATCTCATATTTAACAGAAAACTCCAGTGCTATCGGAGTTAAAGATAAGGAGCTTAGCAAGGCTCTCAATATTTCCATGTTAACATTACAGTCATGTCTCACTAATATGCAGTTTATGAAAGAAGTAGGTGGAATTACCTACAAAGACGGCTATATTAACATTTGGTATCACCAGTGTTGTGGGCTACAAGAGGTCTATCAAAAAGCTCTTCGAGAATCGCCTTCTTTGAAATTACTGGAGCTTTTGTTTTTCAGAGACTTTAGTTCCTTAGAAGAGTTAGCTGAAGAGCTGTTTGTCAGCTTATCTACCCTCAAACGCCTCATCAAAAAAACCAACACT…
mga102	ATGAAGTTAATGCATGTAAGTAAATTGTTTACTAGCCAACAATGGAGAGAATTGAAACTGATCTCATATTTAACAGAAAACTCCAGTGCTATCGGAGTTAAAGATAAGGAGCTTAGCAAGGCTCTCAATATTTCCATGTTAACATTACAGTCATGTCTCACTAATATGCAGTTCATGAAAGACGTAGGTGGAATTACCTACAAAGACGGCTATATTAACATTTGGTATCACCAGTGTTGTGGGCTACAAGAGGTCTATCAAAAAGCTCTTCGAGAATCGCCTTCTTTGAAATTACTGGAGCTTTTGTTTTTCAGAGACTTTAGTTCCTTAGAAGAGTTAGCTGAAGAGCTGTTTGTCAGCTTATCTACCCTCAAACGCCTCATCAAAAAAACCAACACT…
mga103	ATGAAGTTAATGCATGTAAGTAAATTGTTTACTAGCCAACAATGGAGAGAATTGAAACTGATCTCATATTTAACAGAAAACTCCAATGCTATCGGAGTTAAAGATAAAGAGCTTAGCAAGGCTCTCAATATCTCCATGTTAACATTACAGTCATGTCTCACTAATACGCAGTTTATGAAAGAAGTAGGTGGAATTACCTACAAAGACGGCTATATTAACATTTGGTATCACCAGTGTTGTGGGCTACAAGAGGTCTATCAAAAAGCTCTTCGAGAATCGCCTTCTTTGAAATTACTGGAGCTTTTGTTTTTCAGAGACTTTAGTTCCTTAGAAGAGTTAGCTGAAGAGCTGTTTGTCAGCTTATCTACCCTCAAACGCCTCATCAAAAAAACCAACACT…
mga104	ATGAAGTTAATGCATGTAAGTAAATTGTTTACTAGCCAACAATGGAGAGAATTGAAACTGATCTCATATTTAACAGAAAACTCCAATGCTATCGGAGTTAAAGATAAAGAGCTTAGCAAGGCTCTCAATATCTCCATGTTAACATTACAGTCATGTCTCACTAATACGCAGTTTATGAAAGAAGTAGGTGGAATTACCTACAAAGACGGCTATATTAACATTTGGTATCACCAGTGTTGTGGGCTACAAGAGGTCTATCAAAAAGCTCTTCGAGAATCGCCTTCTTTGAAATTACTGGAGCTTTTGTTTTTCAGAGACTTTAGTTCCTTAGAAGAGTTAGCTGAAGAGCTGTTTGTCAGCTTATCTACCCTCAAACGCCTCATCAAAAAAACCAACACT…
mga105	ATGCATGTAAGTAAATTGTTTACTAGCCAACAATGGAGAGAATTGAAACTGATCTCATATTTAACAGAAAACTCCAATGCTATCGGAGTTAAAGATAAAGAGCTTAGCAAGGCTCTCAATATCTCCATGTTAACATTACAGTCATGTCTCACTAATACGCAGTTTATGAAAGAAGTAGGTGGAATTACCTACAAAGACGGCTATATTAACATTTGGTATCACCAGTGTTGTGGGCTACAAGAGGTCTATCAAAAAGCTCTTCGAGAATCGCCTTCTTTGAAATTACTGGAGCTTTTGTTTTTCAGAGACTTTAGTTCCTTAGAAGAGTTAGCTGAAGAGCTGTTTGTCAGCTTATCTACCCTCAAACGCCTCATCAAAAAAACCAACACTTACTTGTCT…
mga106	ATGAAGTTAATGCATGTAAGTAAATTGTTTACTAGCCAACAATGGAGAGAATTGAAACTGATCTCATATTTAACAGAAAACTCCAATGCTATCGGAGTTAAAGATAAAGAGCTTAGCAAGGCTCTCAATATCTCCATGTTAACATTACAGTCATGTCTCACTAATACGCAGTTTATGAAAGAAGTAGGTGGAATTACCTACAAAGACGGCTATATTAACATTTGGTATCACCAGTGTTGTGGGCTACAAGAGGTCTATCAAAAAGCTCTTCGAGAATCGCCTTCTTTGAAATTACTGGAGCTTTTGTTTTTCAGAGACTTTAGTTCCTTAGAAGAGTTAGCTGAAGAGCTGTTTGTCAGCTTATCTACCCTCAAACGCCTCATCAAAAAAACCAACACT…
mga107.0	ATGAAGTTAATGCATGTAAGTAAATTGTTTACTAGCCAACAATGGAGAGAATTGAAACTGATCTCATATTTAACAGAAAACTCCAATGCTATCGGAGTTAAAGATAAAGAGCTTAGCAAGGCTCTCAATATCTCCATGTTAACATTACAGTCATGTCTCACTAATACGCAGTTTATGAAAGAAGTAGGTGGAATTACCTACAAAGACGGCTATATTAACATTTGGTATCACCAGTGTTGTGGGCTACAAGAGGTCTATCAAAAAGCTCTTCGAGAATCGCCTTCTTTGAAATTACTGGAGCTTTTGTTTTTCAGAGACTTTAGTTCCTTAGAAGAGTTAGCTGAAGAGCTGTTTGTCAGCTTATCTACCCTCAAACGCCTCATCAAAAAAACCAACACT…
mga107.1	ATGAAGTTAATGCATGTAAGTAAATTGTTTACTAGCCAACAATGGAGAGAATTGAAACTGATCTCATATTTAACAGAAAACTCCAATGCTATCGGAGTTAAAGATAAAGAGCTTAGCAAGGCTCTCAATATCTCCATGTTAACATTACAGTCATGTCTCACTAATACGCAGTTTATGAAAGAAGTAGGTGGAATTACCTACAAAGACGGCTATATTAACATTTGGTATCACCAGTGTTGTGGGCTACAAGAGGTCTATCAAAAAGCTCTTCGAGAATCGCCTTCTTTGAAATTACTGGAGCTTTTGTTTTTCAGAGACTTTAGTTCCTTAGAAGAGTTAGCTGAAGAGCTGTTTGTCAGCTTATCTACCCTCAAACGCCTCATCAAAAAAACCAACACT…
mga109	ATGAAGTTAATGCATGTAAGTAAATTATTTACTAGCCAACAATGGAGAGAATTGAAACTGATCTCATATTTAACAGAAAACTCCAGTGCTATCGGAGTTAAAGATAAGGAGCTTAGCAAGGCTCTCAATATTTCCATGTTAACATTACAGTCATGTCTCACTAATATGCAGTTTATGAAAGAAGTAGGTGGAATTACCTACAAAGACGGCTATATTAACATTTGGTATCACCAGTGTTGTGGGCTACAAGAGGTCTATCAAAAAGCTCTTCGAGAATCGCCTTCTTTGAAATTACTGGAGCTTTTGTTTTTCAGAGACTTTAGTTCCTTAGAAGAGTTAGCTGAAGAGCTGTTTGTCAGCTTATCTACCCTCAAACGCCTCATCAAAAAAACCAACACT…
mga110	ATGAAGTTAATGCATGTAAGTAAATTATTTACTAGCCAACAATGGAGAGAATTGAAACTGATCTCATATTTAACAGAAAACTCCAGTGCTATCGGAGTTAAAGATAAGGAGCTTAGCAAGGCTCTCAATATTTCCATGTTAACATTACAGTCATGTCTCACTAATATGCAGTTTATGAAAGAAGTAGGTGGAATTACCTACAAAGACGGCTATATTAACATTTGGTATCACCAGTGTTGTGGGCTACAAGAGGTCTATCAAAAAGCTCTTCGAGAATCGCCTTCTTTGAAATTACTGGAGCTTTTGTTTTTCAGAGACTTTAGTTCCTTAGAAGAGTTAGCTGAAGAGCTGTTTGTCAGCTTATCTACCCTCAAACGCCTCATCAAAAAAACCAACACT…
mga111	ATGAAGTTAATGCATGTAAGTAAATTGTTTACTAGCCAACAATGGAGAGAATTGAAACTGATCTCATATTTAACAGAAAACTCCAGTGCTATCGGAGTTAAAGATAAGGAGCTTAGCAAGGCTCTCAATATTTCCATGTTAACATTACAGTCATGTCTCACTAATATGCAGTTTATGAAAGAAGTAGGTGGAATTACCTACAAAGACGGCTATATTAACATTTGGTATCACCAGTGTTGTGGGCTACAAGAGGTCTATCAAAAAGCTCTTCGAGAATCGCCTTCTTTGAAATTACTGGAGCTTTTGTTTTTCAGAGACTTTAGTTCCTTAGAAGAGTTAGCTGAAGAGCTGTTTGTCAGCTTATCTACCCTCAAACGCCTCATCAAAAAAACCAACACT…
mga112	ATGAAGTTAATGCATGTAAGTAAATTATTTACTAGCCAACAATGGAGAGAATTGAAACTGATCTCATATTTAACAGAAAACTCCAGTGCTATCGGAGTTAAAGATAAGGAGCTTAGCAAGGCTCTCAATATTTCTATGTTAACATTACAGTCATGTCTCACTAATATGCAGTTTATGAAAGAAGTAGGTGGAATTACCTACAAAGACGGCTATATTAACATTTGGTATCACCAGTGTTGTGGGCTACAAGAGGTCTATCAAAAAGCTCTTCGAGAATCGCCTTCTTTGAAATTACTGGAGCTTTTGTTTTTCAGAGACTTTAGTTCCTTAGAAGAGTTAGCTGAAGAGCTGTTTGTCAGCTTATCTACCCTCAAACGCCTCATCAAAAAAACCAACACT…
mga113	ATGAAGTTAATGCATGTAAGTAAATTATTTACTAGCCAACAATGGAGAGAATTGAAACTGATCTCATATTTAACAGAAAACTCCAGTGCTATCGGAGTTAAATATAAGGAGCTTAGCAAGGCTCTCAATATTTCCATGTTAACATTACAGTCATGTCTCACTAATATGCAGTTTATGAAAGAAGTAGGTGGAATTACCTACAAAGACGGCTATATTAACATTTGGTATCACCAGTGTTGTGGGCTACAAGAGGTCTATCAAAAAGCTCTTCGAGAATCGCCTTCTTTGAAATTACTGGAGCTTTTGTTTTTCAGAGACTTTAGTTCCTTAGAAGAGTTAGCTGAAGAGCTGTTTGTCAGCTTATCTACCCTCAAACGCCTCATCAAAAAAACCAACACT…
mga114.0	ATGAAGTTAATGCATGTAAGTAAATTATTTACTAGCCAACAATGGAGAGAATTGAAACTGATCTCATATTTAACAGAAAACTCCAGTGCTATCGGAGTTAAAGATAAGGAGCTTAGCAAGGCTCTCAATATTTCCATGTTAACATTACAGTCATGTCTCACTAATATGCAGTTTATGAAAGAAGTAGGTGGAATTACCTACAAAGACGGCTATATTAACATTTGGTATCACCAGTGTTGTGGGCTACAAGAGGTCTATCAAAAAGCTCTTCGAGAATCGCCTTCTTTGAAATTACTGGAGCTTTTGTTTTTCAGAGACTTTAGTTCCTTAGAAGAGTTAGCTGAAGAGCTGTTTGTCAGCTTATCTACCCTCAAACGCCTCATCAAAAAAACCAACACT…
mga114.1	ATGAAGTTAATGCATGTAAGTAAATTATTTACTAGCCAACAATGGAGAGAATTGAAACTGATCTCATATTTAACAGAAAACTCCAGTGCTATCGGAGTTAAAGATAAGGAGCTTAGCAAGGCTCTCAATATTTCCATGTTAACATTACAGTCATGTCTCACTAATATGCAGTTTATGAAAGAAGTAGGTGGAATTACCTACAAAGACGGCTATATTAACATTTGGTATCACCAGTGTTGTGGGCTACAAGAGGTCTATCAAAAAGCTCTTCGAGAATCGCCTTCTTTGAAATTACTGGAGCTTTTGTTTTTCAGAGACTTTAGTTCCTTAGAAGAGTTAGCTGAAGAGCTGTTTGTCAGCTTATCTACCCTCAAACGCCTCATCAAAAAAACCAACACT…
mga114.2	ATGAAGTTAATGCACGTAAGTAAATTATTTACTAGCCAACAATGGAGAGAATTGAAACTGATCTCATATTTAACAGAAAACTCCAGTGCTATCGGAGTTAAAGATAAGGAGCTTAGCAAGGCTCTCAATATTTCCATGTTAACATTACAGTCATGTCTCACTAATATGCAGTTTATGAAAGAAGTAGGTGGAATTACCTACAAAGACGGCTATATTAACATTTGGTATCACCAGTGTTGTGGGCTACAAGAGGTCTATCAAAAAGCTCTTCGAGAATCGCCTTCTTTGAAATTACTGGAGCTTTTGTTTTTCAGAGACTTTAGTTCCTTAGAAGAGTTAGCTGAAGAGCTGTTTGTCAGCTTATCTACCCTCAAACGCCTCATCAAAAAAACCAACACT…
mga117	ATGAAGTTAATGCATGTAAGTAAATTGTTTACTAGCCAACAATGGAGAGAATTGAAACTGATCTCATATTTAACAGAAAACTCCAATGCTATCGGAGTTAAAGATAAAGAGCTTAGCAAGGCTCTCAATATCTCCATGTTAACATTACAGTCATGTCTCACTAATACGCAGTTTATGAAAGAAGTAGGTGGAATTACCTACAAAGACGGCTATATTAACATTTGGTATCACCAGTGTTGTGGGCTACAAGAGGTCTATCAAAAAGCTCTTCGAGAATCGCCTTCTTTGAAATTACTGGAGCTTTTGTTTTTCAGAGACTTTAGTTCCTTAGAAGAGTTAGCTGAAGAGCTGTTTGTCAGCTTATCTACCCTCAAACGCCTCATCAAAAAAACCAACACT…
mga118	ATGAAGTTAATGCATGTAAGTAAATTGTTTACTAGCCAACAATGGAGAGAATTGAAACTGATCTCATATTTAACAGAAAACTCCAATGCTATCGGAGTTAAAGATAAAGAGCTTAGCAAGGCTCTCAATATCTCCATGTTAACATTACAGTCATGTCTCACTAATACGCAGTTTATGAAAGAAGTAGGTGGAATTACCTACAAAGACGGCTATATTAACATTTGGTATCACCAGTGTTGTGGGCTACAAGAGGTCTATCAAAAAGCTCTTCGAGAATCGCCTTCTTTGAAATTACTGGAGCTTTTGTTTTTCAGAGACTTTAGTTCCTTAGAAGAGTTAGCTGAAGAGCTGTTTGTCAGCTTATCTACCCTCAAACGCCTCATCAAAAAAACCAACACT…
mga119	TTGTTTACTAGCCAACAATGGAGAGAATTGAAACTGATCTCATATTTAACAGAAAACTCCAATGCTATCGGAGTTAAAGATAAAGAGCTTAGCAAGGCTCTCAATATCTCCATGTTAACATTACAGTCATGTCTCACTAATACGCAGTTTATGAAAGAAGTAGGTGGAATTACCTACAAAGACGGCTATATTAACATTTGGTATCACCAGTGTTGTGGGCTACAAGAGGTCTATCAAAAAGCTCTTCGAGAATCGCCTTCTTTGAAATTACTGGAGCTTTTGTTTTTCAGAGACTTTAGTTCCTTAGAAGAGTTAGCTGAAGAGCTGTTTGTCAGCTTATCTACCCTCAAACGCCTCATCAAAAAAACCAACACTTACTTGTCTCATACCTTTGCTATT…
mga120	ATGCATGTAAGTAAATTGTTTACTAGCCAACAATGGAGAGAATTGAAACTGATCTCATATTTAACAGAAAACTCCAATGCTATCGGAGTTAAAGATAAAGAGCTTAGCAAGGCTCTCAATATCTCCATGTTAACATTACAGTCATGTCTCACTAATATGCAGTTTATGAAAGAAGTAGGTGGAATTACCTACAAAGACGGCTATATTAACATTTGGTATCACCAGTGTTGTGGGCTACAAGAGGTCTATCAAAAAGCTCTTCGAGAATCGCCTTCTTTGAAATTACTGGAGCTTTTGTTTTTCAGAGACTTTAGTTCCTTAGAAGAGTTAGCTGAAGAGCTGTTTGTCAGCTTATCTACCCTCAAACGCCTCATCAAAAAAACCAACACTTACTTGTCT…
mga121.0	ATGAAGTTAATGCATGTAAGTAAATTGTTTACTAGCCAACAATGGAGAGAATTGAAACTGATCTCATATTTAACAGAAAACTCCAATGCTATCGGAGTTAAAGATAAAGAGCTTAGCAAGGCTCTCAATATCTCCATGTTAACATTACAGTCATGTCTCACTAATATGCAGTTTATGAAAGAAGTAGGTGGAATTACCTACAAAGACGGCTATATTAACATTTGGTATCACCAGTGTTGTGGGCTACAAGAGGTCTATCAAAAAGCTCTTCGAGAATCGCCTTCTTTGAAATTACTGGAGCTTTTGTTTTTCAGAGACTTTAGTTCCTTAGAAGAGTTAGCTGAAGAGCTGTTTGTCAGCTTATCTACCCTCAAACGCCTCATCAAAAAAACCAACACT…
mga121.1	ATGAAGTTAATGCATGTAAGTAAATTGTTTACTAGCCAACAATGGAGAGAATTGAAACTGATCTCATATTTAACAGAAAACTCCAATGCTATCGGAGTTAAAGATAAAGAGCTTAGCAAGGCTCTCAATATCTCCATGTTAACATTACAGTCATGTCTCACTAATATGCAGTTTATGAAAGAAGTAGGTGGAATTACCTACAAAGACGGCTATATTAACATTTGGTATCACCAGTGTTGTGGGCTACAAGAGGTCTATCAAAAAGCTCTTCGAGAATCGCCTTCTTTGAAATTACTGGAGCTTTTGTTTTTCAGAGACTTTAGTTCCTTAGAAGAGTTAGCTGAAGAGCTGTTTGTCAGCTTATCTACCCTCAAACGCCTCATCAAAAAAACCAACACT…
mga123	ATGAAGTTAATGCATGTAAGTAAATTGTTTACTAGCCAACAATGGAGAGAATTGAAACTGATCTCATATTTAACAGAAAACTCCAATGCTATCGGAGTTAAAGATAAAGAGCTTAGCAAGGCTCTCAATATCTCCATGTTAACATTACAGTCATGTCTCACTAATACGCAGTTTATGAAAGAAGTAGGTGGAATTACCTACAAAGACGGCTATATTAACATTTGGTATCACCAGTGTTGTGGGCTACAAGAGGTCTATCAAAAAGCTCTTCGAGAATCGCCTTCTTTGAAATTACTGGAGCTTTTGTTTTTCAGAGACTTTAGTTCCTTAGAAGAGTTAGCTGAAGAGCTGTTTGTCAGCTTATCTACCCTCAAACGCCTCATCAAAAAAACCAACACT…
mga124	ATGAAGTTAATGCATGTAAGTAAATTGTTTACTAGCCAACAATGGAGAGAATTGAAACTGATCTCATATTTAACAGAAAACTCCAATGCTATCGGAGTTAAAGATAAAGAGCTTAGCAAGGCTCTCAATATCTCCATGTTAACATTACAGTCATGTCTCACTAATACGCAGTTTATGAAAGAAGTAGGTGGAATTACCTACAAAGACGGCTATATTAACATTTGGTATCACCAGTGTTGTGGGCTACAAGAGGTCTATCAAAAAGCTCTTCGAGAATCGCCTTCTTTGAAATTACTGGAGCTTTTGTTTTTCAGAGACTTTAGTTCCTTAGAAGAGTTAGCTGAAGAGCTGTTTGTCAGCTTATCTACCCTCAAACGCCTCATCAAAAAAACCAACACT…
mga125.0	ATGAAGTTAATGCATGTAAGTAAATTGTTTACTAGCCAACAATGGAGAGAATTGAAACTGATCTCATATTTAACAGAAAACTCCAATGCTATCGGAGTTAAAGATAAGGAGCTTAGCAAGGCTCTCAATATCTCCATGTTAACATTACAGTCATGTCTCACTAATACGCAGTTTATGAAAGAAGTAGGTGGAATTACCTACAAAGACGGCTATATTAACATTTGGTATCACCAGTGTTGTGGGCTACAAGAGGTCTATCAAAAAGCTCTTCGAGAATCGCCTTCTTTGAAATTACTGGAGCTTTTGTTTTTCAGAGACTTTAGTTCCTTAGAAGAGTTAGCTGAAGAGCTGTTTGTCAGCTTATCTACCCTCAAACGCCTCATCAAAAAAACCAACACT…
mga125.1	ATGAAGTTAATGCATGTAAGTAAATTGTTTACTAGCCAACAATGGAGAGAATTGAAACTGATCTCATATTTAACAGAAAACTCCAATGCTATCGGAGTTAAAGATAAGGAGCTTAGCAAGGCTCTCAATATCTCCATGTTAACATTACAGTCATGTCTCACTAATACGCAGTTTATGAAAGAAGTAGGTGGAATTACCTACAAAGACGGCTATATTAACATTTGGTATCACCAGTGTTGTGGGCTACAAGAGGTCTATCAAAAAGCTCTTCGAGAATCGCCTTCTTTGAAATTACTGGAGCTTTTGTTTTTCAGAGACTTTAGTTCCTTAGAAGAGTTAGCTGAAGAGCTGTTTGTCAGCTTATCTACCCTCAAACGCCTCATCAAAAAAACCAACACT…
mga127	ATGAAGTTAATGCATGTAAGTAAATTGTTTACTAGCCAACAATGGAGAGAATTGAAACTGATCTCATATTTAACAGAAAACTCCAATGCTATCGGAGTTAAAGATAAAGAGCTTAGCAAGGCTCTCAATATCTCCATGTTAACATTACAGTCATGTCTCACTAATACGCAGTTTATGAAAGAAGTAGGTGGAATTACCTACAAAGACGGCTATATTAACATTTGGTATCACCAGTGTTGTGGGCTACAAGAGGTCTATCAAAAAGCTCTTCGAGAATCGCCTTCTTTGAAATTACTGGAGCTTTTGTTTTTCAGAGACTTTAGTTCCTTAGAAGAGTTAGCTGAAGAGCTGTTTGTCAGCTTATCTACCCTCAAACGCCTCATCAAAAAAACCAACACT…
mga128	ATGAAGTTAATGCATGTAAGTAAATTGTTTACTAGCCAACAATGGAGAGAATTGAAACTGATCTCATATTTAACAGAAAACTCCAATGCTATCGGAGTTAAAGATAAAGAGCTTAGCAAGGCTCTCAATATCTCCATGTTAACATTACAGTCATGTCTCACTAATACGCAGTTTATGAAAGAAGTAGGTGGAATTACCTACAAAGACGGCTATATTAACATTTGGTATCACCAGTGTTGTGGGCTACAAGAGGTCTATCAAAAAGCTCTTCGAGAATCGCCTTCTTTGAAATTACTGGAGCTTTTGTTTTTCAGAGACTTTAGTTCCTTAGAAGAGTTAGCTGAAGAGCTGTTTGTCAGCTTATCTACCCTCAAACGCCTCATCAAAAAAACCAACACT…
mga129	ATGAAGTTAATGCATGTAAGTAAATTGTTTACTAGCCAACAATGGAGAGAATTGAAACTGATCTCATATTTAACAGAAAACTCCAATGCTATCGGAGTTAAAGATAAAGAGCTTAGCAAGGCTCTCAATATCTCCATGTTAACATTACAGTCATATCTCACTAATACGCAGTTTATGAAAGAAGTAGGTGGAATTACCTACAAAGACGGCTATATTAACATTTGGTATCACCAGTGTTGTGGGCTACAAGAGGTCTATCAAAAAGCTCTTCGAGAATCGCCTTCTTTGAAATTACTGGAGCTTTTGTTTTTCAGAGACTTTAGTTCCTTAGAAGAGTTAGCTGAAGAGCTGTTTGTCAGCTTATCTACCCTCAAACGCCTCATCAAAAAAACCAACACT…
mga130	ATGAAGTTAATGCATGTAAGTAAATTGTTTACTAGCCAACAATGGAGAGAATTGAAACTGATCTCATATTTAACAAAAAACTCCAATGCTATCGGAGTTAAAGATAAAGAGCTTAGCAAGGCTCTCAATATCTCCATGTTAACATTACAGTCATGTCTCACTAATACGCAGTTTATGAAAGAAGTAGGTGGAATTACCTACAAAGACGGCTATATTAACATTTGGTATCACCAGTGTTGTGGGCTACAAGAGGTCTATCAAAAAGCTCTTCGAGAATCGCCTTCTTTGAAATTACTGGAGCTTTTGTTTTTCAGAGACTTTAGTTCCTTAGAAGAGTTAGCTGAAGAGCTGTTTGTCAGCTTATCTACCCTCAAACGCCTCATCAAAAAAACCAACACT…
mga131.0	ATGAAGTTAATGCATGTAAGTAAATTGTTTACTAGCCAACAATGGAGAGAATTGAAACTGATCTCATATTTAACAGAAAACTCCAATGCTATCGGAGTTAAAGATAAGGAGCTTAGCAAGGCTCTCAATATCTCCATGTTAACATTACAGTCATGTCTCACTAATACGCAGTTTATGAAAGAAGTAGGTGGAATTACCTACAAAGACGGCTATATTAACATTTGGTATCACCAGTGTTGTGGGCTACAAGAGGTCTATCAAAAAGCTCTTCGAGAATCGCCTTCTTTGAAATTACTGGAGCTTTTGTTTTTCAGAGACTTTAGTTCCTTAGAAGAGTTAGCTGAAGAGCTGTTTGTCAGCTTATCTACCCTCAAACGCCTCATCAAAAAAACCAACACT…
mga131.1	ATGAAGTTAATGCATGTAAGTAAATTGTTTACTAGCCAACAATGGAGAGAATTGAAACTGATCTCATATTTAACAGAAAACTCCAATGCTATCGGAGTTAAAGATAAAGAGCTTAGCAAGGCTCTCAATATCTCCATGTTAACATTACAGTCATGTCTCACTAATACGCAGTTTATGAAAGAAGTAGGTGGAATTACCTACAAAGACGGCTATATTAACATTTGGTATCACCAGTGTTGTGGGCTACAAGAGGTCTATCAAAAAGCTCTTCGAGAATCGCCTTCTTTGAAATTACTGGAGCTTTTGTTTTTCAGAGACTTTAGTTCCTTAGAAGAGTTAGCTGAAGAGCTGTTTGTCAGCTTATCTACCCTCAAACGCCTCATCAAAAAAACCAACACT…
mga131.2	ATGAAGTTAATGCATGTAAGTAAATTGTTTACTAGCCAACAATGGAGAGAATTGAAACTGATCTCATATTTAACAGAAAACTCCAATGCTATCGGAGTTAAAGATAAAGAGCTTAGCAAGGCTCTCAATATCTCCATGTTAACATTACAGTCATGTCTCACTAATACGCAGTTTATGAAAGAAGTAGGTGGAATTACCTACAAAGACGGCTATATTAACATTTGGTATCACCAGTGTTGTGGGCTACAAGAGGTCTATCAAAAAGCTCTTCGAGAATCGCCTTCTTTGAAATTACTGGAGCTTTTGTTTTTCAGAGACTTTAGTTCCTTAGAAGAGTTAGCTGAAGAGCTGTTTGTCAGCTTATCTACCCTCAAACGCCTCATCAAAAAAACCAACACT…
mga131.3	ATGAAGTTAATGCATGTAAGTAAATTGTTTACTAGCCAACAATGGAGAGAATTGAAACTGATCTCATATTTAACAGAAAACTCCAATGCTATCGGAGTTAAAGATAAAGAGCTTAGCAAGGCTCTCAATATCTCCATGTTAACATTACAGTCATGTCTCACTAATACGCAGTTTATGAAAGAAGTAGGTGGAATTACCTACAAAGACGGCTATATTAACATTTGGTATCACCAGTGTTGTGGGCTACAAGAGGTCTATCAAAAAGCTCTTCGAGAATCGCCTTCTTTGAAATTACTGGAGCTTTTGTTTTTCAGAGACTTTAGTTCCTTAGAAGAGTTAGCTGAAGAGCTGTTTGTCAGCTTATCTACCCTCAAACGCCTCATCAAAAAAACCAACACT…
mga131.4	ATGAAGTTAATGCATGTAAGTAAATTGTTTACTAGCCAACAATGGAGAGAATTGAAACTGATCTCATATTTAACAGAAAACTCCAATGCTATCGGAGTTAAAGATAAGGAGCTTAGCAAGGCTCTCAATATCTCCATGTTAACATTACAGTCATGTCTCACTAATACGCAGTTTATGAAAGAAGTAGGTGGAATTACCTACAAAGACGGCTATATTAACATTTGGTATCACCAGTGTTGTGGGCTACAAGAGGTCTATCAAAAAGCTCTTCGAGAATCGCCTTCTTTGAAATTACTGGAGCTTTTGTTTTTCAGAGACTTTAGTTCCTTAGAAGAGTTAGCTGAAGAGCTGTTTGTCAGCTTATCTACCCTCAAACGTCTCATCAAAAAAACCAACACT…
mga131.5	ATGAAGTTAATGCATGTAAGTAAATTGTTTACTAGCCAACAATGGAGAGAATTGAAACTGATCTCATATTTAACAGAAAACTCCAATGCTATCGGAGTTAAAGATAAAGAGCTTAGCAAGGCTCTCAATATCTCCATGTTAACATTACAGTCATGTCTCACTAATACGCAGTTTATGAAAGAAGTAGGTGGAATTACCTACAAAGACGGCTATATTAACATTTGGTATCACCAGTGTTGTGGGCTACAAGAGGTCTATCAAAAAGCTCTTCGAGAATCGCCTTCTTTGAAATTACTGGAGCTTTTGTTTTTCAGAGACTTTAGTTCCTTAGAAGAGTTAGCTGAAGAGCTGTTTGTCAGCTTATCTACCCTCAAACGCCTCATCAAAAAAACCAACACT…
mga131.6	ATGAAGTTAATGCATGTAAGTAAATTGTTTACTAGCCAACAATGGAGAGAATTGAAACTGATCTCATATTTAACAGAAAACTCCAATGCTATCGGAGTTAAAGATAAAGAGCTTAGCAAGGCTCTCAATATCTCCATGTTAACATTACAGTCATGTCTCACTAATACGCAGTTTATGAAAGAAGTAGGTGGAATTACCTACAAAGACGGCTATATTAACATTTGGTATCACCAGTGTTGTGGGCTACAAGAGGTCTATCAAAAAGCTCTTCGAGAATCGCCTTCTTTGAAATTACTGGAGCTTTTGTTTTTCAGAGACTTTAGTTCCTTAGAAGAGTTAGCTGAAGAGCTGTTTGTCAGCTTATCTACCCTCAAACGCCTCATCAAAAAAACCAACACT…
mga131.7	ATGAAGTTAATGCATGTAAGTAAATTGTTTACTAGCCAACAATGGAGAGAATTGAAACTGATCTCATATTTAACAGAAAACTCCAATGCTATCGGAGTTAAAGATAAAGAGCTTAGCAAGGCTCTCAATATCTCCATGTTAACATTACAGTCATGTCTCACTAATACGCAGTTTATGAAAGAAGTAGGTGGAATTACCTACAAAGACGGCTATATTAACATTTGGTATCACCAGTGTTGTGGGCTACAAGAGGTCTATCAAAAAGCTCTTCGAGAATCGCCTTCTTTGAAATTACTGGAGCTTTTGTTTTTCAGAGACTTTAGTTCCTTAGAAGAGTTAGCTGAAGAGCTGTTTGTCAGCTTATCTACCCTCAAACGCCTCATCAAAAAAACCAACACT…
mga139	ATGAAGTTAATGCATGTAAGTAAATTGTTTACTAGCCAACAATGGAGAGAATTGAAACTGATCTCATATTTAACAGAAAACTCCAGTGCTATCGGAGTTAAAGATAAAGAGCTTAGCAAGGCTCTCAATATCTCCATGTTAACATTACAGTCATGCCTCACTAATATGCAGTTCATGAAAGAAGTAGGTGGAATTACCTACAAAGACGGCTATATTAACATTTGGTATCACCAGTGTTGTGGGCTACAAGAGGTCTATCAAAAAGCTCTTCGAGAATCACCCTCTTTGAAATTACTGGAGCTGTTGTTTTTCAGAGACTTTAGTTCCTTGGAAGAGTTAGCTGAAGAGCTGTTTGTCAGCTTATCTACCCTCAAACGCCTCATCAAAAAAACCAACACT…
mga140	ATGAAGTTAATGCATGTAAGTAAATTGTTTACTAGCCAACAATGGAGAGAATTGAAACTGATCTCATATTTAACAGAAAACTCCAGTGCTATCGGAGTTAAAGATAAAGAGCTTAGCAAAGCTCTCAATATCTCCATGTTAACATTACAGTCATGCCTCACTAATATGCAGTTTATGAAAGAAGTAGGTGGAATTACCTACAAAGACGGCTATATTAACATTTGGTATCACCAGTGTTGTGGGCTACAAGAGGTCTATCAAAAAGCTCTTCGAGAATCACCCTCTTTGAAGTTACTAGAGCTGTTGTTTTTCAGAGACTTTAGTTCCTTGGAAGAGTTAGCTGAAGAGCTGTTTGTCAGCTTATCTACCCTCAAACGCCTCATCAAAAAAACCAACACT…
mga141	ATGAAGTTAATGCATGTAAGTAAATTGTTTACTAGCCAACAATGGAGAGAATTGAAACTGATCTCATATTTAACAGAAAACTCCAATGCTATCGGAGTTAAAGATAAGGAGCTTAGCAAGGCTCTCAATATTTCCATGTTAACATTACAGTCATGCCTCACTAATATGCAGTTTATGAAAGAAGTAGGTGGAATTACCTACAAAGACGGCTATATTAACATTTGGTATCACCAGTGTTGTGGGCTACAAGAGGTCTATCAAAAAGCTCTTCGAGAATCACCTTCTTTGAAATTACTGGAGCTTTTGTTTTTCAGAGACTTTAGTTCCTTAGAAGAGTTAGCTGAAGAGCTGTTTGTCAGTTTATCTACCCTCAAACGCCTCATCAAAAAAACCAACACT…
mga142	ATGAAGTTAATGCATGTAAGTAAATTGTTTACTAGCCAACAATGGAGAGAATTGAAACTGATCTCATATTTAACAGAAAACTCCAATGCTATCGGAGTTAAAGATAAGGAGCTTAGCAAGGCTCTCAATATTTCCATGTTAACATTACAGTCATGCCTCACTAATATGCAGTTTATGAAAGAAGTAGGTGGAATTACCTACAAAGACGGCTATATTAACATTTGGTATCACCAGTGTTGTGGGCTACAAGAGGTCTATCAAAAAGCTCTCCGAGAATCGCCTTCTTTGAAATTACTGGAGCTTTTGTTTTTCAGAGACTTTAGTTCCTTAGAAGAGTTAGCTGAAGAGCTGTTTGTCAGTTTATCTACCCTCAAACGCCTCATCAAAAAAACCAACACT…
mga143	ATGAAGTTAATGCATGTAAGTAAATTGTTTACTAGCCAACAATGGAGAGAATTGAAACTGATCTCATATTTAACAGAAAACTCCAATGCTATCGGAGTTAAAGATAAGGAGCTTAGCAAGGCTCTCAATATTTCCATGTTAACATTACAGTCATGCCTCACTAATATGCAGTTTATGAAAGAAGTAGGTGGAATTACCTACAAAGACGGCTATATTAACATTTGGTATCACCAGTGTTGTGGGCTACAAGAGGTCTATCAAAAAGCTCTCCGAGAATCGCCTTCTTTGAAATTACTGGAGCTTTTGTTTTTCAGAGACTTTAGTTCCTTAGAAGAGTTAGCTGAAGAGCTGTTTGTCAGTTTATCTACCCTCAAACGCCTCATCAAAAAAACCAACACT…
mga144	ATGAAGTTAATGCATGTAAGTAAATTGTTTACTAGCCAACAATGGAGAGAATTGAAACTGATCTCATATTTAACAGAAAACTCCAATGCTATCGGAGTTAAAGATAAGGAGCTTAGCAAGGCTCTCAATATTTCCATGTTAACATTACAGTCATGCCTCACTAATATGCAGTTTATGAAAGAAGTAGGTGGAATTACCTACAAAGACGGCTATATTAACATTTGGTATCACCAGTGTTGTGGGCTACAAGAGGTCTATCAAAAAGCTCTCCGAGAATCGCCTTCTTTGAAATTACTGGAGCTTTTGTTTTTCAGAGACTTTAGTTCCTTAGAAGAGTTAGCTGAAGAGCTGTTTGTCAGTTTATCTACCCTCAAACGCCTCATCAAAAAAACCAACACT…
mga145	ATGAAGTTAATGCATGTAAGTAAATTGTTTACTAGCCAACAATGGAGAGAATTGAAACTGATCTCATATTTAACAGAAAACTCCAATGCTATCGGAGTTAAAGATAAGGAGCTTAGCAAGGCTCTCAATATTTCCATGTTAACATTACAGTCATGCCTCACTAATATGCAGTTTATGAAAGAAGTAGGTGGAATTACCTACAAAGACGGCTATATTAACATTTGGTATCACCAGTGTTGTGGGCTACAAGAGGTCTATCAAAAAGCTCTCCGAGAATCGCCTTCTTTGAAATTACTGGAGCTTTTGTTTTTCAGAGACTTTAGTTCCTTAGAAGAGTTAGCTGAAGAGCTGTTTGTCAGTTTATCTACCCTCAAACGCCTCATCAAAAAAACCAACACT…
mga146	ATGAAGTTAATGCATGTAAGTAAATTGTTTACTAGCCAACAATGGAGAGAATTGAAACTGATCTCATATTTAACAGAAAACTCCAATGCTATCGGAGTTAAAGATAAGGAGCTTAGCAAGGCTCTCAATATTTCCATGTTAACATTACAGTCATGCCTCACTAATATGCAGTTTATGAAAGAAGTAGGTGGAATTACCTACAAATACGGCTATATTAACATTTGGTATCACCAGTGTTGTGGGCTACAAGAGGTCTATCAAAAAGCTCTCCGAGAATCGCCTTCTTTGAAATTACTGGAGCTTTTGTTTTTCAGAGACTTTAGTTCCTTAGAAGAGTTAGCTGAAGAGCTGTTTGTCAGTTTATCTACCCTCAAACGCCTCATCAAAAAAACCAACACT…
mga147	ATGAAGTTAATGCATGTAAGTAAATTGTTTACTAGCCAACAATGGAGAGAATTGAAACTGATCTCATATTTAACAGAAAACTCCAATGCTATCGGAGTTAAAGATAAGGAGCTTAGCAAGGCTCTCAATATTTCCATGTTAACATTACAGTCATGCCTCACTAATATGCAGTTTATGAAAGAAGTAGGTGGAATTACCTACAAAGACGGCTATATTAACATTTGGTATCACCAGTGTTGTGGGCTACAAGAGGTCTATCAAAAAGCTCTCCGAGAATCGCCTTCTTTGAAATTACTGGAGCTTTTGTTTTTCAGAGACTTTAGTTCCTTAGAAGAGTTAGCTGAAGAGCTGTTTGTCAGTTTATCTACCCTCAAACGCCTCATCAAAAAAACCAACACT…
mga148	ATGAAGTTAATGCATGTAAGTAAATTGTTTACTAGCCAACAATGGAGAGAATTGAAACTGATCTCATATTTAACAGAAAACTCCAATGCTATCGGAGTTAAAGATAAGGAGCTTAGCAAGGCTCTCAATATTTCCATGTTAACATTACAGTCATGCCTCACTAATATGCAGTTTATGAAAGAAGTAGGTGGAATTACCTACAAAGACGGCTATATTAACATTTGGTATCACCAGTGTTGTGGGCTACAAGAGGTCTATCAAAAAGCTCTCCGAGAATCGCCTTCTTTGAAATTACTGGAGCTTTTGTTTTTCAGAGACTTTAGTTCCTTAGAAGAGTTAGCTGAAGAGCTGTTTGTCAGTTTATCTACCCTCAAACGCCTCATCAAAAAAACCAACACT…
mga149	ATGCATGTAAGTAAATTGTTTACTAGCCAACAATGGAGAGAATTGAAACTGATCTCATATTTAACAGAAAACTCCAATGCTATCGGAGTTAAAGATAAGGAGCTTAGCAAGGCTCTCAATATTTCCATGTTAACATTACAGTCATGCCTCACTAATATGCAGTTTATGAAAGAAGTAGGTGGAATTACCTACAAAGACGGCTATATTAACATTTGGTATCACCAGTGTTGTGGGCTACAAGAGGTCTATCAAAAAGCTCTTCGAGAATCGCCTTCTTTGAAATTACTGGAGCTTTTGTTTTTCAGAGACTTTAGTTCCTTAGAAGAGTTAGCTGAAGAGCTGTTTGTCAGTTTATCTACCCTCAAACGCCTCATCAAAAAAACCAACACTTACTTGTCT…
mga150	ATGCATGTAAGTAAATTGTTTACTAGCCAACAATGGAGAGAATTGAAACTGATCTCATATTTAACAGAAAACTCCAATGCTATCGGAGTTAAAGATAAGGAGCTTAGCAAGGCTCTCAATATTTCCATGTTAACATTACAGTCATGCCTCACTAATATGCAGTTTATGAAAGAAGTAGGTGGAATTACCTACAAAGACGGCTATATTAACATTTGGTATCACCAGTGTTGTGGGCTACAAGAGGTCTATCAAAAAGCTCTTCGAGAATCGCCTTCTTTGAAATTACTGGAGCTTTTGTTTTTCAGAGACTTTAGTTCCTTAGAAGAGTTAGCTGAAGAGCTGTTTGTCAGTTTATCTACCCTCAAACGCCTCATCAAAAAAACCAACACTTACTTGTCT…
mga151	ATGCATGTAAGTAAATTGTTTACTAGCCAACAATGGAGAGAATTGAAACTGATCTCATATTTAACAGAAAACTCCAATGCTATCGGAGTTAAAGATAAGGAGCTTAGCAAGGCTCTCAATATTTCCATGTTAACATTACAGTCATGCCTCACTAATATGCAGTTTATGAAAGAAGTAGGTGGAATTACCTACAAAGACGGCTATATTAACATTTGGTATCACCAGTGTTGTGGGCTACAAGAGGTCTATCAAAAAGCTCTTCGAGAATCGCCTTCTTTGAAATTACTGGAGCTTTTGTTTTTCAGAGACTTTAGTTCCTTAGAAGAGTTAGCTGAAGAGCTGTTTGTCAGTTTATCTACCCTCAAACGCCTCATCAAAAAAACCAACACTTACTTGTCT…
mga152	ATGCATGTAAGTAAATTATTTACTAGCCAACAATGGAGAGAATTGAAACTGATCTCATATTTAACAGAAAACTCCAATGCTATCGGAGTTAAAGATAAGGAGCTTAGCAAGGCTCTCAATATTTCCATGTTAACATTACAGTCATGCCTCACTAATATGCAGTTTATGAAAGAAGTAGGTGGAATTACCTACAAAGACGGCTATATTAACATTTGGTATCACCAGTGTTGTGGGCTACAAGAGGTCTATCAAAAAGCTCTTCGAGAATCGCCTTCTTTGAAATTACTGGAGCTTTTGTTTTTCAGAGACTTTAGTTCCTTAGAAGAGTTAGCTGAAGAGCTGTTTGTCAGCTTATCTACCCTCAAACGCCTTATCAAAAAAACCAACACTTACTTGTCT…
mga153	ATGAAGTTAATGCATGTAAGTAAATTATTTACTAGCCAACAATGGAGAGAATTGAAACTGATCTCATATTTAACAGAAAACTCCAATGCTATCGGAGTTAAAGATAAGGAGCTTAGCAAGGCTCTCAATATTTCCATGTTAACATTACAGTCATGCCTCACTAATATGCAGTTTATGAAAGAAGTAGGTGGAATTACCTACAAAGACGGCTATATTAACATTTGGTATCACCAGTGTTGTGGGCTACAAGAGGTCTATCAAAAAGCTCTTCGAGAATCGCCTTCTTTGAAATTACTGGAGCTTTTGTTTTTCAGAGACTTTAGTTCCTTAGAAGAGTTAGCTGAAGAGCTGTTTGTCAGCTTATCTACCCTCAAACGCCTTATCAAAAAAACCAACACT…
mga154	ATGAAGTTAATGCATGTAAGTAAATTATTTACTAGCCAACAATGGAGAGAATTGAAACTGATCTCATATTTAACAGAAAACTCCAATGCTATCGGAGTTAAAGATAAGGAGCTTAGCAAGGCTCTCAATATTTCCATGTTAACATTACAGTCATGCCTCACTAATATGCAGTTTATGAAAGAAGTAGGTGGAATTACCTACAAAGACGGCTATATTAACATTTGGTATCACCAGTGTTGTGGGCTACAAGAGGTCTATCAAAAAGCTCTTCGAGAATCGCCTTCTTTGAAATTACTGGAGCTTTTGTTTTTCAGAGACTTTAGTTCCTTAGAAGAGTTAGCTGAAGAGCTGTTTGTCAGCTTATCTACCCTCAAACGCCTTATCAAAAAAACCAACACT…
mga155.0	ATGAAGTTAATGCATGTAAGTAAATTATTTACTAGCCAACAATGGAGAGAATTGAAACTGATCTCATATTTAACAGAAAACTCCAATGCTATCGGAGTTAAAGATAAGGAGCTTAGCAAGGCTCTCAATATTTCCATGTTAACATTACAGTCATGCCTCACTAATATGCAGTTTATGAAAGAAGTAGGTGGAATTACCTACAAAGACGGCTATATTAACATTTGGTATCACCAGTGTTGTGGGCTACAAGAGGTCTATCAAAAAGCTCTTCGAGAATCGCCTTCTTTGAAATTACTGGAGCTTTTGTTTTTCAGAGACTTTAGTTCCTTAGAAGAGTTAGCTGAAGAGCTGTTTGTCAGCTTATCTACCCTCAAACGCCTTATCAAAAAAACCAACACT…
mga155.1	ATGAAGTTAATGCATGTAAGTAAATTATTTACTAGCCAACAATGGAGAGAATTGAAACTGATCTCATATTTAACAGAAAACTCCAATGCTATCGGAGTTAAAGATAAGGAGCTTAGCAAGGCTCTCAATATTTCCATGTTAACATTACAGTCATGCCTCACTAATATGCAGTTTATGAAAGAAGTAGGTGGAATTACCTACAAAGACGGCTATATTAACATTTGGTATCACCAGTGTTGTGGGCTACAAGAGGTCTATCAAAAAGCTCTTCGAGAATCGCCTTCTTTGAAATTACTGGAGCTTTTGTTTTTCAGAGACTTTAGTTCCTTAGAAGAGTTAGCTGAAGAGCTGTTTGTCAGCTTATCTACCCTCAAACGCCTTATCAAAAAAACCAACACT…
mga157	ATGAAGTTAATGCATGTAAGTAAATTGTTTACTAGCCAACAATGGAGAGAATTGAAACTGATCTCATATTTAACAGAAAACTCCAATGCTATCGGAGTTAAAGATAAGGAGCTTAGCAAGGCTCTCAATATTTCCATGTTAACATTACAGTCATGCCTCACTAATATGCAGTTTATGAAAGAAGTAGGTGGAATTACCTACAAAGACGGCTATATTAACATTTGGTATCACCAGTGTTGTGGGCTACAAGAGGTCTATCAAAAAGCTCTTCGAGAATCGCCTTCTTTGAAATTACTAGAGCTTTTGTTTTTCAGAGACTTTAGTTCCTTAGAAGAGTTAGCTGAAGAGCTGTTTGTCAGCTTATCTACCCTCAAACGCCTCATCAAAAAAACCAACACT…
mga158	ATGAAGTTAATGCATGTAAGTAAATTATTTACTAGCCAACAATGGAGAGAATTGAAACTGATCTCATATTTAACAGAAAACTCCAATGCTATCGGAGTTAAAGATAAGGAGCTTAGCAAGGCTCTCAATATTTCCATGTTAACATTACAGTCATGCCTCACTAATATGCAGTTTATGAAAGAAGTAGGTGGAATTACCTACAAAGACGGCTATATTAACATTTGGTATCACCAGTGTTGTGGGCTACAAGAGGTCTATCAAAAAGCTCTTCGAGAATCGCCTTCTTTGAAATTACTGGAGCTTTTGTTTTTCAGAGACTTTAGTTCCTTAGAAGAGTTAGCTGAAGAGCTGTTTGTCAGCTTATCTACCCTCAAACGCCTTATCAAAAAAACCAACACT…
mga159	ATGAAGTTAATGCATGTAAGTAAATTATTTACTAGCCAACAATGGAGAGAATTGAAACTGATCTCATATTTAACAGAAAACTCCAATGCTATCGGAGTTAAAGATAAGGAGCTTAGCAAGGCTCTCAATATTTCCATGTTAACATTACAGTCATGCCTCACTAATATGCAGTTTATGAAAGAAGTAGGTGGAATTACCTACAAAGACGGCTATATTAACATTTGGTATCACCAGTGTTGTGGGCTACAAGAGGTCTATCAAAAAGCTCTTCGAGAATCGCCTTCTTTGAAATTACTGGAGCTTTTGTTTTTCAGAGACTTTAGTTCCTTAGAAGAGTTAGCTGAAGAGCTGTTTGTCAGCTTATCTACCCTCAAACGCCTTATCAAAAAAACCAACACT…
mga160	ATGAAGTTAATGCATGTAAGTAAATTATTTACTAGCCAACAATGGAGAGAATTGAAACTGATCTCATATTTAACAGAAAACTCCAATGCTATCGGAGTTAAAGATAAGGAGCTTAGCAAGGCTCTCAATATTTCCATGTTAACATTACAGTCATGCCTCACTAATATGCAGTTTATGAAAGAAGTAGGTGGAATTACCTACAAAGACGGCTATATTAACATTTGGTATCACCAGTGTTGTGGGCTACAAGAGGTCTATCAAAAAGCTCTTCGAGAATCGCCTTCTTTGAAATTACTAGAGCTTTTGTTTTTCAGAGACTTTAGTTCCTTAGAAGAGTTAGCTGAAGAGCTGTTTGTCAGCTTATCTACCCTCAAACGCCTCATCAAAAAAACCAACACT…
mga161	ATGAAGTTAATGCATGTAAGTAAATTATTTACTAGCCAACAATGGAGAGAATTGAAACTGATCTCATATTTAACAGAAAACTCCAATGCTATCGGAGTTAAAGATAAGGAGCTTAGCAAGGCTCTCAATATTTCCATGTTAACATTACAGTCATGCCTCACTAATATGCAGTTTATGAAAGAAGTAGGTGGAATTACCTACAAAGACGGCTATATTAACATTTGGTATCACCAGTGTTGTGGGCTACAAGAGGTCTATCAAAAAGCTCTTCGAGAATCGCCTTCTTTGAAATTACTAGAGCTTTTGTTTTTCAGAGACTTTAGTTCCTTAGAAGAGTTAGCTGAAGAGCTGTTTGTCAGCTTATCTACCCTCAAACGCCTCATCAAAAAAACCAACACT…
mga162	ATGAAGTTAATGCATGTAAGTAAATTGTTTACTAGCCAACAATGGAGAGAATTGAAACTGATCTCATATTTAACAGAAAACTCCAATGCTATCGGAGTTAAAGATAAGGAGCTTAGCAAGGCTCTCAATATTTCCATGTTAACATTACAGTCATGCCTCACTAATATGCAGTTTATGAAAGAAGTAGGTGGAATTACCTACAAAGACGGCTATATTAACATTTGGTATCACCAGTGTTGTGGGCTACAAGAGGTCTATCAAAAAGCTCTTCGAGAATCGCCTTCTTTGAAATTACTAGAGCTTTTGTTTTTCAGAGACTTTAGTTCCTTAGAAGAGTTAGCTGAAGAGCTGTTTGTCAGCTTATCTACCCTCAAACGCCTCATCAAAAAAACCAACACT…
mga163	ATGAAGTTAATGCATGTAAGTAAATTGTTTACTAGCCAACAATGGAGAGAATTGAAACTGATCTCATATTTAACAGAAAACTCCAATGCTATCGGAGTTAAAGATAAGGAGCTTAGCAAGGCTCTCAATATTTCCATGTTAACATTACAGTCATGCCTCACTAATATGCAGTTTATGAAAGAAGTAGGTGGAATTACCTACAAAGACGGCTATATTAACATTTGGTATCACCAGTGTTGTGGGCTACAAGAGGTCTATCAAAAAGCTCTTCGAGAATCGCCTTCTTTGAAATTACTAGAGCTTTTGTTTTTCAGAGACTTTAGTTCCTTAGAAGAGTTAGCTGAAGAGCTGTTTGTCAGCTTATCTACCCTCAAACGCCTCATCAAAAAAACCAACACT…
mga164	ATGCATGTAAGTAAATTGTTTACTAGCCAACAATGGAGAGAATTGAAACTGATCTCATATTTAACAGAAAACTCCAATGCTATCGGAGTTAAAGATAAGGAGCTTAGCAAGGCTCTCAATATTTCCATGTTAACATTACAGTCATGCCTCACTAATATGCAGTTTATGAAAGAAGTAGGTGGAATTACCTACAAAGACGGCTATATTAACATTTGGTATCACCAGTGTTGTGGGCTACAAGAGGTCTATCAAAAAGCTCTTCGAGAATCGCCTTCTTTGAAATTACTAGAGCTTTTGTTTTTCAGAGACTTTAGTTCCTTAGAAGAGTTAGCTGAAGAGCTGTTTGTCAGTTTATCTACCCTCAAACGCCTCATCAAAAAAACCAACACTTACTTGTCT…
mga165	ATGCATGTAAGTAAATTGTTTACTAGCCAACAATGGAGAGAATTGAAACTGATCTCATATTTAACAGAAAACTCCAATGCTATCGGAGTTAAAGATAAGGAGCTTAGCAAGGCTCTCAATATTTCCATGTTAACATTACAGTCATGCCTCACTAATATGCAGTTTATGAAAGAAGTAGGTGGAATTACCTACAAAGACGGCTATATTAACATTTGGTATCACCAGTGTTGTGGGCTACAAGAGGTCTATCAAAAAGCTCTTCGAGAATCGCCTTCTTTGAAATTACTAGAGCTTTTGTTTTTCAGAGACTTTAGTTCCTTAGAAGAGTTAGCTGAAGAGCTGTTTGTCAGTTTATCTACCCTCAAACGCCTCATCAAAAAAACCAACACTTACTTGTCT…
mga166	ATGAAGTTAATGCATGTAAGTAAATTGTTTACTAGCCAACAATGGAGAGAATTGAAACTGATCTCATATTTAACAGAAAACTCCAATGCTATCGGAGTTAAAGACAAAGAGCTTAGCAAGGCTCTCAATATTTCCATGTTAACATTACAGTCATGCCTCACTAATATGCAGTTCATGAAAGAAGTAGGTGGAATTACCTACAAAGACGGCTATATTAACATTTGGTATCACCAGTGTTGTGGGCTACAAGAGGTCTATCAAAAAGCTCTTCGAGAATCCCCTTCTTTGAAATTACTGGAGCTTTTGTTTTTCAGAGACTTTAGTTCCTTAGAAGAGTTAGCTGAAGAGCTGTTTGTCAGCTTATCTACCCTCAAACGCCTCATCAAAAAAACCAACACT…
mga167	ATGAAGTTAATGCATGTAAGTAAATTGTTTACTAGCCAACAATGGAGAGAATTGAAACTGATCTCATATTTAACAGAAAACTCCAATGCTATCGGAGTTAAAGACAAAGAGCTTAGCAAGGCTCTCAATATTTCCATGTTAACATTACAGTCATGCCTCACTAATATGCAGTTCATGAAAGAAGTAGGTGGAATTACCTACAAAGACGGCTATATTAACATTTGGTATCACCAGTGTTGTGGGCTACAAGAGGTCTATCAAAAAGCTCTTCGAGAATCCCCTTCTTTGAAATTACTGGAGCTTTTGTTTTTCAGAGACTTTAGTTCCTTAGAAGAGTTAGCTGAAGAGCTGTTTGTCAGCTTATCTACCCTCAAACGCCTCATCAAAAAAACCAACACT…
mga168	ATGCATGTAAGTAAATTATTTACTAGCCAACAATGGAGAGAATTGAAACTGATCTCATATTTAACAGAAAACTCCAATGCTATCGGAGTTAAAGATAAGGAGCTTAGCAAGGCTCTCAATATTTCCATGTTAACATTACAGTCATACCTCACTAATATGCAGTTCATGAAAGAAGTAGGTGGAATTACCTACAAAGACGGCTATATTAACATTTGGTATCACCAGTGTTGTGGGCTACAAGAGGTCTATCAAAAAGCTCTTCGAGAATCGCCTTCTTTGAAATTACTGGAGCTTTTGTTTTTCAGAGACTTTAGTTCCTTAGAAGAGTTAGCTGAAGAGCTGTTTGTCAGTTTATCTACCCTCAAACGCCTCATCAAAAAAACCAACACTTACTTGTCT…
mga169	ATGCATGTAAGTAAATTGTTTACTAGCCAACAATGGAGAGAATTGAAACTGATCTCATATTTAACAGAAAACTCCAATGCTATCGGAGTTAAAGATAAGGAGCTTAGCAAGGCTCTCAATATTTCCATGTTAACATTACAGTCATGCCTCACTAATATGCAGTTTATGAAAGAAGTAGGTGGAATTACCTACAAAGACGGCTATATTAACATTTGGTATCACCAGTGTTGTGGGCTACAAGAGGTCTATCAAAAAGCTCTTCGAGAATCGCCTTCTTTGAAATTACTAGAGCTTTTGTTTTTCAGAGACTTTAGTTCCTTAGAAGAGTTAGCTGAAGAGCTGTTTGTCAGCTTATCTACCCTCAAACGCCTCATCAAAAAAACCAACACTTACTTGTCT…
mga170	ATGCATGTAAGTAAATTGTTTACTAGCCAACAATGGAGAGAATTGAAACTGATCTCATATTTAACAGAAAACTCCAATGCTATCGGAGTTAAAGATAAGGAGCTTAGCAAGGCTCTCAATATTTCCATGTTAACATTACAGTCATGCCTCACTAATATGCAGTTTATGAAAGAAGTAGGTGGAATTACCTACAAAGACGGCTATATTAACATTTGGTATCACCAGTGTTGTGGGCTACAAGAGGTCTATCAAAAAGCTCTTCGAGAATCGCCTTCTTTGAAATTACTAGAGCTTTTGTTTTTCAGAGACTTTAGTTCCTTAGAAGAGTTAGCTGAAGAGCTGTTTGTCAGCTTATCTACCCTCAAACGCCTCATCAAAAAAACCAACACTTACTTGTCT…
mga171.0	ATGCATGTAAGTAAATTATTTACTAGCCAACAATGGAGAGAATTGAAACTGATCTCATATTTAACAGAAAACTCCAATGCTATCGGAGTTAAAGATAAGGAGCTTAGCAAGGCTCTCAATATTTCCATGTTAACATTACAGTCATGCCTCACTAATATGCAGTTCATGAAAGAAGTAGGTGGAATTACCTACAAAGACGGCTATATTAACATTTGGTATCACCAGTGTTGTGGGCTACAAGAGGTCTATCAAAAAGCTCTTCGAGAATCGCCTTCTTTGAAATTACTGGAGCTTTTGTTTTTCAGAGACTTTAGTTCCTTAGAAGAGTTAGCTGAAGAGCTGTTTGTCAGTTTATCTACCCTCAAACGCCTCATCAAAAAAACCAACACTTACTTGTCT…
mga171.1	ATGCATGTAAGTAAATTATTTACTAGCCAACAATGGAGAGAATTGAAACTGATCTCATATTTAACAGAAAACTCCAATGCTATCGGAGTTAAAGATAAGGAGCTTAGCAAGGCTCTCAATATTTCCATGTTAACATTACAGTCATGCCTCACTAATATGCAGTTCATGAAAGAAGTAGGTGGAATTACCTACAAAGACGGCTATATTAACATTTGGTATCACCAGTGTTGTGGGCTACAAGAGGTCTATCAAAAAGCTCTTCGAGAATCGCCTTCTTTGAAATTACTGGAGCTTTTGTTTTTCAGAGACTTTAGTTCCTTAGAAGAGTTAGCTGAAGAGCTGTTTGTCAGTTTATCTACCCTCAAACGCCTCATCAAAAAAACCAACACTTACTTGTCT…
mga171.2	ATGCATGTAAGTAAATTGTTTACTAGCCAACAATGGAGAGAATTGAAACTGATCTCATATTTAACAGAAAACTCCAATGCTATCGGAGTTAAAGATAAGGAGCTTAGCAAGGCTCTCAATATCTCCATGTTAACATTACAGTCATGCCTCACTAATATGCAGTTTATGAAAGAAGTAGGTGGAATTACCTACAAAGACGGCTATATTAACATTTGGTATCACCAGTGTTGTGGGCTACAAGAGGTCTATCAAAAAGCTCTTCGAGAATCGCCTTCTTTGAAATTACTGGAGCTTTTGTTTTTCAGAGACTTTAGTTCCTTAGAAGAGTTAGCTGAAGAGCTGTTTGTCAGCTTATCTACCCTCAAACGCCTCATCAAAAAAACCAACACTTACTTATCT…
mga171.3	ATGCATGTAAGTAAATTGTTTACTAGCCAACAATGGAGAGAATTGAAACTGATCTCATATTTAACAGAAAACTCCAATGCTATCGGGGTTAAAGATAAGGAGCTTAGCAAGGCTCTCAATATTTCCATGTTAACATTACAGTCATGCCTCACTAATATGCAGTTTATGAAAGAAGTAGGTGGAATTACCTACAAAGACGGCTATATTAACATTTGGTATCACCAGTGTTGTGGGCTACAAGAGGTCTATCAAAAAGCTCTTCGAGAATCGCCTTCTTTGAAATTACTAGAGCTTTTGTTTTTCAGAGACTTTAGTTCCTTAGAAGAGTTAGCTGAAGAGCTGTTTGTCAGCTTATCTACCCTCAAACGCCTCATCAAAAAAACCAACACTTACTTGTCT…
mga171.4	ATGCATGTAAGTAAATTGTTTACTAGCCAACAATGGAGAGAATTGAAACTGATCTCATATTTAACAGAAAACTCCAATGCTATCGGAGTTAAAGATAAGGAGCTTAGCAAGGCTCTCAATATTTCCATGTTAACATTACAGTCATGCCTCACTAATATGCAGTTTATGAAAGAAGTAGGTGGAATTACCTACAAAGACGGCTATATTAACATTTGGTATCACCAGTGTTGTGGGCTACAAGAGGTCTATCAAAAAGCTCTTCGAGAATCGCCTTCTTTGAAATTACTGGAGCTTTTGTTTTTCAGAGACTTTAGTTCCTTAGAAGAGTTAGCTGAAGAGCTGTTTGTCAGCTTATCTACCCTCAAACGCCTCATCAAAAAAACCAACACTTACTTGTCT…
mga176	ATGCATGTAAGTAAATTGTTTACTAGCCAACAATGGAGAGAATTGAAACTGATCTCATATTTAACAGAAAACTCCAATGCTATCGGAGTTAAAGATAAGGAGCTTAGCAAGGCTCTCAATATTTCCATGTTAACATTACAGTCATGCCTCACTAATATGCAGTTTATGAAAGAAGTAGGTGGAATTACCTACAAAGACGGCTATATTAACATTTGGTATCACCAGTGTTGTGGGCTACAAGAGGTCTATCAAAAAGCTCTTCGAGAATCGCCTTCTTTGAAATTACTGGAGCTTTTGTTTTTCAGAGACTTTAGTTCCTTAGAAGAGTTAGCTGAAGAGCTGTTTGTCAGCTTATCTACCCTCAAACGCCTCATCAAAAAAACCAACACTTACTTGTCT…
mga177	ATGAAGGTAATGCATGTAAGTAAATTGTTTACTAGCCAACAATGGAGAGAATTGAAACTGATCTCATATTTAACAGAAAACTCCAATGCTATCGGAGTTAAAGATAAGGAGCTTAGCAAGGCTCTCAATATCTCCATGTTAACATTACAGTCATGCCTCACTAATATGCAGTTTATGAAAGAAGTAGGTGGAATTACCTACAAAGACGGCTATATTAACATTTGGTATCACCAGTGTTGTGGGCTACAAGAGGTCTATCAAAAAGCTCTTCGAGAATCGCCTTCTTTGAAATTACTGGAGCTTTTGTTTTTCAGAGACTTTAGTTCCTTAGAAGAGTTAGCTGAAGAGCTGTTTGTCAGCTTATCTACCCTCAAACGCCTCATCAAAAAAACCAACACT…
mga178	ATGAAGTTAATGCATGTAAGTAAATTGTTTACTAGCCAACAATGGAGAGAATTGAAACTGATCTCATATTTAACAGAAAACTCCAATGCTATCGGAGTTAAAGATAAGGAGCTTAGCAAGGCTCTCAATATTTCCATGTTAACATTACAGTCATGCCTCACTAATATGCAGTTTATGAAAGAAGTAGGTGGAATTACCTACAAAGACGGCTATATTAACATTTGGTATCACCAGTGTTGTGGGCTACAAGAGGTCTATCAAAAAGCTCTTCGAGAATCGCCTTCTTTGAAATTACTGGAGCTTTTGTTTTTCAGAGACTTTAGTTCCTTAGAAGAGTTAGCTGAAGAGCTGTTTGTCAGTTTATCTACCCTCAAACGCCTCATCAAAAAAACCAACACT…
mga179	ATGAAGTTAATGCATGTAAGTAAATTATTTACTAGCCAACAATGGAGAGAATTGAAACTGATCTCATATTTAACAGAAAACTCCAATGCTATCGGAGTTAAAGATAAGGAGCTTAGCAAGGCTCTCAATATTTCCATGTTAACATTACAGTCATGCCTCACTAATATGCAGTTTATGAAAGAAGTAGGCGGAATTACCTACAAAGACGGCTATATTAACATTTGGTATCACCAGTGTTGTGGGCTACAAGAGGTCTATCAAAAAGCTCTTCGAGAATCGCCTTCTTTGAAATTACTGGAGCTTTTGTTTTTCAGAGACTTTAGTTCCTTAGAAGAGTTAGCTGAAGAGCTGTTTGTCAGCTTATCTACCCTCAAACGCCTCATCAAAAAAACCAACACT…
mga180	ATGAAGTTAATGCATGTAAGTAAATTGTTTACTAGCCAACAATGGAGAGAATTGAAACTGATCTCATATTTAACAGAAAACTCCAATGCTATCGGAGTTAAAGATAAGGAGCTTAGCAAGGCTCTCAATATTTCCATGTTAACATTACAGTCATGCCTCACTAATATGCAGTTTATGAAAGAAGTAGGTGGAATTACCTACAAAGACGGCTATATTAACATTTGGTATCACCAGTGTTGTGGGCTACAAGAGGTCTATCAAAAAGCTCTTCGAGAATCGCCTTCTTTGAAATTACTAGAGCTTTTGTTTTTCAGAGACTTTAGTTCCTTAGAAGAGTTAGCTGAAGAGCTGTTTGTCAGTTTATCTACCCTCAAACGCCTCATCAAAAAAACCAACACT…
mga181	ATGAAGTTAATGCATGTAAGTAAATTGTTTACTAGCCAACAATGGAGAGAATTGAAACTGATCTCATATTTAACAGAAAACTCCAATGCTATCGGAGTTAAAGACAAAGAGCTTAGCAAGGCTCTCAATATCTCCATGTTAACATTACAGTCATGCCTCACTAATATGCAGTTTATGAAAGAAGTAGGTGGAATTACCTACAAAGACAGCTATATTAACATTTGGTATCACCAGTGTTGTGGGCTACAAGAGGTCTATCAAAAAGCTCTTCGAGAATCGCCTTCTTTGAAATTACTGGAGCTTTTGTTTTTCAGAGACTTTAGTTCCTTAGAAGAGTTAGCTGAAGAGCTGTTTGTCAGCTTATCTACCCTCAAACGCCTCATCAAAAAAACCAACACT…
mga182	ATGAAGTTAATGCATGTAAGTAAATTGTTTACTAGCCAACAATGGAGAGAATTGAAACTGATCTCATATTTAACGGAAAACTCCAATGCTATCGGAGTTAAAGATAAGGAGCTTAGCAAGGCTCTCAATATTTCCATGTTAACATTACAGTCATGCCTCACTAATATGCAGTTTATGAAAGAAGTAGGTGGAATTACCTACAAAGACGGCTATATTAACATTTGGTATCACCAGTGTTGTGGGTTACAAGAGGTCTATCAAAAAGCTCTTCGAGAATCGCCTTCTTTGAAATTACTAGAGCTTTTGTTTTTCAGAGACTTTAGTTCCTTAGAAGAGTTAGCTGAAGAGCTGTTTGTCAGCTTATCTACCCTCAAACGCCTCATCAAAAAAACCAACACT…
mga183	ATGAAGTTAATGCATGTAAGTAAATTGTTTACTAGCCAACAATGGAGAGAATTGAAACTGATCTCATATTTAACAGAAAACTCCAATGCTATCGGAGTTAAAGATAAGGAGCTTAGCAAGGCTCTCAATATTTCTATGTTAACATTACAGTCATGCCTCACTAATATGCAGTTTATGAAAGAAGTAGGTGGAATTACCTACAAAGACGGCTATATTAACATTTGGTATCACCAGTGTTGTGGGCTACAAGAGGTCTATCAAAAAGCTCTTCGAGAATCGCCTTCTTTGAAATTACTGGAGCTTTTGTTTTTCAGAGACTTTAGTTCCTTAGAAGAGTTAGCTGAAGAGCTGTTTGTCAGTTTATCTACCCTCAAACGCCTCATCAAAAAAACCAACACT…
mga184	ATGAAGTTAATGCATGTAAGTAAATTGTTTACTAGCCAACAATGGAGAGAATTGAAACTGATCTCATATTTAACAGAAAACTCCAATGCTATCGGAGTTAAAGATAAGGAGCTTAGCAAGGCTCTCAATATTTCCATGTTAACATTACAGTCATGCCTCACTAATATGCAGTTTATGAAAGAAGTAGGTGGAATTACCTACAAAGACGGCTATATTAACATTTGGTATCACCAGTGTTGTGGGCTACAAGAGGTCTATCAAAAAGCTCTTCGAGAATCGCCTTCTTTGAAATTACTGGAGCTTTTGTTTTTCAGAGACTTTAGTTCCTTAGAAGAGTTAGCTGAAGAGCTGTTTGTCAGCTTATCTACCCTCAAACGCCTCATCAAAAAAACCAACACT…
mga185.0	ATGAAGTTAATGCATGTAAGTAAATTGTTTACTAGCCAACAATGGAGAGAATTGAAACTGATCTCATATTTAACAGAAAACTCCAATGCTATCGGAGTTAAAGATAAGGAGCTTAGCAAGGCTCTCAATATTTCCATGTTAACATTACAGTCATGCCTCACTAATATGCAGTTTATGAAAGAAGTAGGTGGAATTACCTATAAAGACGGCTATATTAACATTTGGTATCACCAGTGTTGTGGGCTACAAGAGGTCTATCAAAAAGCTCTTCGAGAATCGCCTTCTTTGAAATTACTGGAGCTTTTGTTTTTCAGAGACTTTAGTTCCTTAGAAGAGTTAGCTGAAGAGCTGTTTGTCAGCTTATCTACCCTCAAACGCCTCATCAAAAAAACCAACACT…
mga185.1	ATGAAGTTAATGCATGTAAGTAAATTGTTTACTAGCCAACAATGGAGAGAATTGAAACTGATCTCATATTTAACAGAAAACTCCAATGCTATCGGAGTTAAAGATAAGGAGCTTAGCAAGGCTCTCAATATTTCCATGTTAACATTACAGTCATGCCTCACTAATATGCAGTTTATGAAAGAAGTAGGTGGAATTACCTATAAAGACGGCTATATTAACATTTGGTATCACCAGTGTTGTGGGCTACAAGAGGTCTATCAAAAAGCTCTTCGAGAATCGCCTTCTTTGAAATTACTGGAGCTTTTGTTTTTCAGAGACTTTAGTTCCTTAGAAGAGTTAGCTGAAGAGCTGTTTGTCAGCTTATCTACCCTCAAACGCCTCATCAAAAAAACCAACACT…
mga185.2	ATGAAGTTAATGCATGTAAGTAAATTGTTTACTAGCCAACAATGGAGAGAATTGAAACTGATCTCATATTTAACAGAAAACTCCAATGCTATCGGAGTTAAAGATAAGGAGCTTAGCAAGGCTCTCAATATTTCCATGTTAACATTACAGTCATGCCTCACTAATATGCAGTTTATGAAAGAAGTAGGTGGAATTACCTACAAAGACGGCTATATTAACATTTGGTATCACCAGTGTTGTGGGCTACAAGAGGTCTATCAAAAAGCTCTTCGAGAATCGCCTTCTTTGAAATTACTGGAGCTTTTGTTTTTCAGAGACTTTAGTTCCTTAGAAGAGTTAGCTGAAGAGCTGTTTGTCAGCTTATCTACCCTCAAACGCCTCATCAAAAAAACCAACACT…
mga185.3	ATGAAGTTAATGCATGTAAGTAAATTGTTTACTAGCCAACAATGGAGAGAATTGAAACTGATCTCATATTTAACAGAAAACTCCAATGCTATCGGAGTTAAAGACAAAGAGCTTAGCAAGGCTCTCAATATCTCCATGTTAACATTACAGTCATGCCTCACTAATATGCAGTTTATGAAAGAAGTAGGTGGAATTACCTACAAAGACGGCTATATTAACATTTGGTATCACCAGTGTTGTGGGCTACAAGAGGTCTATCAAAAAGCTCTTCGAGAATCGCCTTCTTTGAAATTACTGGAGCTTTTGTTTTTCAGAGACTTTAGTTCCTTAGAAGAGTTAGCTGAAGAGCTGTTTGTCAGCTTATCTACCCTCAAACGCCTCATCAAAAAAACCAACACT…
mga185.4	ATGAAGTTAATGCATGTAAGTAAATTGTTTACTAGCCAACAATGGAGAGAATTGAAACTGATCTCATATTTAACAGAAAACTCCAATGCTATCGGAGTTAAAGATAAGGAGCTTAGCAAGGCTCTCAATATTTCCATGTTAACATTACAGTCATGCCTCACTAATATGCAGTTTATGAAAGAAGTAGGTGGAATTACCTACAAAGACGGCTATATTAACATTTGGTATCACCAGTGTTGTGGGCTACAAGAGGTCTATCAAAAAGCTCTTCGAGAATCGCCTTCTTTGAAATTACTGGAGCTTTTGTTTTTCAGAGACTTTAGTTCCTTAGAAGAGTTAGCTGAAGAGCTGTTTGTCAGCTTATCTACCCTCAAACGCCTCATCAAAAAAACCAACACT…
mga185.5	ATGAAGTTAATGCATGTAAGTAAATTGTTTACTAGCCAACAATGGAGAGAATTGAAACTGATCTCATATTTAACAGAAAACTCCAATGCTATCGGAGTTAAAGATAAGGAGCTTAGCAAGGCTCTCAATATTTCCATGTTAACATTACAGTCATGCCTCACTAATATGCAGTTTATGAAAGAAGTAGGTGGAATTACCTACAAAGACGGCTATATTAATATTTGGTATCACCAGTGTTGTGGGCTACAAGAGGTCTATCAAAAAGCTCTTCGAGAATCGCCTTCTTTGAAATTACTGGAGCTTTTGTTTTTCAGAGACTTTAGTTCCTTAGAAGAGTTAGCTGAAGAGCTGTTTGTCAGCTTATCTACCCTCAAACGCCTCATCAAAAAAACCAACACT…
mga191	ATGAAGTTAATGCATGTAAGTAAATTGTTTACTAGCCAACAATGGAGAGAATTGAAACTGATCTCATATTTAACAGAAAACTCCAGTGCTATCGGAGTTAAAGACAAAGAGCTTAGCAAGACTCTCAATATCTCCATGTTAACATTACAGTCATGCCTCACTAATATGCAGTTTATGAAAGAAGTAGGTGGAATTACCTACAAAGACGGCTATATTAACATTTGGTATCACCAGTGTTGTGGGCTACAAGAGGTCTATCAAAAAGCTCTTCGAGAATCGCCTTCTTTGAAATTACTGGAGCTTTTGTTTTTCAGAGACTTTAGTTCCTTAGAAGAGTTAGCTGAAGAGCTGTTTGTCAGCTTATCTACCCTCAAACGCCTCATCAAAAAAACCAACACT…
mga192.0	ATGAAGTTAATGCATGTAAGTAAATTATTTACTAGCCAACAATGGAGAGAATTGAAACTGATCTCATATTTAACAGAAAACTCCAGTGCTATCGGAGTTAAAGATAAGGAGCTTAGCAAGACTCTCAATATTTCCATGTTAACATTACAGTCATGTCTCACTAATATGCAGTTCATGAAAGAAGTAGGTGGAATTACCTACAAAGACGGCTATATTAACATTTGGTATCACCAGTGTTGTGGGCTACAAGAGGTCTATCAAAAAGCTCTTCGAGAATCGCCTTCTTTGAAATTACTGGAGCTTTTGTTTTTCAGAGACTTTAGTTCCTTAGAAGAGTTAGCTGAAGAGCTGTTTGTCAGCTTATCTACCCTCAAACGCCTCATCAAAAAAACCAACACT…
mga192.1	ATGAAGTTAATGCATGTAAGTAAATTATTTACTAGCCAACAATGGAGAGAATTGAAACTGATCTCATATTTAACAGAAAACTCCAGTGCTATCGGAGTTAAAGATAAGGAGCTTAGCAAGACTCTCAATATTTCCATGTTAACATTACAGTCATGTCTCACTAATATGCAGTTCATGAAAGAAGTAGGTGGAATTACCTACAAAGACGGCTATATTAACATTTGGTATCACCAGTGTTGTGGGCTACAAGAGGTCTATCAAAAAGCTCTTCGAGAATCGCCTTCTTTGAAATTACTGGAGCTTTTGTTTTTCAGAGACTTTAGTTCCTTAGAAGAGTTAGCTGAAGAGCTGTTTGTCAGCTTATCTACCCTCAAACGCCTCATCAAAAAAACCAACACT…
mga192.2	ATGAAGTTAATGCATGTAAGTAAATTATTTACTAGCCAACAATGGAGAGAATTGAAACTGATCTCATATTTAACAGAAAACTCCAGTGCTATCGGAGTTAAAGATAAGGAGCTTAGCAAGACTCTCAATATTTCCATGTTAACATTACAGTCATGTCTCACTAATATGCAGTTCATGAAAGAAGTAGGTGGAATTACCTACAAAGACGGCTATATTAACATTTGGTATCACCAGTGTTGTGGGCTACAAGAGGTCTATCAAAAAGCTCTTCGAGAATCGCCTTCTTTGAAATTACTGGAGCTTTTGTTTTTCAGAGACTTTAGTTCCTTAGAAGAGTTAGCTGAAGAGCTGTTTGTCAGCTTATCTACCCTCAAACGCCTCATCAAAAAAACCAACACT…
mga192.3	ATGAAGTTAATGCATGTAAGTAAATTATTTACTAGCCAACAATGGAGAGAATTGAAACTGATCTCATATTTAACAGAAAACTCCAGTGCTATCGGAGTTAAAGATAAGGAGCTTAGCAAGACTCTCAATATTTCCATGTTAACATTACAGTCATGTCTCACTAATATGCAGTTCATGAAAGAAGTAGGTGGAATTACCTACAAAGACGGCTATATTAACATTTGGTATCACCAGTGTTGTGGGCTACAAGAGGTCTATCAAAAAGCTCTTCGAGAATCGCCTTCTTTGAAATTACTGGAGCTTTTGTTTTTCAGAGACTTTAGTTCCTTAGAAGAGTTAGCTGAAGAGCTGTTTGTCAGCTTATCTACCCTCAAACGCCTCATCAAAAAAACCAACACT…
mga196.0	ATGAAGTTAATGCATGTAAGTAAATTGTTTACTAGCCAACAATGGAGAGAATTGAAACTGATCTCATATTTAACAGAAAACTCCAGTGCTATCGGAGTTAAAGACAAAGAGCTTAGCAAGACTCTCAATATCTCCATGTTAACATTACAGTCATGCCTCACTAATATGCAGTTTATGAAAGAAGTAGGTGGAATTACCTACAAAGACGGCTATATTAACATTTGGTATCACCAGTGTTGTGGGCTACAAGAGGTCTATCAAAAAGCTCTTCGAGAATCGCCTTCTTTGAAATTACTGGAGCTTTTGTTTTTCAGAGACTTTAGTTCCTTAGAAGAGTTAGCTGAAGAGCTGTTTGTCAGCTTATCTACCCTCAAACGCCTCATCAAAAAAACCAACACT…
mga196.1	ATGAAGTTAATGCATGTAAGTAAATTGTTTACTAGCCAACAATGGAGAGAATTGAAACTGATCTCATATTTAACAGAAAACTCCAGTGCTATCGGAGTTAAAGACAAAGAGCTTAGCAAGACTCTCAATATCTCCATGTTAACATTACAGTCATGCCTCACTAATATGCAGTTTATGAAAGAAGTAGGTGGAATTACCTACAAAGACGGCTATATTAACATTTGGTATCACCAGTGTTGTGGGCTACAAGAGGTCTATCAAAAAGCTCTTCGAGAATCGCCTTCTTTGAAATTACTGGAGCTTTTGTTTTTCAGAGACTTTAGTTCCTTAGAAGAGTTAGCTGAAGAGCTGTTTGTCAGCTTATCTACCCTCAAACGCCTCATCAAAAAAACCAACACT…
mga196.2	ATGAAGTTAATGCATGTAAGTAAATTGTTTACTAGCCAACAATGGAGAGAATTGAAACTGATCTCATATTTAACAGAAAACTCCAGTGCTATCGGAGTTAAAGACAAAGAGCTTAGCAAGACTCTCAATATCTCCATGTTAACATTACAGTCATGCCTCACTAATATGCAGTTTATGAAAGAAGTAGGTGGAATTACCTACAAAGACGGCTATATTAACATTTGGTATCACCAGTGTTGTGGGCTACAAGAGGTCTATCAAAAAGCTCTTCGAGAATCGCCTTCTTTGAAATTACTGGAGCTTTTGTTTTTCAGAGACTTTAGTTCCTTAGAAGAGTTAGCTGAAGAGCTGTTTGTCAGCTTATCTACCCTCAAACGCCTCATCAAAAAAACCAACACT…
mga199	ATGCATGTAAGTAAATTATTTACTAGCCAACAATGGAGAGAATTGAAACTGATCTCATATTTAACAGAAAACTCCAGTGCTATCGGAGTTAAAGATAAGGAGCTTAGCAAGACTCTCAATATTTCCATGTTAACATTACAGTCATATCTCACTAATATGCAGTTCATGAAAGAAGTAGGTGGAATTACCTACAAAGACGGCTATATTAACATTTGGTATCACCAGTGTTGTGGGCTACAAGAGGTCTATCAAAAAGCTCTTCGAGAATCGCCTTCTTTGAAATTACTGGAGCTTTTGTTTTTCAGAGACTTTAGTTCCTTAGAAGAGTTAGCTGAAGAGCTGTTTGTCAGCTTATCTACCCTCAAACGCCTCATCAAAAAAACCAACACTTACTTGTCT…
mga200	ATGAATGTAAGTAAATTATTTACTAGCCAACAATGGAGAGAATTGAAACTGATCTCATATTTAACAGAAAACTCCAGTGCTATCGGAGTTAAAGATAAGGAGCTTAGCAAGACTCTCAATATTTCCATGTTAACATTACAGTCATGTCTCACTAATATGCAGTTCATGAAAGAAGTAGGTGGAATTACCTACAAAGACGGCTATATTAACATTTGGTATCACCAGTGTTGTGGGCTACAAGAGGTCTATCAAAAAGCTCTTCGAGAATCGCCTTCTTTGAAATTACTGGAGCTTTTGTTTTTCAGAGACTTTAGTTCCTTAGAAGAGTTAGCTGAAGAGCTGTTTGTCAGCTTATCTACCCTCAAACGCCTCATCAAAAAAACCAACACTTACTTGTCT…
mga201	ATGCATGTAAGTAAATTATTTACTAGCCAACAATGGAGAGAATTGAAACTGATCTCATATTTAACAGAAAACTCCAGTGCTATCGGAGTTAAAGATAAGGAGCTTAGCAAGACTCTCAATATTTCCATGTTAACATTACAGTCATGTCTCACTAATATGCAGTTCATGAAAGAAGTAGGTGGAATTACCTACAAAGACGGCTATATTAACATTTGGTATCACCAGTGTTGTGGGCTACAAGAGGTCTATCAAAAAGCTCTTCGAGAATCGCCTTCTTTGAAATTACTGGAGCTTTTGTTTTTCAGAGACTTTAGTTCCTTAGAAGAGTTAGCTGAAGAGCTGTTTGTCAGCTTATCTACCCTCAAACGCCTCATCAAAAAAACCAACACTTACTTGTCT…
mga202	ATGCATGTAAGTAAATTATTTACTAGCCAACAATGGAGAGAATTGAAACTGATCTCATATTTAACAGAAAACTCCAGTGCTATCGGAGTTAAAGATAAGGAGCTTAGCAAGACTCTCAATATTTCCATGTTAACATTACAGTCATGTCTCACTAATATGCAGTTCATGAAAGAAGTAGGTGGAATTACCTACAAAGACGGCTATATTAACATTTGGTATCACCAGTGTTGTGGGCTACAAGAGGTCTATCAAAAAGCTCTTCGAGAATCGCCTTCTTTGAAATTACTGGAGCTTTTGTTTTTCAGAGACTTTAGTTCCTTAGAAGAGTTAGCTGAAGAGCTGTTTGTCAGCTTATCTACCCTCAAACGCCTCATCAAAAAAACCAACACTTACTTGTCT…
mga203	ATGAAGTTAATGCATGTAAGTAAATTGTTTACTAGCCAACAATGGAGAGAATTGAAACTGATCTCATATTTAACAGAAAACTCCAATGCTATCGGAGTTAAAGATAAGGAGCTTAGCAAGGCTCTCAATATTTCCATGTTAACATTACAGTCATGCCTCACTAATATGCAGTTTATGAAAGAAGTAGGTGGAATTACCTACAAAGACGGCTATATTAACATTTGGTATCACCAGTGTTGTGGGCTACAAGAGGTCTATCAAAAAGCTCTTCGAGAATCACCCTCTTTGAAATTACTAGAGCTTTTGTTTTTCAGAGACTTTAGTTCCTTAGAAGAGTTAGCTGAAGAGCTGTTTGTTAGCTTATCTACCCTCAAACGCCTCATCAAAAAAACCAACACT…
mga204	ATGAAGTTAATGCATGTAAGTAAATTGTTTACTAGCCAACAATGGAGAGAATTGAAACTGATCTCATATTTAACAGAAAACTCCAATGCTATCGGAGTTAAAGATAAGGAGCTTAGCAAGGCTCTCAATATTTCCATGTTAACATTACAGTCATGCCTCACTAATATGCAGTTTATGAAAGAAGTAGGTGGAATTACCTACAAAGACGGCTATATTAACATTTGGTATCACCAGTGTTGTGGGCTACAAGAGGTCTATCAAAAAGCTCTTCGAGAATCACCCTCTTTGAAATTACTAGAGCTTTTGTTTTTCAGAGACTTTAGTTCCTTAGAAGAGTTAGCTGAAGAGCTGTTTGTTAGCTTATCTACCCTCAAACGCCTCATCAAAAAAACCAACACT…
mga205	ATGAAGTTAATGCATGTAAGTAAATTGTTTACTAGCCAACAATGGAGAGAATTGAAACTGATCTCATATTTAACAGAAAACTCCAATGCTATCGGAGTTAAAGATAAGGAGCTTAGCAAGGCTCTCAATATTTCCATGTTAACATTACAGTCATGCCTCACTAATATGCAGTTTATGAAAGAAGTAGGTGGAATTACCTACAAAGACGGCTATATTAACATTTGGTATCACCAGTGTTGTGGGCTACAAGAGGTCTATCAAAAAGCTCTTCGAGAATCACCCTCTTTGAAATTACTAGAGCTTTTGTTTTTCAGAGACTTTAGTTCCTTAGAAGAGTTAGCTGAAGAGCTGTTTGTTAGCTTATCTACCCTCAAACGCCTCATCAAAAAAACCAACACT…
mga206.0	ATGAAGTTAATGCATGTAAGTAAATTGTTTACTAGCCAACAATGGAGAGAATTGAAACTGATCTCATATTTAACAGAAAACTCCAATGCTATCGGAGTTAAAGATAAGGAGCTTAGCAAGGCTCTCAATATTTCCATGTTAACATTACAGTCATGCCTCACTAATATGCAGTTTATGAAAGAAGTAGGTGGAATTACCTACAAAGACGGCTATATTAACATTTGGTATCACCAGTGTTGTGGGCTACAAGAGGTCTATCAAAAAGCTCTCCGAGAATCGCCTTCTTTGAAATTACTGGAGCTTTTGTTTTTCAGAGACTTTAGTTCCTTAGAAGAGTTAGCTGAAGAGCTGTTTGTCAGTTTATCTACCCTCAAACGCCTCATCAAAAAAACCAACACT…
mga206.1	ATGAAGTTAATGCATGTAAGTAAATTGTTTACTAGCCAACAATGGAGAGAATTGAAACTGATCTCATATTTAACAGAAAACTCCAATGCTATCGGAGTTAAAGACAAAGAGCTTAGCAAGGCTCTCAATATCTCCATGTTAACATTACAGTCATGCCTCACTAATATGCAGTTTATGAAAGAAGTAGGTGGAATTACCTACAAAGACGGCTATATTAACATTTGGTATCACCAGTGTTGTGGGCTACAAGAGGTCTATCAAAAAGCTCTTCGAGAATCGCCTTCTTTGAAATTACTGGAGCTTTTGTTTTTCAGAGACTTTAGTTCCTTAGAAGAGTTAGCTGAAGAGCTGTTTGTCAGCTTATCTACCCTCAAACGCCTCATCAAAAAAACCAACACT…
mga208.0	ATGAAGTTAATGCATGTAAGTAAATTGTTTACTAGCCAACAATGGAGAGAATTGAAACTGATCTCATATTTAACAGAAAACTCCAGTGCTATCGGAGTTAAAGATAAAGAGCTTAGCAAGGCTCTCAATATCTCCATGTTAACATTACAGTCATGCCTCACTAATATGCAGTTTATGAAAGAAGTAGGTGGAATTACCTACAAAGACGGCTATATTAATATTTGGTATCACCAGTGTTGTGGGCTACAAGAGGTCTATCAAAAAGCTCTTCGAGAATCACCCTCTTTGAAGTTACTAGAGCTGTTGTTTTTCAGAGACTTTAGTTCCTTAGAAGAGTTAGCTGAAGAGCTGTTTGTCAGCTTATCTACCCTCAAACGCCTCATCAAAAAAACCAACACT…
mga208.1	ATGAAGTTAATGCATGTAAGTAAATTGTTTACTAGCCAACAATGGAGAGAATTGAAACTGATCTCATATTTAACAGAAAACTCCAGTGCTATCGGAGTTAAAGATAAAGAGCTTAGCAAGGCTCTCAATATCTCCATGTTAACATTACAGTCATGCCTCACTAATATGCAGTTTATGAAAGAAGTAGGTGGAATTACCTACAAAGACGGCTATATTAATATTTGGTATCACCAGTGTTGTGGGCTACAAGAGGTCTATCAAAAAGCTCTTCGAGAATCACCCTCTTTGAAGTTACTAGAGCTGTTGTTTTTCAGAGACTTTAGTTCCTTAGAAGAGTTAGCTGAAGAGCTGTTTGTCAGCTTATCTACCCTCAAACGCCTCATCAAAAAAACCAACACT…
mga210	ATGAAGTTAATGCATGTAAGTAAATTGTTTACTAGCCAACAATGGAGAGAATTGAAACTGATCTCATATTTAACAGAAAACTCCAATGCTATCGGAGTTAAAGATAAGGAGCTTAGCAAGGCTCTCAATATTTCCATGTTAACATTACGGTCATGCCTCACTAATATGCAGTTTATGAAAGAAGTAGGTGGAATTACCTACAAAGACGGCTATATTAACATTTGGTATCACCAGTGTTGTGGGCTACAAGAGGTCTATCAAAAAGCTCTTCGAGAATCGCCTTCTTTGAAATTACTGGAGCTTTTGTTTTTCAGAGACTTTAGTTCCTTAGAAGAGTTAGCTGAAGAGCTGTTTGTCAGTTTATCTACCCTCAAACGCCTCATCAAAAAAACCAACACT…
mga211.0	ATGAAGTTAATGCATGTAAGTAAATTGTTTACTAGCCAACAATGGAGAGAATTGAAACTGATCTCATATTTAACAGAAAACTCCAATGCTATCGGAGTTAAAGATAAGGAGCTTAGCAAGGCTCTCAATATTTCCATGTTAACATTACAGTCATGCCTCACTAATATGCAGTTTATGAAAGAAGTAGGTGGAATTACCTACAAAGACGGCTATATTAACATTTGGTATCACCAGTGTTGTGGGCTACAAGAGGTCTATCAAAAAGCTCTTCGAGAATCGCCTTCTTTGAAATTACTGGAGCTTTTGTTTTTCAGAGACTTTAGTTCCTTAGAAGAGTTAGCTGAAGAGCTGTTTGTCAGTTTATCTACCCTCAAACGCCTCATCAAAAAAACCAACACT…
mga211.1	ATGAAGTTAATGCATGTAAGTAAATTGTTTACTAGCCAACAATGGAGAGAATTGAAACTGATCTCATATTTAACAGAAAACTCCAATGCTATCGGAGTTAAAGATAAGGAGCTTAGCAAGGCTCTCAATATTTCCATGTTAACATTACAGTCATGCCTCACTAATATGCAGTTTATGAAAGAAGTAGGTGGAATTACCTACAAAGACGGCTATATTAACATTTGGTATCACCAGTGTTGTGGGCTACAAGAGGTCTATCAAAAAGCTCTTCGAGAATCGCCTTCTTTGAAATTACTGGAGCTTTTGTTTTTCAGAGACTTTAGTTCCTTAGAAGAGTTAGCTGAAGAGCTGTTTGTCAGTTTATCTACCCTCAAACGCCTCATCAAAAAAACCAACACT…
mga213	TTGAAACTGATCTCATATTTAACAGAAAACTCCAATGCTATCGGAGTTAAAGATAAGGAGCTTAGCAAGGCTCTCAATATTTCCATGTTAACATTACAGTCATGCCTCACTAATATGCAGTTTATGAAAGAAGTAGGTGGAATTACCTACAAAGACGGCTATATTAACATTTGGTATCACCAGTGTTGTGGGCTACAAGAGGTCTATCAAAAAGCACTTCGAGAATCGCCTTCTTTGAAATTACTGGAGCTTTTGTTTTTCAGAGACTTTAGTTCCTTAGAAGAGTTAGCTGAAGAGCTGTTTGTCAGTTTATCTACCCTCAAACGCCTCATCAAAAAAACCAACACTTACTTGTCTCATACCTTTGCTATTAGTATCGTGACAAGTCCAGTGCAGGTA…
mga214	ATGCATGTAAGTAAATTGTTTACTAGCCAACAATGGAGAGAATTGAAACTGATCTCATATTTAACAGAAAACTCCAATGCTATCGGAGTTAAAGATAAGGAGCTTAGCAAGGCTCTCAATATTTCCATGTTAACATTACAGTCATGCCTCACTAATATGCAGTTTATGAAAGAAGTAGGTGGAATTACCTACAAAGACGGCTATATTAACATTTGGTATCACCAGTGTTGTGGGCTACAAGAGGTCTATCAAAAAGCTCTTCGAGAATCACCCTCTTTGAAATTACTGGAGCTTTTGTTTTTCAGAGACTTTAGTTCCTTAGAAGAGTTAGCTGAAGAGCTGTTTGTCAGCTTATCTACCCTCAAACGCCTCATCAAAAAAACCAACACTTACTTGTCT…
mga215	ATGCATGTAAGTAAATTGTTTACTAGCCAACAATGGAGAGAATTGAAACTGATCTCATATTTAACAGAAAATTCCAATGCTATCGGAGTTAAAGACAAAGAGCTTAGCAAGGCTCTCAATATCTCCATGTTAACATTACAGTCATGCCTCACTAATATGCAGTTCATGAAAGAAGTAGGTGGAATTACCTACAAAGACGGCTATATTAACATTTGGTATCACCAGTGTTGTGGGCTACAAGAGGTCTATCAAAAAGCTCTTCGAGAATCTCCTTCTTTGAAATTACTGGAGCTTTTGTTTTTCAGAGACTTTAGTTCCTTAGAAGAGTTAGCTGAAGAGCTGTTTGTCAGCTTATCTACCCTCAAACGCCTCATCAAAAAAACCAACACTTACTTGTCT…
mga216	ATGCATGTAAGTAAATTGTTTACTAGCCAACAATGGAGAGAATTGAAACTGATCTCATATTTAACAGAAAACTCCAATGCTATCGGAGTTAAAGATAAGGAGCTTAGCAAGGCTCTCAATATTTCCATGTTAACATTACAGTCATGCCTCACTAATATGCAGTTTATGAAAGAAGTAGGTGGAATTACCTACAAAGACGGCTATATTAACATTTGGTATCACCAGTGTTGTGGGCTACAAGAGGTCTATCAAAAAGCTCTTCGAGAATCGCCTTCTTTGAAATTACTGGAGCTTTTGTTTTTCAGAGACTTTAGTTCCTTAGAAGAGTTAGCTGAAGAGCTGTTTGTCAGTTTATCTACCCTCAAACGCCTCATCAAAAAAACCAACACTTACTTGTCT…
mga217	ATGCATGTAAGTAAATTGTTTACTAGCCAACAATGGAGAGAATTGAAACTGATCTCATATTTAACAGAAAACTCCAATGCTATCGGAGTTAAAGATAAGGAGCTTAGCAAGGCTCTCAATATTTCCATGTTAACATTACAGTCATGCCTCACTAATATGCAGTTTATGAAAGAAGTAGGTGGAATTACCTACAAAGACGGCTATATTAACATTTGGTATCACCAGTGTTGTGGGCTACAAGAGGTCTATCAAAAAGCACTTCGAGAATCGCCTTCTTTGAAATTACTGGAGCTTTTGTTTTTCAGAGACTTTAGTTCCTTAGAAGAGTTAGCTGAAGAGCTGTTTGTCAGTTTATCTACCCTCAAACGCCTCATCAAAAAAACCAACACTTACTTGTCT…
mga218	ATGCATGTAAGTAAATTGTTTACTAGCCAACAATGGAGAGAATTGAAACTGATCTCATATTTAACAGAAAACTCCAATGCTATCGGAGTTAAAGATAAGGAGCTTAGCAAGGCTCTCAATATTTCCATGTTAACATTACAGTCATGCCTCACTAATATGCAGTTTATGAAAGAAGTAGGTGGAATTACCTACAAAGACGGCTATATTAACATTTGGTATCACCAGTGTTGTGGGCTACAAGAGGTCTATCAAAAAGCACTTCGAGAATCGCCTTCTTTGAAATTACTGGAGCTTTTGTTTTTCAGAGACTTTAGTTCCTTAGAAGAGTTAGCTGAAGAGCTGTTTGTCAGTTTATCTACCCTCAAACGCCTCATCAAAAAAACCAACACTTACTTGTCT…
mga219	ATGCATGTAAGTAAATTGTTTACTAGCCAACAATGGAGAGAATTGAAACTGATCTCATATTTAACAGAAAACTCCAATGCTATCGGAGTTAAAGATAAGGAGCTTAGCAAGGCTCTCAATATTTCCATGTTAACATTACAGTCATGCCTCACTAATATGCAGTTTATGAAAGAAGTAGGTGGAATTACCTACAAAGACGGCTATATTAACATTTGGTATCACCAGTGTTGTGGGCTACAAGAGGTCTATCAAAAAGCTCTTCGAGAATCGCCTTCTTTGAAATTACTGGAGCTTTTGTTTTTCAGAGACTTTAGTTCCTTAGAAGAGTTAGCTGAAGAGCTGTTTGTCAGTTTATCTACCCTCAAACGCCTCATCAAAAAAACCAACACTTACTTGTCT…
mga220	ATGAAGTTAATGCATGTAAGTAAATTGTTTACTAGCCAACAATGGAGAGAATTGAAACTGATCTCATATTTAACAGAAAACTCCAGTGCTATCGGAGTTAAAGATAAGGAGCTTAGCAAGGCTCTCAATATTTCCATGTTAACATTACAGTCATGTCTCACTAATATGCAGTTTATGAAAGAAGTAGGTGGAATTACCTACAAAGACGGCTATATTAACATTTGGTATCACCAGTGTTGTGGGCTACAAGAAGTCTATCAAAAAGCTCTTCGAGAATCGCCTTCTTTGAAATTACTGGAGCTTTTGTTTTTCAGAGACTTTAGTTCCTTAGAAGAGTTAGCTGAAGAGCTGTTTGTCAGCTTATCTACCCTCAAACGCCTCATCAAAAAAACCAACACT…
mga221.0	ATGAAGTTAATGCATGTAAGTAAATTGTTTACTAGCCAACAATGGAGAGAATTGAAACTGATCTCATATTTAACAGAAAACTCCAGTGCTATCGGAGTTAAAGATAAGGAGCTTAGCAAGGCTCTCAATATTTCCATGTTAACATTACAGTCATGTCTCACTAATATGCAGTTTATGAAAGAAGTAGGTGGAATTACCTACAAAGACGGCTATATTAACATTTGGTATCACCAGTGTTGTGGGCTACAAGAGGTCTATCAAAAAGCTCTTCGAGAATCGCCTTCTTTGAAATTACTGGAGCTTTTGTTTTTCAGAGACTTTAGTTCCTTAGAAGAGTTAGCTGAAGAGCTGTTTGTCAGCTTATCTACCCTCAAACGCCTCATCAAAAAAACCAACACT…
mga221.1	ATGAAGTTAATGCATGTAAGTAAATTGTTTACTAGCCAACAATGGAGAGAATTGAAACTGATCTCATATTTAACAGAAAACTCCAGTGCTATCGGAGTTAAAGATAAGGAGCTTAGCAAGGCTCTCAATATTTCCATGTTAACATTACAGTCATGTCTCACTAATATGCAGTTTATGAAAGAAGTAGGTGGAATTACCTACAAAGACGGCTATATTAACATTTGGTATCACCAGTGTTGTGGGCTACAAGAGGTCTATCAAAAAGCTCTTCGAGAATCGCCTTCTTTGAAATTACTGGAGCTTTTGTTTTTCAGAGACTTTAGTTCCTTAGAAGAGTTAGCTGAAGAGCTGTTTGTCAGCTTATCTACCCTCAAACGCCTCATCAAAAAAACCAACACT…
mga223	ATGAAGTTAATGCATGTAAGTAAATTGTTTACTAGCCAACAATGGAGAGAATTGAAACTGATCTCATATTTAACAGAAAACTCCAGTGCTATCGGAGTTAAAGATAAGGAGCTTAGCAAGGCTCTCAATATTTCCATGTTAACATTACAGTCATGTCTCACTAATATGCAGTTTATGAAAGAAGTAGGTGGAATTACCTACAAAGACGGCTATATTAACATTTGGTATCACCAGTGTTGTGGGCTACAAGAGGTCTATCAAAAAGCTCTTCGAGAATCGCCTTCTTTGAAATTACTGGAGCTTTTGTTTTTCAGAGACTTTAGTTCCTTAGAAGAGTTAGCTGAAGAGCTGTTTGTCAGCTTATCTACCCTCAAACGCCTCATCAAAAAAACCAACACT…
mga224	ATGCATGTAAGTAAATTGTTTACTAGCCAACAATGGAGAGAATTGAAACTGATCTCATATTTAACAGAAAACCCCAGTGCTATCGGAGTTAAAGATAAGGAGCTTAGCAAGGCTCTCAATATTTCCATGTTAACATTACAGTCATGTCTCACTAATATGCAGTTTATGAAAGAAGTAGGTGGAATTACCTACAAAGACGGCTATATTAACATTTGGTATCACCAGTGTTGTGGGCTACAAGAGGTCTATCAAAAAGCTCTTCGAGAATCGCCTTCTTTGAAATTACTGGAGCTTTTGTTTTTCAGAGACTTTAGTTCCTTAGAAGAGTTAGCTGAAGAGCTGTTTGTCAGCTTATCTACCCTCAAACGCCTCATCAAAAAAACCAACACTTACTTGTCT…
mga225	ATGCATGTAAGTAAATTGTTTACTAGCCAACAATGGAGAGAATTGAAACTGATCTCATATTTAACAGAAAACTCCAGTGCTATCGGAGTTAAAGATAAGGAGCTTAGCAAGGCTCTCAATATTTCCATGTTAACATTACAGTCATATCTCACTAATATGCAGTTTATGAAAGAAGTAGGTGGAATTACCTACAAAGACGGCTATATTAACATTTGGTATCACCAGTGTTGTGGGCTACAAGAGGTCTATCAAAAAGCTCTTCGAGAATCGCCTTCTTTGAAATTACTGGAGCTTTTGTTTTTCAGAGACTTTAGTTCCTTAGAAGAGTTAGCTGAAGAGCTGTTTGTCAGCTTATCTACCCTCAAACGCCTCATCAAAAAAACCAACACTTACTTGTCT…
mga226	ATGCATGTAAGTAAATTGTTTACTAGCCAACAATGGAGAGAATTGAAACTGATCTCATATTTAACAGAAAACTCCAGTGCTATCGGAGTTAAAGATAAGGAGCTTAGCAAGGCTCTCAATATTTCCATGTTAACATTACAGTCATGTCTCACTAATATGCAGTTTATGAAAGAAGTAGGTGGAATTACCTACAAAGACGGCTATATTAACATTTGGTATCACCAGTGTTGTGGGCTACAAGAGGTCTATCAAAAAGCTCTTCGAGAATCGCCTTCTTTGAAATTACTGGAGCTTTTGTTTTTCAGAGACTTTAGTTCCTTAGAAGAGTTAGCTGAAGAGCTGTTTGTCAGCTTATCTACCCTCAAACGCCTCATCAAAAAAACCAACACTTACTTGTCT…
mga227	ATGAAGTTAATGCATGTAAGTAAATTGTTTACTAGCCAACAATGGAGAGAATTGAAACTGATCTCATATTTAACAGAAAACTCCAATGCTATCGGAGTTAAAGATAAGGAGCTTAGCAAGGCTCTCAATATTTCCATGTTAACATTACAGTCATGCCTCACTAATATGCAGTTTATGAAAGAAGTAGGTGGAATTACCTACAAAGACGGCTATATTAACATTTGGTATCACCAGTGTTGTGGGCTACAAGAGGTCTATCAAAAAGCTCTTCGAGAATCGCCTTCTTTGAAATTACTGGAGCTTTTGTTTTTCAGAGACTTTAGTTCCTTAGAAGAGTTAGCTGAAGAGCTGTTTGTCAGCTTATCTACCCTCAAACGCCTCATCAAAAAAACCAACACT…
mga228	ATGAAGTTAATGCATGTAAGTAAATTGTTTACTAGCCAACAATGGAGAGAATTGAAACTGATCTCATATTTAACAGAAAACTCCAATGCTATCGGAGTTAAAGATAAGGAGCTTAGCAAGGCTCTCAATATTTCCATGTTAACATTACAGTCATGCCTCACTAATATGCAGTTTATGAAAGAAGTAGGTGGAATTACCTACAAAGACGGCTATATTAACATTTGGTATCACCAGTGTTGTGGGCTACAAGAGGTCTATCAAAAAGCTCTTCGAGAATCGCCTTCTTTGAAATTACTGGAGCTTTTGTTTTTCAGAGACTTTAGTTCCTTAGAAGAGTTAGCTGAAGAGCTGTTTGTCAGCTTATCTACCCTCAAACGCCTCATCAAAAAAACCAACACT…
mga229	ATGAAGTTAATGCATGTAAGTAAATTGTTTACTAGCCAACAATGGAGAGAATTGAAACTGATCTCATATTTAACAGAAAACTCCAATGCTATCGGAGTTAAAGATAAGGAGCTTAGCAAGGCTCTCAATATTTCCATGTTAACATTACAGTCATGCCTCACTAATATGCAGTTTATGAAAGAAGTAGGTGGAATTACCTACAAAGACGGCTATATTAACATTTGGTATCACCAGTGTTGTGGGCTACAAGAGGTCTATCAAAAAGCTCTTCGAGAATCGCCTTCTTTGAAATTACTGGAGCTTTTGTTTTTCAGAGACTTTAGTTCCTTAGAAGAGTTAGCTGAAGAGCTGTTTGTCAGCTTATCTACCCTCAAACGCCTCATCAAAAAAACCAACACT…
mga230	ATGAAGTTAATGCATGTAAGTAAATTGTTTACTAGCCAACAATGGAGAGAATTGAAACTGATCTCATATTTAACAGAAAACTCCAATGCTATCGGAGTTAAAGATAAGGAGCTTAGCAAGGCTCTCAATATTTCCATGTTAACATTACAGTCATGCCTCACTAATATGCAGTTTATGAAAGAAGTAGGTGGAATTACCTACAAAGACGGCTATATTAACATTTGGTATCACCAGTGTTGTGGGCTACAAGAGGTCTATCAAAAAGCTCTTCGAGAATCGCCTTCTTTGAAATTACTGGAGCTTTTGTTTTTCAGAGACTTTAGTTCCTTAGAAGAGTTAGCTGAAGAGCTGTTTGTCAGCTTATCTACCCTCAAACGCCTCATCAAAAAAACCAACACT…
mga231	ATGAAGTTAATGCATGTAAGTAAATTGTTTACTAGCCAACAATGGAGAGAATTGAAACTGATCTCATATTTAACAGAAAACTCCAATGCTATCGGAGTTAAAGATAAGGAGCTTAGCAAGGCTCTCAATATTTCCATGTTAACATTACAGTCATGCCTCACTAATATGCAGTTTATGAAAGAAGTAGGTGGAATTACCTACAAAGACGGCTATATTAACATTTGGTATCACCAGTGTTGTGGGCTACAAGAGGTCTATCAAAAAGCTCTTCGAGAATCGCCTTCTTTGAAATTACTGGAGCTTTTGTTTTTCAGAGACTTTAGTTCCTTAGAAGAGTTAGCTGAAGAGCTGTTTGTCAGTTTATCTACCCTCAAACGCCTCATCAAAAAAACCAACACT…
mga232	ATGAAGTTAATGCATGTAAGTAAATTGTTTACTAGCCAACAATGGAGAGAATTGAAACTGATCTCATATTTAACAGAAAACTCCAATGCTATCGGAGTTAAAGATAAGGAGCTTAGCAAGGCTCTCAATATTTCCATGTTAACATTACAGTCATGCCTCACTAATATGCAGTTTATGAAAGAAGTAGGTGGAATTACCTACAAAGACGGCTATATTAACATTTGGTATCACCAGTGTTGTGGGCTACAAGAGGTCTATCAAAAAGCTCTTCGAGAATCGCCTTCTTTGAAATTACTGGAGCTTTTGTTTTTCAGAGACTTTAGTTCCTTAGAAGAGTTAGCTGAAGAGCTGTTTGTCAGCTTATCTACCCTCAAACGCCTCATCAAAAAAACCAACACT…
mga233	ATGAAGTTAATGCATGTAAGTAAATTATTTACTAGCCAACAATGGAGAGAATTGAAACTGATCTCATATTTAACAGAAAACTCCAATGCTATCGGAGTTAAAGATAAGGAGCTTAGCAAGGCTCTCAATATTTCCATGTTAACATTACAGTCATGCCTCACTAATATGCAGTTTATGAAAGAAGTAGGTGGAATTACCTACAAAGACGGCTATATTAACATTTGGTATCACCAGTGTTGTGGGCTACAAGAGGTCTATCAAAAAGCTCTTCGAGAATCGCCTTCTTTGAAATTACTGGAGCTTTTGTTTTTCAGAGACTTTAGTTCCTTAGAAGAGTTAGCTGAAGAGCTGTTTGTCAGTTTATCTACCCTCAAACGCCTCATCAAAAAAACCAACACT…
mga234	ATGAAGTTAATGCATGTAAGTAAATTGTTTACTAGCCAACAATGGAGAGAATTGAAACTGATCTCATATTTAACAGAAAACTCCAATGCTATCGGAGTTAAAGATAAGGAGCTTAGCAAGGCTCTCAATATTTCCATGTTAACATTACAGTCATGCCTCACTAATATGCAGTTTATGAAAGAAGTAGGTGGAATTACCTACAAAGACGGCTATATTAACATTTGGTATCACCAGTGTTGTGGGCTACAAGAGGTCTATCAAAAAGCTCTTCGAGAATCGCCTTCTTTGAAATTACTGGAGCTTTTGTTTTTCAGAGACTTTAGTTCCTTAGAAGAGTTAGCTGAAGAGCTGTTTGTCAGTTTATCTACCCTCAAACGCCTCATCAAAAAAACCAACACT…
mga235	ATGCATGTAAGTAAATTGTTTACTAGCCAACAATGGAGAGAATTGAAACTGATCTCATATTTAACAGAAAACTCCAGTGCTATCGGAGTTAAAGATAAGGAGCTTAGCAAGGCTCTCAATATTTCCATGTTAACATTACAGTCATGTCTCACTAATATGCAGTTTATGAAAGAAGTAGGTGGAATTACCTACAAAGACGGCTATATTAACATTTGGTATCACCAGTGTTGTGGGCTACAAGAGGTCTATCAAAAAGCTCTTCGAGAATCGCCTTCTTTGAAATTACTGGAGCTTTTGTTTTTCAGAGACTTTAGTTCCTTAGAAGAGTTAGCTGAAGAGCTGTTTGTCAGCTTATCTACCCTCAAACGCCTCATCAAAAAAACCAACACTTACTTGTCT…
mga236	ATGAAGTTAATGCATGTAAGTAAATTGTTTACTAGCCAACAATGGAGAGAATTGAAACTGATCTCATATTTAACAGAAAACTCCAGTGCTATCGGAGTTAAAGATAAGGAGCTTAGCAAGGCTCTCAATATTTCCATGTTAACATTACAGTCATGCCTCACTAATATGCAGTTTATGAAAGAAGTAGGTGGAATTACCTACAAAGACGGCTATATTAACATTTGGTATCACCAGTGTTGTGGGCTACAAGAGGTCTATCAAAAAGCTCTTCGAGAATCGCCTTCTTTGAAATTACTGGAGCTTTTGTTTTTCAGAGACTTTAGTTCCTTAGAAGAGTTAGCTGAAGAGCTGTTTGTCAGTTTATCTACCCTCAAACGCCTCATCAAAAAAACCAACACT…
mga237	ATGAAGTTAATGCATGTAAGTAAATTGTTTACTAGCCAACAATGGAGAGAATTGAAACTGATCTCATATTTAACAGAAAACTCCAGTGCTATCGGAGTTAAAGATAAGGAGCTTAGCAAGGCTCTCAATATTTCCATGTTAACATTACAGTCATGCCTCACTAATATGCAGTTTATGAAAGAAATAGGTGGAATTACCTACAAAGACGGCTATATTAACATTTGGTATCACCAGTGTTGTGGGCTACAAGAGGTCTATCAAAAAGCTCTTCGAGAATCGCCTTCTTTGAAATTACTGGAGCTTTTGTTTTTCAGAGACTTTAGTTCCTTAGAAGAGTTAGCTGAAGAGCTGTTTGTCAGCTTATCTACCCTCAAACGCCTCATCAAAAAAACCAACACT…
mga238	ATGAAGTTAATGCATGTAAGTAAATTGTTTACTAGCCAACAATGGAGAGAATTGAAACTGATCTCATATTTAACAGAAAACTCCAGTGCTATCGGAGTTAAAGATAAAGAGCTTAGCAAGGCTCTCAATATCTCCATGTTAACATTACAGTCATGCCTCACTAATATGCAGTTTATGAAAGAAGTAGGTGGAATTACCTACAAAGACGGCTATATTAATATTTGGTATCACCAGTGTTGTGGGCTACAAGAGGTCTATCAAAAAGCTCTTCGAGAATCGCCTTCTTTGAAATTACTGGAGCTTTTGTTTTTCAGAGACTTTAGTTCCTTAGAAGAGTTAGCTGAAGAGCTGTTTGTCAGCTTATCTACCCTCAAACGCCTCATCAAAAAAACCAACACT…
mga239	ATGAAGTTAATGCATGTAAGTAAATTGTTTACTAGCCAACAATGGAGAGAATTGAAACTGATCTCATATTTAACAGAAAACTCCAGTGCTATCGGAGTTAAAGATAAGGAGCTTAGCAAGGCTCTCAATATTTCCATGTTAACATTACAGTCATGTCTCACTAATATGCAGTTTATGAAAGAAGTAGGTGGAATTACCTACAAAGACGGCTATATTAACATTTGGTATCACCAGTGTTGTGGGCTACAAGAGGTCTATCAAAAAGCTCTTCGAGAATCGCCTTCTTTGAAATTACTGGAGCTTTTGTTTTTCAGAGACTTTAGTTCCTTAGAAGAGTTAGCTGAAGAGCTGTTTGTCAGCTTATCTACCCTCAAACGCCTCATCAAAAAAACCAACACT…
mga240	ATGAAGTTAATGCATGTAAGTAAATTGTTTACTAGCCAACAATGGAGAGAATTGAAACTGATCTCATATTTAACAGAAAACTCCAGTGCTATCGGAGTTAAAGATAAGGAGCTTAGCAAGGCTCTCAATATTTCCATGTTAACATTACAGTCATGCCTCACTAATATGCAGTTCATGAAAGAAGTAGGTGGAATTACCTACAAAGACGGCTATATTAACATTTGGTATCACCAGTGTTGTGGGCTACAAGAGGTCTATCAAAAAGCTCTTCGAGAATCGCCTTCTTTGAAATTACTGGAGCTTTTGTTTTTCAGAGACTTTAGTTCCTTAGAAGAGTTAGCTGAAGAGCTGTTTGTCAGTTTATCTACCCTCAAACGCCTCATCAAAAAAACCAACACT…
mga241	ATGAAGTTAATGCATGTAAGTAAATTGTTTACTAGCCAACAATGGAGAGAATTGAAACTGATCTCATATTTAACAGAAAACTCCAGTGCTATCGGAGTTAAAGATAAGGAGCTTAGCAAGGCTCTCAATATTTCCATGTTAACATTACAGTCATGTCTCACTAATATGCAGTTTATGAAAGAAGTAGGTGGAATTACCTACAAAGACGGCTATATTAACATTTGGTATCACCAGTGTTGTGGGCTACAAGAGGTCTATCAAAAAGCTCTTCGAGAATCGCCTTCTTTGAAATTACTGGAGCTTTTGTTTTTCAGAGACTTTAGTTCCTTAGAAGAGTTAGCTGAAGAGCTGTTTGTCAGCTTATCTACCCTCAAACGCCTCATCAAAAAAACCAACACT…
mga242	ATGAAGTTAATGCATGTAAGTAAATTGTTTACTAGCCAACAATGGAGAGAATTGAAACTGATCTCATATTTAACAGAAAACTCCAGTGCTATCGGAGTTAAAGATAAAGAGCTTAGCAAGGCTCTCAATATCTCCATGTTAACATTACAGTCATGCCTCACTAATATGCAGTTCATGAAAGAAGTAGGTGGAATTACCTACAAAGACGGCTATATTAACATTTGGTATCACCAGTGTTGTGGGCTACAAGAGGTCTATCAAAAAGCTCTTCGAGAATCACCCTCTTTGAAGTTACTAGAGCTGTTGTTTTTCAGAGACTTTAGTTCCTTAGAAGAGTTAGCTGAAGAGCTGTTTGTCAGCTTATCTACCCTCAAACGCCTCATCAAAAAAACCAACACT…
mga243	ATGAAGTTAATGCATGTAAGTAAATTGTTTACTAGCCAACAATGGAGAGAATTGAAACTGATCTCATATTTAACAGAAAACTCCAGTGCTATCGGAGTTAAAGATAAGGAGCTTAGCAAGGCTCTCAATATTTCCATGTTAACATTACAGTCATGCCTCACTAATATGCAGTTTATGAAAGAAGTAGGTGGAATTACCTACAAAGACGGCTATATTAACATTTGGTATCACCAGTGTTGTGGGCTACAAGAGGTCTATCAAAAAGCCCTTCGAGAATCGCCTTCTTTGAAATTACTGGAGCTTTTGTTTTTCAGAGACTTTAGTTCCTTAGAAGAGTTAGCTGAAGAGCTGTTTGTCAGTTTATCTACCCTCAAACGCCTCATCAAAAAAACCAACACT…
mga244	ATGAAGTTAATGCATGTAAGTAAATTGTTTACTAGCCAACAATGGAGAGAATTGAAACTGATCTCATATTTAACAGAAAACTCCAGTGCTATCGGAGTTAAAGATAAGGAGCTTAGCAAGGCTCTCAATATTTCCATGTTAACATTACAGTCATGTCTCACTAATATGCAGTTTATGAAAGAAGTAGGTGGAATTACCTACAAAGACGGCTATATTAACATTTGGTATCACCAGTGTTGTGGGCTACAAGAGGTCTATCAAAAAGCTCTTCGAGAATCGCCTTCTTTGAAATTACTGGAGCTTTTGTTTTTCAGAGACTTTAGTTCCTTAGAAGAGTTAGCTGAAGAGCTGTTTGTCAGCTTATCTACCCTCAAACGCCTCATCAAAAAAACCAACACT…
mga245.0	ATGAAGTTAATGCATGTAAGTAAATTGTTTACTAGCCAACAATGGAGAGAATTGAAACTGATCTCATATTTAACAGAAAACTCCAGTGCTATCGGAGTTAAAGATAAAGAGCTTAGCAAGGCTCTCAATATCTCCATGTTAACATTACAGTCATGCCTCACTAATATGCAGTTCATGAAAGAAGTAGGTGGAATTACCTACAAAGACGGCTATATTAACATTTGGTATCACCAGTGTTGTGGGCTACAAGAGGTCTATCAAAAAGCTCTTCGAGAATCACCTTCTTTGAAGTTACTAGAGCTGTTGTTTTTCAGAGACTTTAGTTCCTTAGAAGAGTTAGCTGAAGAGCTGTTTGTCAGCTTATCTACCCTCAAACGCCTCATCAAAAAAACCAACACT…
mga245.1	ATGAAGTTAATGCATGTAAGTAAATTGTTTACTAGCCAACAATGGAGAGAATTGAAACTGATCTCATATTTAACAGAAAACTCCAGTGCTATCGGAGTTAAAGATAAGGAGCTTAGCAAGGCTCTCAATATTTCCATGTTAACATTACAGTCATGTCTCACTAATATGCAGTTTATGAAAGAAGTAGGTGGAATTACCTACAAAGACGGCTATATTAACATTTGGTATCACCAGTGTTGTGGGCTACAAGAGGTCTATCAAAAAGCTCTTCGAGAATCGCCTTCTTTGAAATTACTGGAGCTTTTGTTTTTCAGAGACTTTAGTTCCTTAGAAGAGTTAGCTGAAGAGCTGTTTGTCAGCTTATCTACCCTCAAACGCCTCATCAAAAAAACCAACACT…
mga245.2	ATGAAGTTAATGCATGTAAGTAAATTGTTTACTAGCCAACAATGGAGAGAATTGAAACTGATCTCATATTTAACAGAAAACTCCAGTGCTATCGGAGTTAAAGATAAAGAGCTTAGCAAGGCTCTCAATATCTCCATGTTAACATTACAGTCATGCCTCACTAATATGCAGTTTATGAAAGAAGTAGGTGGAATTACCTACAAAGACGGCTATATTAATATTTGGTATCACCAGTGTTGTGGGCTACAAGAGGTCTATCAAAAAGCTCTTCGAGAATCGCCTTCTTTGAAATTACTGGAGCTTTTGTTTTTCAGAGACTTTAGTTCCTTAGAAGAGTTAGCTGAAGAGCTGTTTGTCAGCTTATCTACCCTCAAACGCCTCATCAAAAAAACCAACACT…
mga245.3	ATGAAGTTAATGCATGTAAGTAAATTGTTTACTAGCCAACAATGGAGAGAATTGAAACTGATCTCATATTTAACAGAAAACTCCAGTGCTATCGGAGTTAAAGATAAGGAGCTTAGCAAGGCTCTCAATATTTCCATGTTAACATTACAGTCATGCCTCACTAATATGCAGTTTATGAAAGAAGTAGGTGGAATTACCTACAAAGACGGCTATATTAACATTTGGTATCACCAGTGTTGTGGGCTACAAGAGGTCTATCAAAAAGCTCTTCGAGAATCGCCTTCTTTGAAATTACTGGAGCTTTTGTTTTTCAGAGACTTTAGTTCCTTAGAAGAGTTAGCTGAAGAGCTGTTTGTCAGCTTATCTACCCTCAAACGCCTCATCAAAAAAACCAACACT…
mga245.4	ATGAAGTTAATGCATGTAAGTAAATTGTTTACTAGCCAACAATGGAGAGAATTGAAACTAATCTCATATTTAACAGAAAACTCCAGTGCTATCGGAGTTAAAGATAAGGAGCTTAGCAAGGCTCTCAATATTTCCATGTTAACATTACAGTCATGTCTCACTAATATGCAGTTTATGAAAGAAGTAGGTGGAATTACCTACAAAGACGGCTATATTAACATTTGGTATCACCAGTGTTGTGGGCTACAAGAGGTCTATCAAAAAGCTCTTCGAGAATCGCCTTCTTTGAAATTACTGGAGCTTTTGTTTTTCAGAGACTTTAGTTCCTTAGAAGAGTTAGCTGAAGAGCTGTTTGTCAGCTTATCTACCCTCAAACGCCTCATCAAAAAAACCAACACT…
mga245.5	ATGAAGTTAATGCATGTAAGTAAATTGTTTACTAGCCAACAATGGAGAGAATTGAAACTGATCTCATATTTAACAGAAAACTCCAGTGCTATCGGAGTTAAAGATAAGGAGCTTAGCAAGGCTCTCAATATTTCCATGTTAACATTACAGTCATGCCTCACTAATATGCAGTTTATGAAAGAAGTAGGTGGAATTACCTACAAAGACGGCTATATTAACATTTGGTATCACCAGTGTTGTGGGCTACAAGAGGTCTATCAAAAAGCTCTTCGAGAATCGCCTTCTTTGAAATTACTGGAGCTTTTGTTTTTCAGAGACTTTAGTTCCTTAGAAGAGTTAGCTGAAGAGCTGTTTGTCAGTTTATCTACCCTCAAACGCCTCATCAAAAAAACCAACACT…
mga245.6	ATGAAGTTAATGCATGTAAGTAAATTGTTTACTAGCCAACAATGGAGAGAATTGAAACTGATCTCATATTTAACAGAAAACTCCAGTGCTATCGGAGTTAAAGATAAGGAGCTTAGCAAGGCTCTCAATATTTCCATGTTAACATTACAGTCATGTCTCACTAATATGCAGTTTATGAAAGAAGTAGGTGGAATTACCTACAAAGACGGCTATATTAACATTTGGTATCACCAGTGTTGTGGGCTACAAGAGGTCTATCAAAAAGCTCTTCGAGAATCGCCTTCTTTGAAATTACTGGAGCTTTTGTTTTTCAGAGACTTTAGTTCCTTAGAAGAGTTAGCTGAAGAGCTGTTTGTCAGCTTATCTACCCTCAAACGCCTCATCAAAAAAACCAACACT…
mga245.7	ATGAAGTTAATGCATGTAAGTAAATTGTTTACTAGCCAACAATGGAGAGAATTGAAACTGATCTCATATTTAACAGAAAACTCCAGTGCTATCGGAGTTAAAGATAAGGAGCTTAGCAAGGCTCTCAATATTTCCATGTTAACATTACAGTCATGTCTCACTAATATGCAGTTTATGAAAGAAGTAGGTGGAATTACCTACAAAGACGGCTATATTAACATTTGGTATCACCAGTGTTGTGGGCTACAAGAGGTCTATCAAAAAGCTCTTCGAGAATCGCCTTCTTTGAAATTACTGGAGCTTTTGTTTTTCAGAGACTTTAGTTCCTTAGAAGAGTTAGCTGAAGAGCTGTTTGTCAGCTTATCTACCCTCAAACGCCTCATCAAAAAAACCAACACT…
mga245.8	ATGAAGTTAATGCATGTAAGTAAATTGTTTACTAGCCAACAATGGAGAGAATTGAAACTGATCTCATATTTAACAGAAAACTCCAGTGCTATCGGAGTTAAAGATAAAGAGCTTAGCAAGGCTCTCAATATCTCCATGTTAACATTACAGTCATGCCTCACTAATATGCAGTTTATGAAAGAAGTAGGTGGAATTACCTACAAAGACGGCTATATTAATATTTGGTATCACCAGTGTTGTGGGCTACAAGAGGTCTATCAAAAAGCTCTTCGAGAATCACCCTCTTTGAAGTTACTAGAGCTGTTGTTTTTCAGAGACTTTAGTTCCTTAGAAGAGTTAGCTGAAGAGCTGTTTGTCAGCTTATCTACCCTCAAACGCCTCATCAAAAAAACCAACACT…
mga245.9	ATGAAGTTAATGCATGTAAGTAAATTGTTTACTAGCCAACAATGGAGAGAATTGAAACTGATCTCATATTTAACAGAAAACTCCAGTGCTATCGGAGTTAAAGATAAGGAGCTTAGCAAGGCTCTCAATATTTCCATGTTAACATTACAGTCATGTCTCACTAATATGCAGTTTATGAAAGAAGTAGGTGGAATTACCTACAAAGACGGCTATATTAACATTTGGTATCACCAGTGTTGTGGGCTACAAGAGGTCTATCAAAAAGCTCTTCGAGAATCGCCTTCTTTGAAATTACTGGAGCTTTTGTTTTTCAGAGACTTTAGTTCCTTAGAAGAGTTAGCTGAAGAGCTGTTTGTCAGCTTATCTACCCTCAAACGCCTCATCAAAAAAACCAACACT…
mga255	ATGCATGTAAGTAAATTGTTTACTAGCCAACAATGGAGAGAATTGAAACTGATCTCATATTTAACAGAAAACTCCAGTGCTATCGGAGTTAAAGATAAGGAGCTTAGCAAGGCTCTCAATATTTCCATGTTAACATTACAGTCATGTCTCACTAATATGCAGTTTATGAAAGAAGTAGGTGGAATTACCTACAAAGACGGCTATATTAACATTTGGTATCACCAGTGTTGTGGGCTACAAGAGGTCTATCAAAAAGCTCTTCGAGAATCGCCTTCTTTGAAATTACTGGAGCTTTTGTTTTTCAGAGACTTTAGTTCCTTAGAAGAGTTAGCTGAAGAGCTGTTTGTCAGCTTATCTACCCTCAAACGCCTCATCAAAAAAACCAACACTTACTTGTCT…
mga256	ATGCATGTAAGTAAATTGTTTACTAGCCAACAATGGAGAGAATTGAAACTGATCTCATATTTAACAGAAAACTCCAGTGCTATCGGAGTTAAAGATAAAGAGCTTAGCAAGGCTCTCAATATCTCCATGTTAACATTACAGTCATGCCTCACTAATATGCAGTTCATGAAAGAAGTAGGTGGAATTACCTACAAAGACGGCTATATTAACATTTGGTATCACCAGTGTTGTGGGCTACAAGAGGTCTATCAAAAAGCTCTTCGAGAATCACCTTCTTTGAAGTTACTAGAGCTGTTGTTTTTCAGAGACTTTAGTTCCTTAGAAGAGTTAGCTGAAGAGCTGTTTGTCAGCTTATCTACCCTCAAACGCCTCATCAAAAAAACCAACACTTACTTGTCT…
mga257.0	ATGCATGTAAGTAAATTGTTTACTAGCCAACAATGGAGAGAATTGAAACTGATCTCATATTTAACAGAAAACTCCAGTGCTATCGGAGTTAAAGATAAGGAGCTTAGCAAGGCTCTCAATATTTCCATGTTAACATTACAGTCATGTCTCACTAATATGCAGTTTATGAAAGAAGTAGGTGGAATTACCTACAAAGACGGCTATATTAACATTTGGTATCACCAGTGTTGTGGGCTACAAGAGGTCTATCAAAAAGCTCTTCGAGAATCGCCTTCTTTGAAATTACTGGAGCTTTTGTTTTTCAGAGACTTTAGTTCCTTAGAAGAGTTAGCTGAAGAGCTGTTTGTCAGCTTATCTACCCTCAAACGCCTCATCAAAAAAACCAACACTTACTTGTCT…
mga257.1	ATGCATGTAAGTAAATTGTTTACTAGCCAACAATGGAGAGAATTGAAACTGATCTCATATTTAACAGAAAACTCCAGTGCTATCGGAGTTAAAGATAAAGAGCTTAGCAAGGCTCTCAATATCTCCATGTTAACATTACAGTCATGCCTCACTAATATGCAGTTCATGAAAGAAGTAGGTGGAATTACCTACAAAGACGGCTATATTAACATTTGGTATCACCAGTGTTGTGGGCTACAAGAGGTCTATCAAAAAGCTCTTCGAGAATCGCCTTCTTTGAAATTACTGGAGCTTTTGTTTTTCAGAGACTTTAGTTCCTTAGAAGAGTTAGCTGAAGAGCTGTTTGTCAGCTTATCTACCCTCAAACGCCTCATCAAAAAAACCAACACTTACTTGTCT…
mga259	ATGAAGTTAATGCATGTAAGTAAATTGTTTACTAGCCAACAATGGAGAGAATTGAAACTGATCTCATATTTAACAGAAAACTCCAGTGCTATCGGAGTTAAAGATAAGGAGCTTAGCAAGGCTCTCAATATTTCCATGTTAACATTACAGTCATGCCTCACTAATATGCAGTTTATGAAAGAAGTAGGTGGAATTACCTATAAAGACGGCTATATTAACATTTGGTATCACCAGTGTTGTGGGCTACAAGAGGTCTATCAAAAAGCTCTTCGAGAATCGCCTTCTTTGAAATTACTGGAGCTTTTGTTTTTCAGAGACTTTAGTTCCTTAGAAGAGTTAGCTGAAGAGCTGTTTGTCAGTTTATCTACCCTCAAACGCCTCATCAAAAAAACCAACACT…
mga260	ATGAAGTTAATGCATGTAAGTAAATTGTTTACTAGCCAACAATGGAGAGAATTGAAACTGATCTCATATTTAACAGAAAACTCCAGTGCTATCGGAGTTAAAGATAAGGAGCTTAGCAAGGCTCTCAATATTTCCATGTTAACATTACAGTCATGTCTCACTAATATGCAGTTTATGAAAGAAGTAGGTGGAATTACCTACAAAGACGGCTATATTAACATTTGGTATCACCAGTGTTGTGGGCTACAAGAGGTCTATCAAAAAGCTCTTCGAGAATCGCCTTCTTTGAAATTACTGGAGCTTTTGTTTTTCAGAGACTTTAGTTCCTTAGAAGAGTTAGCTGAAGAGCTGTTTGTCAGCTTATCTACCCTCAAACGCCTCATCAAAAAAACCAACACT…
mga261.0	ATGAAGTTAATGCATGTAAGTAAATTGTTTACTAGCCAACAATGGAGAGAATTGAAACTGATCTCATATTTAACAGAAAACTCCAGTGCTATCGGAGTTAAAGATAAAGAGCTTAGCAAGGCTCTCAATATCTCCATGTTAACATTACAGTCATGCCTCACTAATATGCAGTTTATGAAAGAAGTAGGTGGAATTACCTACAAAGACGGCTATATTAACATTTGGTATCACCAGTGTTGTGGGCTACAAGAGGTCTATCAAAAAGCTCTTCGAGAATCTCCCTCTTTGAAATTACTGGAGCTTTTGTTTTTCAGAGACTTTAGTTCCTTAGAAGAGTTAGCTGAAGAGCTGTTTGTCAGCTTATCTACCCTCAAACGCCTCATCAAAAAAACCAACACT…
mga261.1	ATGAAGTTAATGCATGTAAGTAAATTGTTTACTAGCCAACAATGGAGAGAATTGAAACTGATCTCATATTTAACAGAAAACTCCAGTGCTATCGGAGTTAAAGATAAGGAGCTTAGCAAGGCTCTCAATATTTCCATGTTAACATTACAGTCATGCCTCACTAATATGCAGTTTATGAAAGAAGTAGGTGGAATTACCTACAAAGACGGCTATATTAACATTTGGTATCACCAGTGTTGTGGGCTACAAGAGGTCTATCAAAAAGCTCTTCGAGAATCGCCTTCTTTGAAATTACTGGAGCTTTTGTTTTTCAGAGACTTTAGTTCCTTAGAAGAGTTAGCTGAAGAGCTGTTTGTCAGCTTATCTACCCTCAAACGCCTCATCAAAAAAACCAACACT…
mga263	ATGAAGTTAATGCATGTAAGTAAATTGTTTACTAGCCAACAATGGAGAGAATTGAAACTGATCTCATATTTAACAGAAAACTCCAATGCTATCGGAGTTAAAGATAAGGAGCTTAGCAAGGCTCTCAATATTTCCATGTTAACATTACAGTCATGCCTCACTAATATGCAGTTTATGAAAGAAGTAGGTGGAATTACCTACAAAGACGGCTATATTAACATTTGGTATCACCAGTGTTGTGGGCTACAAGAGGTCTATCAAAAAGCTCTTCGAGAATCGCCTTCTTTGAAATTACTGGAGCTTTTGTTTTTCAGAGACTTTAGTTCCTTAGAAGAGTTAGCTGAAGAGCTGTTTGTTAGCTTATCTACCCTCAAACGCCTCATCAAAAAAACCAACACT…
mga264	ATGAAGTTAATGCATGTAAGTAAATTGTTTACTAGCCAACAATGGAGAGAATTGAAACTGATCTCATATTTAACAGAAAACTCCAATGCTATCGGAGTTAAAGATAAGGAGCTTAGCAAGGCTCTCAATATTTCCATGTTAACATTACAGTCATGCCTCACTAATATGCAGTTTATGAAAGAAGTAGGTGGAATTACCTACAAAGACGGCTATATTAACATTTGGTATCACCAGTGTTGTGGGCTACAAGAGGTCTATCAAAAAGCTCTTCGAGAATCGCCTTCTTTGAAATTACTGGAGCTTTTGTTTTTCAGAGACTTTAGTTCCTTAGAAGAGTTAGCTGAAGAGCTGTTTGTCAGCTTATCTACCCTCAAACGCCTCATCAAAAAAACCAACACT…
mga265	ATGCATGTAAGTAAATTGTTTACTAGCCAACAATGGAGAGAATTGAAACTGATCTCATATTTAACAGAAAACTCCAGTGCTATCGGAGTTAAAGATAAGGAGCTTAGCAAGGCTCTCAATATTTCCATGTTAACATTACAGTCATGCCTCACTAATATGCAGTTTATGAAAGAAGTAGGTGGAATTACCTATAAAGACGGCTATATTAACATTTGGTATCACCAGTGTTGTGGGCTACAAGAGGTCTATCAAAAAGCTCTTCGAGAATCGCCTTCTTTGAAATTACTGGAGCTTTTGTTTTTCAGAGACTTTAGTTCCTTAGAAGAGTTAGCTGAAGAGCTGTTTGTCAGTTTATCTACCCTCAAACGCCTCATCAAAAAAACCAACACTTACTTGTCT…
mga266	ATGCATGTAAGTAAATTGTTTACTAGCCAACAATGGAGAGAATTGAAACTGATCTCATATTTAACAGAAAACTCCAGTGCTATCGGAGTTAAAGATAAGGAGCTTAGCAAGGCTCTCAATATTTCCATGTTAACATTACAGTCATGCCTCACTAATATGCAGTTTATGAAAGAAGTAGGTGGAATTACCTACAAAGACGGCTATATTAACATTTGGTATCACCAGTGTTGTGGGCTACAAGAGGTCTATCAAAAAGCTCTTCGAGAATCGCCTTCTTTGAAATTACTGGAGCTTTTGTTTTTCAGAGACTTTAGTTCCTTAGAAGAGTTAGCTGAAGAGCTGTTTGTCAGCTTATCTACCCTCAAACGCCTCATCAAAAAAACCAACACTTACTTGTCT…
mga267	ATGCATGTAAGTAAATTGTTTACTAGCCAACAATGGAGAGAATTGAAACTGATCTCATATTTAACAGAAAACTCCAGTGCTATCGGAGTTAAAGATAAGGAGCTTAGCAAGGCTCTCAATATTTCCATGTTAACATTACAGTCATGCCTCACTAATATGCAGTTTATGAAAGAAGTAGGTGGAATTACCTACAAAGACGGCTATATTAACATTTGGTATCACCAGTGTTGTGGGCTACAAGAGGTCTATCAAAAAGCTCTTCGAGAATCGCCTTCTTTGAAATTACTGGAGCTTTTGTTTTTCAGAGACTTTAGTTCCTTAGAAGAGTTAGCTGAAGAGCTGTTTGTCAGCTTATCTACCCTCAAACGCCTCATCAAAAAAACCAACACTTACTTGTCT…
mga268	ATGCATGTAAGTAAATTGTTTACTAGCCAACAATGGAGAGAATTGAAACTGATCTCATATTTAACAGAAAACTCCAGTGCTATCGGAGTTAAAGATAAGGAGCTTAGCAAGGCTCTCAATATTTCCATGTTAACATTACAGTCATGCCTCACTAATATGCAGTTTATGAAAGAAGTAGGTGGAATTACCTACAAAGACGGCTATATTAACATTTGGTATCACCAGTGTTGTGGGCTACAAGAGGTCTATCAAAAAGCTCTTCGAGAATCGCCTTCTTTGAAATTACTGGAGCTTTTGTTTTTCAGAGACTTTAGTTCCTTAGAAGAGTTAGCTGAAGAGCTGTTTGTCAGTTTATCTACCCTCAAACGCCTCATCAAAAAAACCAACACTTACTTGTCT…
mga269	ATGAAGTTAATGCATGTAAGTAAATTGTTTACTAGCCAACAATGGAGAGAATTGAAACTGATCTCATATTTAACAGAAAACTCCAGTGCTATCGGAGTTAAAGATAAGGAGCTTAGCAAGGCTCTCAATATTTCCATGTTAACATTACAGTCATGTCTCACTAATATGCAGTTTATGAAAGAAGTAGGTGGAATTACCTACAAAGACGGCTATATTAACATTTGGTATCACCAGTGTTGTGGGCTACAAGAGGTCTATCAAAAAGCTCTTCGAGAATCGCCTTCTTTGAAATTACTGGAGCTTTTGTTTTTCAGAGACTTTAGTTCCTTAGAAGAGTTAGCTGAAGAGCTGTTTGTCAGTTTATCTACCCTCAAACGCCTCATCAAAAAAACCAACACT…
mga270	ATGAAGTTAATGCATGTAAGTAAATTGTTTACTAGCCAACAATGGAGAGAATTGAAACTGATCTCATATTTAACAGAAAACTCCAGTGCTATCGGAGTTAAAGATAAAGAGCTTAGCAAGGCTCTCAATATCTCCATGTTAACATTACAGTCATGCCTCACTAATATGCAGTTTATGAAAGAAGTAGGTGGAATTACCTACAAAGACGGCTATATTAATATTTGGTATCACCAGTGTTGTGGGCTACAAGAGGTCTATCAAAAAGCTCTTCGAGAATCACCCTCTTTGAAGTTACTAGAGCTGTTGTTTTTCAGAGACTTTAGTTCCTTAGAAGAGTTAGCTGAAGAGCTGTTTGTCAGCTTATCTACCCTCAAACGCCTCATCAAAAAAACCAACACT…
mga271	ATGAAGTTAATGCATGTAAGTAAATTGTTTACTAGCCAACAATGGAGAGAATTGAAACTGATCTCATATTTAACAGAAAACTCCAGTGCTATCGGAGTTAAAGATAAGGAGCTTAGCAAGGCTCTCAATATTTCCATGTTAACATTACAGTCATGTCTCACTAATATGCAGTTTATGAAAGAAGTAGGTGGAATTACCTACAAAGACGGCTATATTAACATTTGGTATCACCAGTGTTGTGGGCTACAAGAGGTCTATCAAAAAGCTCTTCGAGAATCGCCTTCTTTGAAATTACTGGAGCTTTTGTTTTTCAGAGACTTTAGTTCCTTAGAAGAGTTAGCTGAAGAGCTGTTTGTCAGCTTATCTACCCTCAAACGCCTCATCAAAAAAACCAACACT…
mga272	ATGAAGTTAATGCATGTAAGTAAATTGTTTACTAGCCAACAATGGAGAGAATTGAAACTGATCTCATATTTAACAGAAAACTCCAGTGCTATCGGAGTTAAAGATAAAGAGCTTAGCAAGGCTCTCAATATCTCCATGTTAACATTACAGTCATGCCTCACTAATATGCAGTTTATGAAAGAAGTAGGTGGAATTACCTACAAAGACGGCTATATTAACATTTGGTATCACCAGTGTTGTGGGCTACAAGAGGTCTATCAAAAAGCTCTTCGAGAATCTCCCTCTTTGAAATTACTGGAGCTTTTGTTTTTCAGAGACTTTAGTTCCTTAGAAGAGTTAGCTGAAGAGCTGTTTGTCAGCTTATCTACCCTCAAACGCCTCATCAAAAAAACCAACACT…
mga273	ATGAAGTTAATGCATGTAAGTAAATTGTTTACTAGCCAACAATGGAGAGAATTGAAACTGATCTCATATTTAACAGAAAACTCCAGTGCTATCGGAGTTAAAGATAAAGAGCTTAGCAAGGCTCTCAATATCTCCATGTTAACATTACAGTCATGCCTCACTAATATGCAGTTTATGAAAGAAGTAGGTGGAATTACCTACAAAGACGGCTATATTAACATTTGGTATCACCAGTGTTGTGGGCTACAAGAGGTCTATCAAAAAGCTCTTCGAGAATCGCCTTCTTTGAAATTACTGGAGCTTTTGTTTTTCAGAGACTTTAGTTCCTTAGAAGAGTTAGCTGAAGAGCTGTTTGTCAGTTTATCTACCCTCAAACGCCTCATCAAAAAAACCAACACT…
mga274	ATGAAGTTAATGCATGTAAGTAAATTGTTTACTAGCCAACAATGGAGAGAATTGAAACTGATCTCATATTTAACAGAAAACTCCAGTGCTATCGGAGTTAAAGATAAGGAGCTTAGCAAGGCTCTCAATATTTCCATGTTAACATTACAGTCATGTCTCACTAATATGCAGTTTATGAAAGAAGTAGGTGGAATTACCTACAAAGACGGCTATATTAACATTTGGTATCACCAGTGTTGTGGGCTACAAGAGGTCTATCAAAAAGCTCTTCGAGAATCGCCTTCTTTGAAATTACTGGAGCTTTTGTTTTTCAGAGACTTTAGTTCCTTAGAAGAGTTAGCTGAAGAGCTGTTTGTCAGCTTATCTACCCTCAAACGCCTCATCAAAAAAACCAACACT…
mga275	ATGAAGTTAATGCATGTAAGTAAATTGTTTACTAGCCAACAATGGAGAGAATTGAAACTGATCTCATATTTAACAGAAAACTCCAGTGCTATCGGAGTTAAAGATAAGGAGCTTAGCAAGGCTCTCAATATTTCCATGTTAACATTACAGTCATGCCTCACTAATATGCAGTTTATGAAAGAAGTAGGTGGAATTACCTACAAAGACGGCTATATTAACATTTGGTATCACCAGTGTTGTGGGCTACAAGAGGTCTATCAAAAAGCTCTTCGAGAATCGCCTTCTTTGAAATTACTGGAGCTTTTGTTTTTCAGAGACTTTAGTTCCTTAGAAGAGTTAGCTGAAGAGCTGTTTGTCAGTTTATCTACCCTCAAACGCCTCATCAAAAAAACCAACACT…
mga276.0	ATGAAGTTAATGCATGTAAGTAAATTGTTTACTAGCCAACAATGGAGAGAATTGAAACTGATCTCATATTTAACAGAAAACTCCAGTGCTATCGGAGTTAAAGATAAAGAGCTTAGCAAGGCTCTCAATATCTCCATGTTAACATTACAGTCATGCCTCACTAATATGCAGTTTATGAAAGAAGTAGGTGGAATTACCTACAAAGACGGCTATATTAACATTTGGTATCACCAGTGTTGTGGGCTACAAGAGGTCTATCAAAAAGCTCTTCGAGAATCTCCCTCTTTGAAATTACTGGAGCTTTTGTTTTTCAGAGACTTTAGTTCCTTAGAAGAGTTAGCTGAAGAGCTGTTTGTCAGCTTATCTACCCTCAAACGCCTCATCAAAAAAACCAACACT…
mga276.1	ATGAAGTTAATGCATGTAAGTAAATTGTTTACTAGCCAACAATGGAGAGAGTTGAAACTGATCTCATATTTAACAGAAAACTCCAGTGCTATCGGAGTTAAAGATAAGGAGCTTAGCAAGGCTCTCAATATTTCCATGTTAACATTACAGTCATGCCTCACTAATATGCAGTTTATGAAAGAAGTAGGTGGAATTACCTACAAAGACGGCTATATTAACATTTGGTATCACCAGTGTTGTGGGCTACAAGAGGTCTATCAAAAAGCTCTTCGAGAATCGCCTTCTTTGAAATTACTGGAGCTTTTGTTTTTCAGAGACTTTAGTTCCTTAGAAGAGTTAGCTGAAGAGCTGTTTGTCAGTTTATCTACCCTCAAACGCCTCATCAAAAAAACCAACACT…
mga276.2	ATGAAGTTAATGCATGTAAGTAAATTGTTTACTAGCCAACAATGGAGAGAATTGAAACTGATCTCATATTTAACAGAAAACTCCAGTGCTATCGGAGTTAAAGATAAGGAGCTTAGCAAGGCTCTCAATATTTCCATGTTAACATTACAGTCATGCCTCACTAATATGCAGTTTATGAAAGAAGTAGGTGGAATTACCTACAAAGACGGCTATATTAACATTTGGTATCACCAGTGTTGTGGGCTACAAGAGGTCTATCAAAAAGCTCTTCGAGAATCGCCTTCTTTGAAATTACTGGAGCTTTTGTTTTTCAGAGACTTTAGTTCCTTAGAAGAGTTAGCTGAAGAGCTGTTTGTCAGTTTATCTACCCTCAAACGCCTCATCAAAAAAACCAACACT…
mga276.3	ATGAAGTTAATGCATGTAAGTAAATTGTTTACTAGCCAACAATGGAGAGAATTGAAACTGATCTCATATTTAACAGAAAACTCCAGTGCTATCGGAGTTAAAGATAAAGAGCTTAGCAAGGCTCTCAATATCTCCATGTTAACATTACAGTCATGCCTCACTAATATGCAGTTTATGAAAGAAGTAGGTGGAATTACCTACAAAGACGGCTATATTAACATTTGGTATCACCAGTGTTGTGGGCTACAAGAGGTCTATCAAAAAGCTCTTCGAGAATCGCCTTCTTTGAAATTACTGGAGCTTTTGTTTTTCAGAGACTTTAGTTCCTTAGAAGAGTTAGCTGAAGAGCTGTTTGTCAGTTTATCTACCCTCAAACGCCTCATCAAAAAAACCAACACT…
mga276.4	ATGAAGTTAATGCATGTAAGTAAATTGTTTACTAGCCAACAATGGAGAGAATTGAAACTGATCTCATATTTAACAGAAAACTCCAGTGCTATCGGAGTTAAAGATAAGGAGCTTAGCAAGGCTCTCAATATTTCCATGTTAACATTACAGTCATGCCTCACTAATATGCAGTTTATGAAAGAAGTAGGTGGAATTACCTACAAAGACGGCTATATTAACATTTGGTATCACCAGTGTTGTGGGCTACAAGAGGTCTATCAAAAAGCTCTTCGAGAATCGCCTTCTTTGAAATTACTGGAGCTTTTGTTTTTCAGAGACTTTAGTTCCTTAGAAGAGTTAGCTGAAGAGCTGTTTGTCAGCTTATCTACCCTCAAACGCCTCATCAAAAAAACCAACACT…
mga276.5	ATGAAGTTAATGCATGTAAGTAAATTGTTTACTAGCCAACAATGGAGAGAATTGAAACTGATCTCATATTTAACAGAAAACTCCAGTGCTATCGGAGTTAAAGATAAGGAGCTTAGCAAGGCTCTCAATATTTCCATGTTAACATTACAGTCATGCCTCACTAATATGCAGTTTATGAAAGAAGTAGGTGGAATTACCTACAAAGACGGCTATATTAACATTTGGTATCACCAGTGTTGTGGGCTACAAGAGGTCTATCAAAAAGCTCTTCGAGAATCGCCTTCTTTGAAATTACTGGAGCTTTTGTTTTTCAGAGACTTTAGTTCCTTAGAAGAGTTAGCTGAAGAGCTGTTTGTCAGCTTATCTACCCTCAAACGCCTCATCAAAAAAACCAACACT…
mga282	ATGCATGTAAGTAAATTGTTTACTAGCCAACAATGGAGAGAATTGAAACTGATTTCATATTTAACAGAAAACTCTAATGTTATCGGAGTTAAAGATAAGGAGCTTAGCAAGGCTCTCAATATTTCCATGTTAACATTACAGTCATGCCTCACTAATATGCAGTTCATGAAAGAAGTAGGTGGAATTACCTACAAAGACGGCTATATTAATATTTGGTATCACCAGTGTTGTGGGCTACAAGAGGTCTATCAAAAAGCTCTTCGAGAATCGCCTTCTTTGAAATTACTAGAGCTTTTGTTTTTCAGAGACTTTAGTTCCTTAGAAGAGTTAGCTGAAGAGCTGTTTGTCAGCTTATCTACCCTCAAACGCCTCATCAAAAAAACCAACACTTACTTGTCT…
mga283	ATGAAGTTAATGCATGTAAGTAAATTGTTTACTAGCCAACAATGGAGAGAATTGAAACTGATCTCATATTTAACAGAAAACTCCAGTGCTATCGGAGTTAAAGATAAGGAGCTTAGCAAGGCTCTCAATATTTCCATGTTAACATTACAGTCATGTCTCACTAATATGCAGTTTATGAAAGAAGTAGGTGGAATTACCTACAAAGACGGCTATATTAACATTTGGTATCACCAGTGTTGTGGGCTACAAGAGGTCTATCAAAAAGCTCTTCGAGAATCGCCTTCTTTGAAATTACTGGAGCTTTTGTTTTTCAGAGACTTTAGTTCCTTAGAAGAGTTAGCTGAAGAGCTGTTTGTCAGCTTATCTACCCTCAAACGCCTCATCAAAAAAACCAACACT…
mga284	ATGCATGTAAGTAAATTGTTTACTAGCCAACAATGGAGAGAATTGAAACTGATTTCATATTTAACAGAAAACTCTAATGCTATCGGAGTTAAAGATAAGGAGCTTAGCAAGGTTCTCAATATTTCCATGTTAACATTACAGTCATGCCTCACTAATATGCAGTTCATGAAAGAAGTAGGTGGAATTACCTACAAAGACGGCTATATTAATATTTGGTATCACCAGTGTTGTGGGCTACAAGAGGTCTATCAAAAAGCTCTTCGAGAATCGCCTTCTTTGAAATTACTAGAGCTTTTGTTTTTCAGAGACTTTAGTTCCTTAGAAGAGTTAGCTGAAGAGCTGTTTGTCAGCTTATCTACCCTCAAACGCCTCATCAAAAAAACCAACACTTACTTGTCT…
mga285	ATGCATGTAAGTAAATTGTTTACTAGCCAACAATGGAGAGAATTGAAACTGATTTCATATTTAACAGAAAACTCTAATGCTATCGGAGTTAAAGATAAGGAGCTTAGCAAGGCTCTCAATATTTCCATGTTAACATTACAGTCATGCCTCACTAATATGCAGTTCATGAAAGAAGTAGGTGGAATTACCTACAAAGACGGCTATATTAATATTTGGTATCACCAGTGTTGTGGGCTACAAGAGGTCTATCAAAAAGCTCTTCGAGAATCGCCTTCTTTGAAATTACTAGAGCTTTTGTTTTTCAGAGACTTTAGTTCCTTAGAAGAGTTAGCTGAAGAGCTGTTTGTCAGCTTATCTACCCTCAAACGCCTCATCAAAAAAACCAACACTTACTTGTCT…
mga286	ATGCATGTAAGTAAATTGTTTACTAGCCAACAATGGAGAGAATTGAAACTGATTTCATATTTAACAGAAAACTCTAATGCTATCGGAGTTAAAGATAAGGAGCTTAGCAAGGCTCTCAATATTTCCATGTTAACATTACAGTCATGCCTCACTAATATGCAGTTCATGAAAGAAGTAGGTGGAATTACCTACAAAGACGGCTATATTAATATTTGGTATCACCAGTGTTGTGGGCTACAAGAGGTCTATCAAAAAGCTCTTCGAGAATCGCCTTCTTTGAAATTACTAGAGCTTTTGTTTTTCAGAGACTTTAGTTCCTTAGAAGAGTTAGCTGAAGAGCTGTTTGTCAGCTTATCTACCCTCAAACGCCTCATCAAAAAAACCAACACTTACTTGTCT…
mga287	ATGCATGTAAGTAAATTGTTTACTAGCCAACAATGGAGAGAATTGAAACTGATCTCATATTTAACAGAAAACTCCAATGCTATCGGAGTTAAAGATAAGGAGCTTAGCAAGGCTCTCAATATTTCCATGTTAACATTACAGTCATGCCTCACTAATATGCAGTTCATGAAAGAAGTAGGTGGAATTACCTACAAAGACGGCTATATTAACATTTGGTATCACCAGTGTTGTGGGCTACAAGAGGTCTATCAAAAAGCTCTTCGAGAATCGCCTTCTTTGAAATTACTGGAGCTTTTGTTTTTCAGAGACTTTAGTTCCTTAGAAGAGTTAGCTGAAGAGCTGTTTGTCAGCTTATCTACCCTCAAACGCCTCATCAAAAAAACCAACACTTACTTGTCT…
mga288	ATGAAGTTAATGCATGTAAGTAAATTATTTACTAGCCAACAATGGAGAGAATTGAAACTGATCTCATATTTAACAGAAAACTCCAATGCTATCGGAGTTAAAGATAAGGAGCTTAGCAAGGCTCTCAATATTTCCATGTTAACATTACAGTCATGCCTCACTAATATGCAGTTCATGAAAGAAGTAGGTGGAATTACCTACAAAGACGGCTATATTAACATTTGGTATCACCAGTGTTGTGGGCTACAAGAGGTCTATCAAAAAGCTCTTCGAGAATCGCCTTCTTTGAAATTACTGGAGCTTTTGTTTTTCAGAGACTTTAGTTCCTTAGAAGAGTTAGCTGAAGAGCTGTTTGTCAGTTTATCTACCCTCAAACGCCTCATCAAAAAAACCAACACT…
mga289	ATGAAGTTAATGCATGTAAGTAAATTATTTACTAGCCAACAATGGAGAGAATTGAAACTGATCTCATATTTAACAGAAAACTCCAATGCTATCGGAGTTAAAGATAAGGAGCTTAGCAAGGCTCTCAATATTTCCATGTTAACATTACAGTCATGCCTCACTAATATGCAGTTCATGAAAGAAGTAGGTGGAATTACCTACAAAGACGGCTATATTAACATTTGGTATCACCAGTGTTGTGGGCTACAAGAGGTCTATCAAAAAGCTCTTCGAGAATCGCCTTCTTTGAAATTACTGGAGCTTTTGTTTTTCAGAGACTTTAGTTCCTTAGAAGAGTTAGCTGAAGAGCTGTTTGTCAGTTTATCTACCCTCAAACGCCTCATCAAAAAAACCAACACT…
mga290	ATGAAGTTAATGCATGTAAGTAAATTGTTTACTAGCCAACAATGGAGAGAATTGAAACTGATCTCATATTTAACAGAAAACTCCAATGCTATCGGAGTTAAAGATAAGGAGCTTAGCAAGGCTCTCAATATTTCCATGTTAACATTACAGTCATGCCTCACTAATATGCAGTTCATGAAAGAAGTAGGTGGAATTACCTACAAAGACGGCTATATTAACATTTGGTATCACCAGTGTTGTGGGCTACAAGAGGTCTATCAAAAAGCTCTTCGAGAATCGCCTTCTTTGAAATTACTGGAGCTTTTGTTTTTCAGAGACTTTAGTTCCTTAGAAGAGTTAGCTGAAGAGCTGTTTGTCAGCTTATCTACCCTCAAACGCCTCATCAAAAAAACCAACACT…
mga291	ATGCATGTAAGTAAATTGTTTACTAGCCAACAATGGAGAGAATTGAAACTGATCTCATATTTAACAGAAAACTCCAATGCTATCGGAGTTAAAGATAAGGAGCTTAGCAAGGCTCTCAATATTTCCATGTTAACATTACAGTCATGCCTCACTAATATGCAGTTTATGAAAGAAGTAGGTGGAATTACCTACAAAGACGGCTATATTAACATTTGGTATCACCAGTGTTGTGGGCTACAAGAGGTCTATCAAAAAGCTCTTCGAGAATCGCCTTCTTTGAAATTACTGGAGCTTTTGTTTTTCAGAGACTTTAGTTCCTTAGAAGAGTTAGCTGAAGAGCTGTTTGTCAGCTTATCTACCCTCAAACGCCTCATCAAAAAAACCAACACTTACTTGTCT…
mga292	ATGCATGTAAGTAAATTGTTTACTAGCCAACAATGGAGAGAATTGAAACTGATCTCATATTTAACAGAAAACTCCAATGCTATCGGAGTTAAAGATAAGGAGCTTAGCAAGGCTCTCAATATTTCCATGTTAACATTACAGTCATGCCTCACTAATATGCAGTTTATGAAAGAAGTAGGTGGAATTACCTACAAAGACGGCTATATTAACATTTGGTATCACCAGTGTTGTGGGCTACAAGAGGTCTATCAAAAAGCTCTTCGAGAATCGCCTTCTTTGAAATTACTGGAGCTTTTGTTTTTCAGAGACTTTAGTTCCTTAGAAGAGTTAGCTGAAGAGCTGTTTGTCAGCTTATCTACCCTCAAACGCCTCATCAAAAAAACCAACACTTACTTGTCT…
mga293	ATGCATGTAAGTAAATTGTTTACTAGCCAACAATGGAGAGAATTGAAACTGATCTCATATTTAACAGAAAACTCCAATGCTATCGGAGTTAAAGATAAGGAGCTTAGCAAGGCTCTCAATATTTCCATGTTAACATTACAGTCATGCCTCACTAATATGCAGTTTATGAAAGAAGTAGGTGGAATTACCTACAAAGACGGCTATATTAACATTTGGTATCACCAGTGTTGTGGGCTACAAGAGGTCTATCAAAAAGCTCTTCGAGAATCGCCTTCTTTGAAATTACTGGAGCTTTTGTTTTTCAGAGACTTTAGTTCCTTAGAAGAGTTAGCTGAAGAGCTGTTTGTCAGCTTATCTACCCTCAAACGCCTCATCAAAAAAACCAACACTTACTTGTCT…
mga294	ATGCAGTTTATGAAAGAAGTAGGTGGAATTACCTACAAAGACGGCTATATTAACATTTGGTATCACCAGTGTTGTGGGCTACAAGAGGTCTATCAAAAAGCTCTTCGAGAATCGCCTTCTTTGAAATTACTGGAGCTTTTGTTTTTCAGAGACTTTAGTTCCTTAGAAGAGTTAGCTGAAGAGCTGTTTGTCAGTTTATCTACCCTCAAACGCCTCATCAAAAAAACCAACACTTACTTGTCTCATACCTTTGCTATTAGTATCGTGACAAGTCCAGTGCAGGTATCAGGAGATGAGAGGCAAATCCGCCTGTTTTACCTCAAGTATTTTTCAGAAGCCTATAAAATCTCAGAATGGCCATTTGGGGACATTTTAAACCTGAAAAACTGTGAACGCCTA…
mga295	ATGAAGTTAATGCATGTAAGTAAATTATTTACTAGCCAACAATGGAGAGAATTGAAACTGATCTCATATTTAACAGAAAACTCCAATGCTATCGGAGTTAAAGATAAGGAGCTTAGCAAGGCTCTCAATATTTCCATGTTAACATTACAGTCATGCCTCACTAATATGCAGTTCATGAAAGAAGTAGGTGGAATTACCTACAAAGACGGCTATATTAACATTTGGTATCACCAGTGTTGTGGGCTACAAGAGGTCTATCAAAAAGCTCTTCGAGAATCGCCTTCTTTGAAATTACTGGAGCTTTTGTTTTTCAGAGACTTTAGTTCCTTAGAAGAGTTAGCTGAAGAGCTGTTTGTCAGTTTATCTACCCTCAAACGCCTCATCAAAAAAACCAACACT…
mga296	ATGAAGTTAATGCATGTAAGTAAATTATTTACTAGCCAACAATGGAGAGAATTGAAACTGATCTCATATTTAACAGAAAACTCCAATGCTATCGGAGTTAAAGATAAGGAGCTTAGCAAGGCTCTCAATATTTCCATGTTAACATTACAGTCATGCCTCACTAATATGCAGTTCATGAAAGAAGTAGGTGGAATTACCTACAAAGACGGCTATATTAACATTTGGTATCACCAGTGTTGTGGGCTACAAGAGGTCTATCAAAAAGCTCTTCGAGAATCGCCTTCTTTGAAATTACTGGAGCTTTTGTTTTTCAGAGACTTTAGTTCCTTAGAAGAGTTAGCTGAAGAGCTGTTTGTCAGTTTATCTACCCTCAAACGCCTCATCAAAAAAACCAACACT…
mga297	ATGAAGTTAATGCATGTAAGTAAATTATTTACTAGCCAACAATGGAGAGAATTGAAACTGATCTCATATTTAACAGAAAACTCCAATGCTATGGGAGTTAAAGATAAGGAGCTTAGCAAGGCTCTCAATATTTCCATGTTAACATTACAGTCATGCCTCACTAATATGCAGTTTATGAAAGAAGTAGGTGGAATTACCTACAAAGACGGCTATATTAACATTTGGTATCACCAGTGTTGTGGGCTACAAGAGGTCTATCAAAAAGCTCTTCGAGAATCGCCTTCTTTGAAATTACTGGAGCTTTTGTTTTTCAGAGACTTTAGTTCCTTAGAAGAGTTAGCTGAAGAGCTGTTTGTCAGCTTATCTACCCTCAAACGCCTCATCAAAAAAACCAACACT…
mga298	ATGCATGTAAGTAAATTGTTTACTAGCCAACAATGGAGAGAATTGAAACTGATCTCATATTTAACAGAAAACTCCAGTGCTATCGGAGTTAAAGATAAGGAGCTTAGCAAGGCTCTCAATATTTCCATGTTAACATTACAGTCATGTCTCACTAATATGCAGTTTATGAAAGAAGTAGGTGGAATTACCTACAAAGACGGCTATATTAACATTTGGTATCACCAGTGTTGTGGGCTACAAGAGGTCTATCAAAAAGCTCTTCGAGAATCGCCTTCTTTGAAATTACTGGAGCTTTTGTTTTTCAGAGACTTTAGTTCCTTAGAAGAGTTAGCTGAAGAGCTGTTTGTCAGCTTATCTACCCTCAAACGCCTCATCAAAAAAACCAACACTTACTTGTCT…
mga299	ATGCATGTAAGTAAATTGTTTACTAGCCAACAATGGAGAGAATTGAAACTGATCTCATATTTAACAGAAAACTCCAGTGCTATCGGAGTTAAAGATAAGGAGCTTAGCAAGGCTCTCAATATTTCCATGTTAACATTACAGTCATGTCTCACTAATATGCAGTTTATGAAAGAAGTAGGTGGAATTACCTACAAAGACGGCTATATTAACATTTGGTATCACCAGTGTTGTGGGCTACAAGAGGTCTATCAAAAAGCTCTTCGAGAATCGCCTTCTTTGAAATTACTGGAGCTTTTGTTTTTCAGAGACTTTAGTTCCTTAGAAGAGTTAGCTGAAGAGCTGTTTGTCAGCTTATCTACCCTCAAACGCCTCATCAAAAAAACCAACACTTACTTGTCT…
mga300	ATGCATGTAAGTAAATTATTTACTAGCCAACAATGGAGAGAATTGAAACTGATCTCATATTTAACAGAAAACTCCAATGCTATGGGAGTTAAAGATAAGGAGCTTAGCAAGGCTCTCAATATTTCCATGTTAACATTACAGTCATGCCTCACTAATATGCAGTTTATGAAAGAAGTAGGTGGAATTACCTACAAAGACGGCTATATTAACATTTGGTATCACCAGTGTTGTGGGCTACAAGAGGTCTATCAAAAAGCTCTTCGAGAATCGCCTTCTTTGAAATTACTGGAGCTTTTGTTTTTCAGAGACTTTAGTTCCTTAGAAGAGTTAGCTGAAGAGCTGTTTGTCAGCTTATCTACCCTCAAACGCCTCATCAAAAAAACCAACACTTACTTGTCT…
mga301	ATGCATGTAAGTAAATTATTTACTAGCCAACAATGGAGAGAATTGAAACTGATCTCATATTTAACAGAAAACTCCAATGCTATGGGAGTTAAAGATAAGGAGCTTAGCAAGGCTCTCAATATTTCCATGTTAACATTACAGTCATGCCTCACTAATATGCAGTTTATGAAAGAAGTAGGTGGAATTACCTACAAAGACGGCTATATTAACATTTGGTATCACCAGTGTTGTGGGCTACAAGAGGTCTATCAAAAAGCTCTTCGAGAATCGCCTTCTTTGAAATTACTGGAGCTTTTGTTTTTCAGAGACTTTAGTTCCTTAGAAGAGTTAGCTGAAGAGCTGTTTGTCAGCTTATCTACCCTCAAACGCCTCATCAAAAAAACCAACACTTACTTGTCT…
mga302	ATGAAGTTAATGCATGTAAGTAAATTGTTTACTAGCCAACAATGGAGAGAATTGAAACTGATCTCATATTTAACAGAAAACTCCAATGCTATCGGAGTTAAAGACAAAGAGCTTAGCAAGGCTCTCAATATCTCCATGTTAACATTACAGTCATGCCTCACTAATATGCAGTTTATGAAAGAAGTAGGTGGAATTACCTACAAAGACGGCTATATTAACATTTGGTATCACCAGTGTTGTGGGCTACAAGAGGTCTATCAAAAAGCTCTTCGAGAATCGCCTTCTTTGAAATTACTGGAGCTTTTGTTTTTCAGAGACTTTAGTTCCTTAGAAGAGTTAGCTGAAGAGCTGTTTGTCAGCTTATCTACCCTCAAACGCCTCATCAAAAAAACCAACACT…
mga303	ATGCATGTAAGTAAATTATTTACTAGCCAACAATGGAGAGAATTGAAACTGATCTCATATTTAACAGAAAACTCCAATGCTATCGGAGTTAAAGATAAGGAGCTTAGCAAGGCTCTCAATATTTCCATGTTAACATTACAGTCATGCCTCACTAATATGCAGTTCATGAAAGAAGTAGGTGGAATTACCTACAAAGACGGCTATATTAACATTTGGTATCACCAGTGTTGTGGGCTACAAGAGGTCTATCAAAAAGCTCTTCGAGAATCGCCTTCTTTGAAATTACTAGAGCTTTTGTTTTTCAGAGACTTTAGTTCCTTAGAAGAGTTAGCTGAAGAGCTGTTTGTTAGCTTATCTACCCTCAAACGCCTCATCAAAAAAACCAACACTTACTTGTCT…
mga304	ATGCATGTAAGTAAATTGTTTACTAGCCAACAATGGAGAGAATTGAAACTGATCTCATATTTAACAGAAAACTCCAATGCTATCGGAGTTAAAGATAAGGAGCTTAGCAAGGCTCTCAATATTTCCATGTTAACATTACAGTCATGCCTCACTAATATGCAGTTTATGAAAGAAGTAGGTGGAATTACCTACAAAGACGGCTATATTAACATTTGGTATCACCAGTGTTGTGGGCTACAAGAGGTCTATCAAAAAGCTCTTCGAGAATCGCCTTCTTTGAAATTACTGGAGCTTTTGTTTTTCAGAGACTTTAGTTCCTTAGAAGAGTTAGCTGAAGAGCTGTTTGTCAGTTTATCTACCCTCAAACGCCTCATCAAAAAAACCAACACTTACTTGTCT…
mga305	ATGCATGTAAGTAAATTGTTTACTAGCCAACAATGGAGAGAATTGAAACTGATCTCATATTTAACAGAAAACTCCAATGCTATCGGAGTTAAAGATAAGGAGCTTAGCAAGGCTCTCAATATTTCCATGTTAACATTACAGTCATGCCTCACTAATATGCAGTTTATGAAAGAAGTAGGTGGAATTACCTACAAAGACGGCTATATTAACATTTGGTATCACCAGTGTTGTGGGCTACAAGAGGTCTATCAAAAAGCTCTTCGAGAATCGCCTTCTTTGAAATTACTGGAGCTTTTGTTTTTCAGAGACTTTAGTTCCTTAGAAGAGTTAGCTGAAGAGCTGTTTGTCAGTTTATCTACCCTCAAACGCCTCATCAAAAAAACCAACACTTACTTGTCT…
mga306	ATGCATGTAAGTAAATTGTTTACTAGCCAACAATGGAGAGAATTGAAACTGATCTCATATTTAACAGAAAACTCCAATGCTATCGGAGTTAAAGATAAGGAGCTTAGCAAGGCTCTCAATATTTCCATGTTAACATTACAGTCATGCCTCACTAATATGCAGTTTATGAAAGAAGTAGGTGGAATTACCTACAAAGACGGCTATATTAACATTTGGTATCACCAGTGTTGTGGGCTACAAGAGGTCTATCAAAAAGCTCTTCGAGAATCGCCTTCTTTGAAATTACTGGAGCTTTTGTTTTTCAGAGACTTTAGTTCCTTAGAAGAGTTAGCTGAAGAGCTGTTTGTCAGTTTATCTACCCTCAAACGCCTCATCAAAAAAACCAACACTTACTTGTCT…
mga307	ATGAAGTTAATGCATGTAAGTAAATTGTTTACTAGCCAACAATGGAGAGAATTGAAACTGATCTCATATTTAACAGAAAACTCCAATGCTATCGGAGTTAAAGATAAGGAGCTTAGCAAGGCTCTCAATATTTCCATGTTAACATTACAGTCATGCCTCACTAATATGCAGTTTATGAAAGAAGTAGGTGGAATTACCTACAAAGACGGCTATATTAACATTTGGTATCACCAGTGTTGTGGGCTACAAGAGGTCTATCAAAAAGCTCTTCGAGAATCGCCTTCTTTGAAATTACTGGAGCTTTTGTTTTTCAGAGACTTTAGTTCCTTAGAAGAGTTAGCTGAAGAGCTGTTTGTCAGTTTATCTACCCTCAAACGCCTCATCAAAAAAACCAACACT…
mga308	ATGAAGTTAATGCATGTAAGTAAATTATTTACTAGCCAACAATGGAGAGAATTGAAACTGATCTCATATTTAACAGAAAACTCCAATGCTATCGGAGTTAAAGATAAGGAGCTTAGCAAGGCTCTCAATATTTCCATGTTAACATTACAGTCATACCTCACTAATATGCAGTTCATGAAAGAAGTAGGTGGAATTACCTACAAAGACGGCTATATTAACATTTGGTATCACCAGTGTTGTGGGCTACAAGAGGTCTATCAAAAAGCTCTTCGAGAATCGCCTTCTTTGAAATTACTAGAGCTTTTGTTTTTCAGAGACTTTAGTTCCTTAGAAGAGTTAGCTGAAGAGCTGTTTGTTAGCTTATCTACCCTCAAACGCCTCATCAAAAAAACCAACACT…
mga309	ATGAAGTTAATGCATGTAAGTAAATTGTTTACTAGCCAACAATGGAGAGAATTGAAACTGATCTCATATTTAACTTTAACAGAAAACTCCAATGCTATCGGAGTTAAAGATAAGGAGCTTAGCAAGGCTCTCAATATTTCCATGTTAACATTACAGTCATACCTCACTAATATGCAGTTTATGAAAGAAGTAGGTGGAATTACCTACAAAGACGGCTATATTAACATTTGGTATCACCAGTGTTGTGGGCTACAAGAGGTCTATCAAAAAGCTCTTCGAGAATCACCCTCTTTGAAATTACTGGAGCTTTTGTTTTTCAGAGACTTTAGTTCCTTAGAAGAGTTAGCTGAAGAGCTGTTTGTCAGCTTATCTACCCTCAAACGCCTCATCAAAAAAACC…
mga310	ATGAAGTTAATGCATGTAAGTAAATTGTTTACTAGCCAACAATGGAGAGAATTGAAACTGATCTCATATTTAACAGAAAACTCCAATGCTATCGGAGTTAAAGATAAGGAGCTTAGCCAGGCTCTCAATATTTCCATGTTAACATTACAGTCATGCCTCACTAATATGCAGTTTATGAAAGAAGTAGGTGGAATTACCTACAAAGACGGCTATATTAACATTTGGTATCACCAGTGTTGTGGGCTACAAGAGGTCTATCAAAAAGCTCTTCGAGAATCACCCTCTTTGAAATTACTGGAGCTTTTGTTTTTCAGAGACTTTAGTTCCTTAGAAGAGTTAGCTGAAGAGCTGTTTGTCAGCTTATCTACCCTCAAACGCCTCATCAAAAAAACCAACACT…
mga311	ATGAAGTTAATGCATGTAAGTAAATTGTTTACTAGCCAACAATGGAGAGAATTGAAACTGATCTCATATTTAACAGAAAACTCCAATGCTATCGGAGTTAAAGATAAGGAGCTTAGCAAGGCTCTCAATATTTCCATGTTAACATTACAGTCATGCCTCACTAATATGCAGTTTATGAAAGAAGTAGGTGGAATTACCTACAAAGACGGCTATATTAACATTTGGTATCACCAGTGTTGTGGGCTACAAGAGGTCTATCAAAAAGCTCTTCGAGAATCGCCTTCTTTGAAATTACTGGAGCTTTTGTTTTTCAGAGACTTTAGTTCCTTAGAAGAGTTAGCTGAAGAGCTGTTTGTCAGCTTATCTACCCTCAAACGCCTCATCAAAAAAACCAACACT…
mga312	ATGAAGTTAATGCATGTAAGTAAATTGTTTACTAGCCAACAATGGAGAGAATTGAAACTGATCTCATATTTAACAGAAAACTCCAATGCTATCGGAGTTAAAGATAAGGAGCTTAGCAAGGCTCTCAATATTTCCATGTTAACATTACAGTCATGCCTCACTAATATGCAGTTTATGAAAGAAGTAGGTGGAATTACCTACAAAGACGGCTATATTAACATTTGGTATCACCAGTGTTGTGGGCTACAAGAGGTCTATCAAAAAGCTCTTCGAGAATCGCCTTCTTTGAAATTACTGGAGCTTTTGTTTTTCAGAGACTTTAGTTCCTTAGAAGAGTTAGCTGAAGAGCTGTTTGTCAGTTTATCTACCCTCAAACGCCTCATCAAAAAAACCAACACT…
mga313	ATGAAGTTAATGCATGTAAGTAAATTGTTTACTAGCCAACAATGGAGAGAATTGAAACTGATCTCATATTTAACAGAAAACTCCAATGCTATCGGAGTTAAAGATAAGGAGCTTAGCAAGGCTCTCAATATTTCCATGTTAACATTACAGTCATGCCTCACTAATATGCAGTTTATGAAAGAAGTAGGTGGAATTACCTACAAAGACGGCTATATTAACATTTGGTATCACCAGTGTTGTGGGCTACAAGAGGTCTATCAAAAAGCTCTTCGAGAATCACCCTCTTTGAAATTACTAGAGCTTTTGTTTTTCAGAGACTTTAGTTCCTTAGAAGAGTTAGCTGAAGAGCTGTTTGTCAGTTTATCTACCCTCAAACGCCTCATCAAAAAAACCAACACT…
mga314	ATGAAGTTAATGCATGTAAGTAAATTGTTTACTAGCCAACAATGGAGAGAATTGAAACTGATCTCATATTTAACAGAAAACTCCAATGCTATCGGAGTTAAAGATAAGGAGCTTAGCAAGGCTCTCAATATTTCCATGTTAACATTACAGTCATGCCTCACTAATATGCAGTTTATGAAAGAAGTAGGTGGAATTACCTACAAAGACGGCTATATTAACATTTGGTATCACCAGTGTTGTGGGCTACAAGAGGTCTATCAAAAAGCTCTTCGAGAATCGCCTTCTTTGAAATTACTGGAGCTTTTGTTTTTCAGAAACTTTAGTTCCTTAGAAGAGTTAGCTGAAGAGCTGTTTGTCAGCTTATCTACCCTCAAACGCCTCATCAAAAAAACCAACACT…
mga315	ATGAAGTTAATGCATGTAAGTAAATTGTTTACTAGCCAACAATGGAGAGAATTGAAACTGATCTCATATTTAACAGAAAACTCCAATGCTATCGGAGTTAAAGATAAGGAGCTTAGCAAGGCTCTCAATATTTCCATGTTAACATTACAGTCATGCCTCACTAATATGCAGTTTATGAAAGAAGTAGGTGGAATTACCTACAAAGACGGCTATATTAACATTTGGTATCACCAGTGTTGTGGGCTACAAGAGGTCTATCAAAAAGCTCTTCGAGAATCGCCTTCTTTGAAATTACTGGAGCTTTTGTTTTTCAGAGACTTTAGTTCCTTAGAAGAGTTAGCTGAAGAGCTGTTTGTCAGTTTATCTACCCTCAAACGCCTCATCAAAAAAACCAACACT…
mga316	ATGAAGTTAATGCATGTAAGTAAATTGTTTACTAGCCAACAATGGAGAGAATTGAAACTGATCTCATATTTAACAGAAAACTCCAATGCTATCGGAGTTAAAGACAAAGAGCTTAGCAAGGCTCTCAATATCTCCATGTTAACATTACAGTCATGCCTCACTAATATGCAGTTTATGAAAGAAGTAGGTGGAATTACCTACAAAGACGGCTATATTAACATTTGGTATCACCAGTGTTGTGGGCTACAAGAGGTCTATCAAAAAGCTCTTCGAGAATCGCCTTCTTTGAAATTACTGGAGCTTTTGTTTTTCAGAGACTTTAGTTCCTTAGAAGAGTTAGCTGAAGAGCTGTTTGTCAGCTTATCTACCCTCAAACGCCTCATCAAAAAAACCAACACT…
mga317	ATGAAGTTAATGCATGTAAGTAAATTGTTTACTAGCCAACAATGGAGAGAATTGAAACTGATCTCATATTTAACAGAAAACTCCAATGCTATCGGAGTTAAAGATAAGGAGCTTAGCAAGGCTCTCAATATTTCCATGTTAACATTACAGTCATGCCTCACTAATATGCAGTTTATGAAAGAAGTAGGTGGAATTACCTACAAAGACGGCTATATTAACATTTGGTATCACCAGTGTTGTGGGCTACAAGAGGTCTATCAAAAAGCTCTTCGAGAATCACCCTCTTTGAAATTACTGGAGCTTTTGTTTTTCAGAGACTTTAGTTCCTTAGAAGAGTTAGCTGAAGAGCTGTTTGTCAGCTTATCTACCCTCAAACGCCTCATCAAAAAAACCAACACT…
mga318	ATGAAGTTAATGCATGTAAGTAAATTGTTTACTAGCCAACAATGGAGAGAATTGAAACTGATCTCATATTTAACAGAAAACTCCAATGCTATCGGAGTTAAAGATAAGGAGCTTAGCAAGGCTCTCAATATTTCCATGTTAACATTACAGTCATGCCTCACTAATATGCAGTTTATGAAAGAAGTAGGTGGAATTACCTACAAAGACGGCTATATTAACATTTGGTATCACCAGTGTTGTGGGCTACAAGAGGTCTATCAAAAAGCTCTTCGAGAATCGCCTTCTTTGAAATTACTGGAGCTTTTGTTTTTCAGAGACTTTAGTTCCTTAGAAGAGTTAGCTGAAGAGCTGTTTGTCAGTTTATCTACCCTCAAACGCCTCATCAAAAAAACCAACACT…
mga319	ATGAAGTTAATGCATGTAAGTAAATTGTTTACTAGCCAACAATGGAGAGAATTGAAACTGATCTCATATTTAACAGAAAACTCCAATGCTATCGGAGTTAAAGATAAGGAGCTTAGCAAGGCTCTCAATATTTCCATGTTAACATTACAGTCATGCCTCACTAATATGCAGTTTATGAAAGAAGTAGGTGGAATTACCTACAAAGACGGCTATATTAACATTTGGTATCACCAGTGTTGTGGGCTACAAGAGGTCTATCAAAAAGCTCTTCGAGAATCGCCTTCTTTGAAATTACTGGAGCTTTTGTTTTTCAGAGACTTTAGTTCCTTAGAAGAGTTAGCTGAAGAGCTGTTTGTCAGCTTATCTACCCTCAAACGCCTCATCAAAAAAACCAACACT…
mga320	ATGAAGTTAATGCATGTAAGTAAATTGTTTACTAGCCAACAATGGAGAGAATTGAAACTGATCTCATATTTAACAGAAAACTCCAATGCTATCGGAGTTAAAGATAAGGAGCTTAGCAAGGCTCTCAATATTTCCATGTTAACATTACAGTCATGCCTCACTAATATGCAGTTTATGAAAGAAGTAGGTGGAATTACCTACAAAGACGGCTATATTAACATTTGGTATCACCAGTGTTGTGGGCTACAAGAGGTCTATCAAAAAGCTCTTCGAGAATCGCCTTCTTTGAAATTACTGGAGCTTTTGTTTTTCAGAGACTTTAGTTCCTTAGAAGAGTTAGCTGAAGAGCTGTTTGTCAGCTTATCTACCCTCAAACGCCTCATCAAAAAAACCAACACT…
mga321	ATGAAGTTAATGCATGTAAGTAAATTGTTTACTAGCCAACAATGGAGAGAATTGAAACTGATCTCATATTTAACAGAAAACTCCAATGCTATCGGAGTTAAAGATAAGGAGCTTAGCAAGGCTCTCAATATTTCCATGTTAACATTACAGTCATGCCTCACTAATATGCAGTTTATGAAAGAAGTAGGTGGAATTACCTACAAAGACGGCTATATTAACATTTGGTATCACCAGTGTTGTGGGCTACAAGAGGTCTATCAAAAAGCTCTTCGAGAATCGCCTTCTTTGAAATTACTGGAGCTTTTGTTTTTCAGAGACTTTAGTTCCTTAGAAGAGTTAGCTGAAGAGCTGTTTGTCAGTTTATCTACCCTCAAACGCCTCATCAAAAAAACCAACACT…
mga322	ATGAAGTTAATGCATGTAAGTAAATTGTTTACTAGCCAACAATGGAGAGAATTGAAACTGATCTCATATTTAACAGAAAACTCCAATGCTATCGGAGTTAAAGATAAGGAGCTTAGCAAGGCTCTCAATATTTCCATGTTAACATTACAGTCATGCCTCACTAATATGCAGTTTATGAAAGAAGTAGGTGGAATTACCTACAAAGACGGCTATATTAACATTTGGTATCACCAGTGTTGTGGGCTACAAGAGGTCTATCAAAAAGCTCTTCGAGAATCGCCTTCTTTGAAATTACTGGAGCTTTTGTTTTTCAGAGACTTTAGTTCCTTAGAAGAGTTAGCTGAAGAGCTGTTTGTCAGTTTATCTACCCTCAAACGCCTCATCAAAAAAACCAACACT…
mga323	ATGAAGTTAATGCACGTAAGTAAATTGTTTACTAGCCAACAATGGAGAGAATTGAAACTGATCTCATATTTAACAGAAAACTCCAATGCTATCGGAGTTAAAGATAAGGAGCTTAGCAAGGCTCTCAATATTTCCATGTTAACATTACAGTCATGCCTCACTAATATGCAGTTTATGAAAGAAGTAGGTGGAATTACCTACAAAGACGGCTATATTAACATTTGGTATCACCAGTGTTGTGGGCTACAAGAGGTCTATCAAAAAGCTCTTCGAGAATCGCCTTCTTTGAAATTACTGGAGCTTTTGTTTTTCAGAGACTTTAGTTCCTTAGAAGAGTTAGCTGAAGAGCTGTTTGTCAGTTTATCTACCCTCAAACGCCTCATCAAAAAAACCAACACT…
mga324.0	ATGAAGTTAATGCATGTAAGTAAATTGTTTACTAGCCAACAATGGAGAGAATTGAAACTGATCTCATATTTAACAGAAAACTCCAATGCTATCGGAGTTAAAGATAAGGAGCTTAGCAAGGCTCTCAATATTTCCATGTTAACATTACAGTCATGCCTCACTAATATGCAGTTTATGAAAGAAGTAGGTGGAATTACCTACAAAGACGGCTATATTAACATTTGGTATCACCAGTGTTGTGGGCTACAAGAGGTCTATCAAAAAGCTCTTCGAGAATCGCCTTCTTTGAAATTACTGGAGCTTTTGTTTTTCAGAGACTTTAGTTCCTTAGAAGAGTTAGCTGAAGAGCTGTTTGTCAGTTTATCTACCCTCAAACGCCTCATCAAAAAAACCAACACT…
mga324.1	ATGAAGTTAATGCATGTAAGTAAATTGTTTACTAGCCAACAATGGAGAGAATTGAAACTGATCTCATATTTAACAGAAAACTCCAATGCTATCGGAGTTAAAGATAAGGAGCTTAGCAAGGCTCTCAATATTTCCATGTTAACATTACAGTCATGCCTCACTAATATGCAGTTTATGAAAGAAGTAGGTGGAATTACCTACAAAGACGGCTATATTAACATTTGGTATCACCAGTGTTGTGGGCTACAAGAGGTCTATCAAAAAGCTCTTCGAGAATCGCCTTCTTTGAAATTACTGGAGCTTTTGTTTTTCAGAGACTTTAGTTCCTTAGAAGAGTTAGCTGAAGAGCTGTTTGTCAGCTTATCTACCCTCAAACGCCTCATCAAAAAAACCAACACT…
mga326.0	ATGAAGTTAATGCATGTAAGTAAATTGTTTACTAGCCAACAATGGAGAGAATTGAAACTGATCTCATATTTAACAGAAAACTCCAATGCTATCGGAGTTAAAGATAAGGAGCTTAGCAAGGCTCTCAATATTTCCATGTTAACATTACAGTCATGCCTCACTAATATGCAGTTTATGAAAGAAGTAGGTGGAATTACCTACAAAGACGGCTATATTAACATTTGGTATCACCAGTGTTGTGGGCTACAAGAGGTCTATCAAAAAGCTCTTCGAGAATCGCCTTCTTTGAAATTACTGGAGCTTTTGTTTTTCAGAGACTTTAGTTCCTTAGAAGAGTTAGCTGAAGAGCTGTTTGTCAGTTTATCTACCCTCAAACGCCTCATCAAAAAAACCAACACT…
mga326.1	ATGAAGTTAATGCATGTAAGTAAATTGTTTACTAGCCAACAATGGAGAGAATTGAAACTGATCTCATATTTAACAGAAAACTCCAATGCTATCGGAGTTAAAGATAAGGAGCTTAGCAAGGCTCTCAATATTTCCATGTTAACATTACAGTCATGCCTCACTAATATGCAGTTTATGAAAGAAGTAGGTGGAATTACCTACAAAGACGGCTATATTAACATTTGGTATCACCAGTGTTGTGGGCTACAAGAGGTCTATCAAAAAGCTCTTCGAGAATCGCCTTCTTTGAAATTACTGGAGCTTTTGTTTTTCAGAGACTTTAGTTCCTTAGAAGAGTTAGCTGAAGAGCTGTTTGTCAGCTTATCTACCCTCAAACGCCTCATCAAAAAAACCAACACT…
mga326.2	ATGAAGTTAATGCATGTAAGTAAATTGTTTACTAGCCAACAATGGAGAGAATTGAAACTGATCTCATATTTAACAGAAAACTCCAATGCTATCGGAGTTAAAGATAAGGAGCTTAGCAAGGCTCTCAATATTTCCATGTTAACATTACAGTCATGCCTCACTAATATGCAGTTTATGAAAGAAGTAGGTGGAATTACCTACAAAGACGGCTATATTAACATTTGGTATCACCAGTGTTGTGGGCTACAAGAGGTCTATCAAAAAGCTCTTCGAGAATCGCCTTCTTTGAAATTACTGGAGCTTTTGTTTTTCAGAGACTTTAGTTCCTTAGAAGAGTTAGCTGAAGAGCTGTTTGTCAGTTTATCTACCCTCAAACGCCTCATCAAAAAAACCAACACT…
mga326.3	ATGAAGTTAATGCATGTAAGTAAATTGTTTACTAGCCAACAATGGAGAGAATTGAAACTGATCTCATATTTAACAGAAAACTCCAATGCTATCGGAGTTAAAGATAAGGAGCTTAGCAAGGCTCTCAATATTTCCATGTTAACATTACAGTCATGCCTCACTAATATGCAGTTTATGAAAGAAGTAGGTGGAATTACCTACAAAGACGGCTATATTAACATTTGGTATCACCAGTGTTGTGGGCTACAAGAGGTCTATCAAAAAGCTCTTCGAGAATCGCCTTCTTTGAAATTACTGGAGCTTTTGTTTTTCAGAGACTTTAGTTCCTTAGAAGAGTTAGCTGAAGAGCTGTTTGTCAGTTTATCTACCCTCAAACGCCTCATCAAAAAAACCAACACT…
mga326.4	ATGAAGTTAATGCATGTAAGTAAATTGTTTACTAGCCAACAATGGAGAGAATTGAAACTGATCTCATATTTAACAGAAAACTCCAATGCTATCGGAGTTAAAGATAAGGAGCTTAGCAAGGCTCTCAATATTTCCATGTTAACATTACAGTCATGCCTCACTAATATGCAGTTTATGAAAGAAGTAGGTGGAATTACCTACAAAGACGGCTATATTAACATTTGGTATCACCAGTGTTGTGGGCTACAAGAGGTCTATCAAAAAGCTCTTCGAGAATCGCCTTCTTTGAAATTACTGGAGCTTTTGTTTTTCAGAGACTTTAGTTCCTTAGAAGAGTTAGCTGAAGAGCTGTTTGTCAGTTTATCTACCCTCAAACGCCTCATCAAAAAAACCAACACT…
mga326.5	ATGAAGTTAATGCATGTAAGTAAATTGTTTACTAGCCAACAATGGAGAGAATTGAAACTGATCTCATATTTAACAGAAAACTCCAATGCTATCGGAGTTAAAGATAAGGAGCTTAGCAAGGCTCTCAATATTTCCATGTTAACATTACAGTCATGCCTCACTAATATGCAGTTTATGAAAGAAGTAGGTGGAATTACCTACAAAGACGGCTATATTAACATTTGGTATCACCAGTGTTGTGGGCTACAAGAGGTCTATCAAAAAGCTCTTCGAGAATCGCCTTCTTTGAAATTACTGGAGCTTTTGTTTTTCAGAGACTTTAGTTCCTTAGAAGAGTTAGCTGAAGAGCTGTTTGTCAGCTTATCTACCCTCAAACGCCTCATCAAAAAAACCAACACT…
mga326.6	ATGAAGTTAATGCATGTAAGTAAATTGTTTACTAGCCAACAATGGAGAGAATTGAAACTGATCTCATATTTAACAGAAAACTCCAATGCTATCGGAGTTAAAGATAAGGAGCTTAGCAAGGCTCTCAATATTTCCATGTTAACATTACAGTCATGCCTCACTAATATGCAGTTTATGAAAGAAGTAGGTGGAATTACCTACAAAGACGGCTATATTAACATTTGGTATCACCAGTGTTGTGGGCTACAAGAGGTCTATCAAAAAGCTCTTCGAGAATCGCCTTCTTTGAAATTACTGGAGCTTTTGTTTTTCAGAGACTTTAGTTCCTTAGAAGAGTTAGCTGAAGAGCTGTTTGTCAGTTTATCTACCCTCAAACGCCTCATCAAAAAAACCAACACT…
mga326.7	ATGAAGTTAATGCATGTAAGTAAATTGTTTACTAGCCAACAATGGAGAGAATTGAAACTGATCTCATATTTAACAGAAAACTCCAATGCTATCGGAGTTAAAGATAAGGAGCTTAGCAAGGCTCTCAATATTTCCATGTTAACATTACAGTCATGCCTCACTAATATGCAGTTCATGAAAGAAGTAGGTGGAATTACCTACAAAGACGGCTATATTAACATTTGGTATCACCAGTGTTGTGGGCTACAAGAGGTCTATCAAAAAGCTCTTCGAGAATCGCCTTCTTTGAAATTACTGGAGCTTTTGTTTTTCAGAGACTTTAGTTCCTTAGAAGAGTTAGCTGAAGAGCTGTTTGTCAGTTTATCTACCCTCAAACGCCTCATCAAAAAAACCAACACT…
mga326.8	ATGAAGTTAATGCATGTAAGTAAATTGTTTACTAGCCAACAATGGAGAGAATTGAAACTGATCTCATATTTAACAGAAAACTCCAATGCTATCGGAGTTAAAGATAAGGAGCTTAGCAAGGCTCTCAATATTTCCATGTTAACATTACAGTCATGCCTCACTAATATGCAGTTTATGAAAGAAGTAGGTGGAATTACCTACAAAGACGGCTATATTAACATTTGGTATCACCAGTGTTGTGGGCTACAAGAGGTCTATCAAAAAGCTCTTCGAGAATCGCCTTCTTTGAAATTACTGGAGCTTTTGTTTTTCAGAGACTTTAGTTCCTTAGAAGAGTTAGCTGAAGAGCTGTTTGTCAGTTTATCTACCCTCAAACGCCTCATCAAAAAAACCAACACT…
mga326.9	ATGAAGTTAATGCATGTAAGTAAATTGTTTACTAGCCAACAATGGAGAGAATTGAAACTGATCTCATATTTAACAGAAAACTCCAATGCTATCGGAGTTAAAGACAAAGAGCTTAGCAAGGCTCTCAATATCTCCATGTTAACATTACAGTCATGCCTCACTAATATGCAGTTTATGAAAGAAGTAGGTGGAATTACCTACAAAGACGGCTATATTAACATTTGGTATCACCAGTGTTGTGGGCTACAAGAGGTCTATCAAAAAGCTCTTCGAGAATCGCCTTCTTTGAAATTACTGGAGCTTTTGTTTTTCAGAGACTTTAGTTCCTTAGAAGAGTTAGCTGAAGAGCTGTTTGTCAGCTTATCTACCCTCAAACGCCTCATCAAAAAAACCAACACT…
mga326.11	ATGAAGTTAATGCATGTAAGTAAATTGTTTACTAGCCAACAATGGAGAGAATTGAAACTGATCTCATATTTAACAGAAAACTCCAATGCTATCGGAGTTAAAGATAAGGAGCTTAGCAAGGCTCTCAATATTTCCATGTTAACATTACAGTCATGCCTCACTAATATGCAGTTTATGAAAGAAGTAGGTGGAATTACCTACAAAGACGGCTATATTAACATTTGGTATCACCAGTGTTGTGGGCTACAAGAGGTCTATCAAAAAGCTCTTCGAGAATCGCCTTCTTTGAAATTACTGGAGCTTTTGTTTTTCAGAGACTTTAGTTCCTTAGAAGAGTTAGCTGAAGAGCTGTTTGTCAGTTTATCTACCCTCAAACGCCTCATCAAAAAAACCAACACT…
mga326.12	ATGAAGTTAATGCATGTAAGTAAATTGTTTACTAGCCAACAATGGAGAGAATTGAAACTGATCTCATATTTAACAGAAAACTCCAATGCTATCGGAGTTAAAGATAAGGAGCTTAGCAAGGCTCTCAATATTTCCATGTTAACATTACAGTCATGCCTCACTAATATGCAGTTTATGAAAGAAGTAGGTGGAATTACCTACAAAGACGGCTATATTAACATTTGGTATCACCAGTGTTGTGGGCTACAAGAGGTCTATCAAAAAGCTCTTCGAGAATCACCCTCTTTGAAATTACTAGAGCTTTTGTTTTTCAGAGACTTTAGTTCCTTAGAAGAGTTAGCTGAAGAGCTGTTTGTCAGTTTATCTACCCTCAAACGCCTCATCAAAAAAACCAACACT…
mga326.13	ATGAAGTTAATGCATGTAAGTAAATTATTTACTAGCCAACAATGGAGAGAATTGAAACTGATCTCATATTTAACAGAAAACTCCAATGCTATCGGAGTTAAAGATAAGGAGCTTAGCAAGGCTCTCAATATTTCCATGTTAACATTACAGTCATGCCTCACTAATATGCAGTTTATGAAAGAAGTAGGTGGAATTACCTACAAAGACGGCTATATTAACATTTGGTATCACCAGTGTTGTGGGCTACAAGAGGTCTATCAAAAAGCTCTTCGAGAATCGCCTTCTTTGAAATTACTGGAGCTTTTGTTTTTCAGAGACTTTAGTTCCTTAGAAGAGTTAGCTGAAGAGCTGTTTGTCAGTTTATCTACCCTCAAACGCCTCATCAAAAAAACCAACACT…
mga339	ATGCATGTAAGTAAATTGTTTACTAGCCAACAATGGAGAGAATTGAAACTGATCTCATATTTAACAGAAAACTCCAATGCTATCGGAGTTAAAGATAAGGAGCTTAGCAAGGCTCTCAATATTTCCATGTTAACATTACAGTCATGCCTCACTAATATGCAGTTTATGAAAGAAGTAGGTGGAATTACCTACAAAGACGGCTATATTAACATTTGGTATCACCAGTGTTGTGGGCTACAAGAGGTCTATCAAAAAGCTCTTCGAGAATCGCCTTCTTTGAAATTACTGGAGCTTTTGTTTTTCAGAGACTTTAGTTCCTTAGAAGAGTTAGCTGAAGAGCTGTTTGTCAGTTTATCTACCCTCAAACGCCTCATCAAAAAAACCAACACTTACTTGTCT…
mga340	ATGCATGTAAGTAAATTGTTTACTAGCCAACAATGGAGAGAATTGAAACTGATCTCATATTTAACAGAAAACTCCAATGCTATCGGAGTTAAAGATAAGGAGCTTAGCAAGGCTCTCAATATTTCCATGTTAACATTACAGTCATGCCTCACTAATATGCAGTTTATGAAAGAAGTAGGTGGAATTACCTACAAAGACGGCTATATTAACATTTGGTATCACCAGTGTTGTGGGCTACAAGAGGTCTATCAAAAAGCTCTCCGAGAATCGCCTTCTTTGAAATTACTGGAGCTTTTGTTTTTCAGAGACTTTAGTTCCTTAGAAGAGTTAGCTGAAGAGCTGTTTGTCAGTTTATCTACCCTCAAACGCCTCATCAAAAAAACCAACACTTACTTGTCT…
mga341	ATGCATGTAAGTAAATTGTTTACTAGCCAACAATGGAGAGAATTGAAACTGATCTCATATTTAACAGAAAACTCCAATGCTATCGGAGTTAAAGATAAGGAGCTTAGCAAGGCTCTCAATATTTCCATATTAACATTACAGTCATGCCTCACTAATATGCAGTTCATGAAAGAAGTAGGTGGAATTACCTACAAAGACGGCTATATTAACATTTGGTATCACCAGTGTTGTGGGCTACAAGAGGTCTATCAAAAAGCTCTTCGAGAATCGCCTTCTTTGAAATTACTAGAGCTTTTGTTTTTCAGAGACTTTAGTTCCTTAGAAGAGTTAGCTGAAGAGCTGTTTGTCAGCTTATCTACCCTCAAACGCCTCATCAAAAAAACCAACACTTACTTGTCT…
mga342.0	ATGCATGTAAGTAAATTATTTACTAGCCAACAATGGAGAGAATTGAAACTGATCTCATATTTAACAGAAAACTCCAATGCTATCGGAGTTAAAGATAAGGAGCTTAGCAAGGCTCTCAATATTTCCATGTTAACATTACAGTCATGCCTCACTAATATGCAGTTCATGAAAGAAGTAGGTGGAATTACCTACAAAGACGGCTATATTAACATTTGGTATCACCAGTGTTGTGGGCTACAAGAGGTCTATCAAAAAGCTCTTCGAGAATCGCCTTCTTTGAAATTACTGGAGCTTTTGTTTTTCAGAGACTTTAGTTCCTTAGAAGAGTTAGCTGAAGAGCTGTTTGTCAGTTTATCTACCCTCAAACGCCTCATCAAAAAAACCAACACTTACTTGTCT…
mga342.1	ATGCATGTAAGTAAATTATTTACTAGCCAACAATGGAGAGAATTGAAACTGATCTCATATTTAACAGAAAACTCCAATGCTATCGGAGTTAAAGATAAGGAGCTTAGCAAGGCTCTCAATATTTCCATGTTAACATTACAGTCATGCCTCACTAATATGCAGTTCATGAAAGAAGTAGGTGGAATTACCTACAAAGACGGCTATATTAACATTTGGTATCACCAGTGTTGTGGGCTACAAGAGGTCTATCAAAAAGCTCTTCGAGAATCGCCTTCTTTGAAATTACTGGAGCTTTTGTTTTTCAGAGACTTTAGTTCCTTAGAAGAGTTAGCTGAAGAGCTGTTTGTCAGTTTATCTACCCTCAAACGCCTCATCAAAAAAACCAACACTTACTTGTCT…
mga342.2	ATGCATGTAAGTAAATTATTTACTAGCCAACAATGGAGAGAATTGAAACTGATCTCATATTTAACAGAAAACTCCAATGCTATCGGAGTTAAAGATAAGGAGCTTAGCAAGGCTCTCAATATTTCCATGTTAACATTACAGTCATGCCTCACTAATATGCAGTTCATGAAAGAAGTAGGTGGAATTACCTACAAAGACGGCTATATTAACATTTGGTATCACCAGTGTTGTGGGCTACAAGAGGTCTATCAAAAAGCTCTTCGAGAATCGCCTTCTTTGAAATTACTGGAGCTTTTGTTTTTCAGAGACTTTAGTTCCTTAGAAGAGTTAGCTGAAGAGCTGTTTGTCAGTTTATCTACCCTCAAACGCCTCATCAAAAAAACCAACACTTACTTGTCT…
mga345	ATGCATGTAAGTAAATTGTTTACTAGCCAACAATGGAGAGAATTGAAACTGATCTCATATTTAACAGAAAACTCCAATGCTATCGGAGTTAAAGATAAGGAGCTTAGCAAGGCTCTCAATATTTCCATGTTAACATTACAGTCATGCCTCACTAATATGCAGTTTATGAAAGAAGTAGGTGGAATTACCTACAAAGACGGCTATATTAACATTTGGTATCACCAGTGTTGTGGGCTACAAGAGGTCTATCAAAAAGCTCTTCGAGAATCGCCTTCTTTGAAATTACTGGAGCTTTTGTTTTTCAGAGACTTTAGTTCCTTAGAAGAGTTAGCTGAAGAGCTGTTTGTCAGTTTATCTACCCTCAAACGCCTCATCAAAAAAACCAACACTTACTTGTCT…
mga346.0	ATGCATGTAAGTAAATTGTTTACTAGCCAACAATGGAGAGAATTGAAACTGATCTCATATTTAACAGAAAACTCCAATGCTATCGGAGTTAAAGATAAGGAGCTTAGCAAGGCTCTCAATATTTCCATGTTAACATTACAGTCATGCCTCACTAATATGCAGTTTATGAAAGAAGTAGGTGGAATTACCTACAAAGACGGCTATATTAACATTTGGTATCACCAGTGTTGTGGGCTACAAGAGGTCTATCAAAAAGCTCTTCGAGAATCACCCTCTTTGAAATTACTGGAGCTTTTGTTTTTCAGAGACTTTAGTTCCTTAGAAGAGTTAGCTGAAGAGCTGTTTGTCAGCTTATCTACCCTCAAACGCCTCATCAAAAAAACCAACACTTACTTGTCT…
mga346.1	ATGCATGTAAGTAAATTGTTTACTAGCCAACAATGGAGAGAATTGAAACTGATCTCATATTTAACAGAAAACTCCAATGCTATCGGAGTTAAAGATAAGGAGCTTAGCAAGGCTCTCAATATTTCCATGTTAACATTACAGTCATGCCTCACTAATATGCAGTTTATGAAAGAAGTAGGTGGAATTACCTACAAAGACGGCTATATTAACATTTGGTATCACCAGTGTTGTGGGCTACAAGAGGTCTATCAAAAAGCTCTTCGAGAATCGCCTTCTTTGAAATTACTGGAGCTTTTGTTTTTCAGAGACTTTAGTTCCTTAGAAGAGTTAGCTGAAGAGCTGTTTGTCAGTTTATCTACCCTCAAACGCCTCATCAAAAAAACCAACACTTACTTGTCT…
mga346.2	ATGCATGTAAGTAAATTGTTTACTAGCCAACAATGGAGAGAATTGAAACTGATCTCATATTTAACAGAAAACTCCAATGCTATCGGAGTTAAAGATAAGGAGCTTAGCAAGGCTCTCAATATTTCCATGTTAACATTACAGTCATGCCTCACTAATATGCAGTTTATGAAAGAAGTAGGTGGAATTACCTACAAAGACGGCTATATTAACATTTGGTATCACCAGTGTTGTGGGCTACAAGAGGTCTATCAAAAAGCTCTTCGAGAATCGCCTTCTTTGAAATTACTGGAGCTTTTGTTTTTCAGAGACTTTAGTTCCTTAGAAGAGTTAGCTGAAGAGCTGTTTGTCAGCTTATCTACCCTCAAACGCCTCATCAAAAAAACCAACACTTACTTGTCT…
mga346.3	ATGCATGTAAGTAAATTGTTTACTAGCCAACAATGGAGAGAATTGAAACTGATCTCATATTTAACAGAAAACTCCAATGCTATCGGAGTTAAAGATAAGGAGCTTAGCAAGGCTCTCAATATTTCCATGTTAACATTACAGTCATGCCTCACTAATATGCAGTTTATGAAAGAAGTAGGTGGAATTACCTACAAAGACGGCTATATTAACATTTGGTATCACCAGTGTTGTGGGCTACAAGAGGTCTATCAAAAAGCTCTTCGAGAATCGCCTTCTTTGAAATTACTGGAGCTTTTGTTTTTCAGAGACTTTAGTTCCTTAGAAGAGTTAGCTGAAGAGCTGTTTGTCAGCTTATCTACCCTCAAACGCCTCATCAAAAAAACCAACACTTACTTGTCT…
mga346.4	ATGCATGTAAGTAAATTGTTTACTAGCCAACAATGGAGAGAATTGAAACTGATCTCATATTTAACAGAAAACTCCAATGCTATCGGAGTTAAAGATAAGGAGCTTAGCAAGGCTCTCAATATTTCCATGTTAACATTACAGTCATGCCTCACTAATATGCAGTTTATGAAAGAAGTAGGTGGAATTACCTACAAAGACGGCTATATTAACATTTGGTATCACCAGTGTTGTGGGCTACAAGAGGTCTATCAAAAAGCTCTTCGAGAATCACCCTCTTTGAAATTACTAGAGCTTTTGTTTTTCAGAGACTTTAGTTCCTTAGAAGAGTTAGCTGAAGAGCTGTTTGTCAGTTTATCTACCCTCAAACGCCTCATCAAAAAAACCAACACTTACTTGTCT…
mga346.5	ATGCATGTAAGTAAATTGTTTACTAGCCAACAATGGAGAGAATTGAAACTGATCTCATATTTAACAGAAAACTCCAATGCTATCGGAGTTAAAGATAAGGAGCTTAGCAAGGCTCTCAATATTTCCATGTTAACATTACAGTCATGCCTCACTAATATGCAGTTTATGAAAGAAGTAGGTGGAATTACCTACAAAGACGGCTATATTAACATTTGGTATCACCAGTGTTGTGGGCTACAAGAGGTCTATCAAAAAGCTCTTCGAGAATCGCCTTCTTTGAAATTACTGGAGCTTTTGTTTTTCAGAGACTTTAGTTCCTTAGAAGAGTTAGCTGAAGAGCTGTTTGTCAGCTTATCTACCCTCAAACGCCTCATCAAAAAAACCAACACTTACTTGTCT…
mga352	ATGTATGTAAGTAAGTTGTTTACAAGTCAACAGTGGAGAGAACTAAAATTAATCTCATACGTAACAGAAAACGCTGACGCCATTGGCGTCAAAGATAAAGAACTCAGCAAAGCTCTCAACATCTCCATGTTAACATTGCAAACATGTCTCACTAACATGCAATTTATGAAGGAAGTGGGAGGAATTACCTATAAAAATGGTTATATTACAATCTGGTACCATCAACATTGCGGTTTGCAAGAAGTCTATCAGAAAGCTCTGAGACACTCTCAATCATTTAAATTGCTGGAGACCCTTTTTTTCAGAGACTTCAACTCTTTGGAAGAATTAGCTGAAGAGCTCTTTGTGAGCCTTTCAACACTCAAGCGTCTCATCAAAAAAACCAATGCCTATTTAACT…
mga353	ATGTATGTAAGTAAGTTGTTTACAAGTCAACAGTGGAGAGAACTAAAATTAATCTCATACGTAACAGAAAACGCTGACGCCATTGGCGTCAAAGATAAAGAACTCAGCAAAGCTCTCAACATCTCCATGTTAACATTGCAAACATGTCTCACTAACATGCAATTTATGAAGGAAGTGGGAGGAATTACCTATAAAAATGGTTATATTACAATCTGGTACCATCAACATTGCGGTTTGCAAGAAGTCTATCAAAAAGCTCTGAGACACTCTCAATCATTTAAATTACTGGAGACCCTTTTTTTCCGAGACTTCAACTCTTTGGAAGAATTAGCTGAAGAGCTCTTTGTGAGCCTTTCAACACTCAAGCGTCTCATCAAAAAAACCAACGCCTATTTGACG…
mga354	ATGTATGTAAGTAAGTTGTTTACAAGTCAACAGTGGAGAGAACTAAAATTAATCTCATACGTAACAGAAAACGCTGATGCCATTGGCGTTAAAGATAAAGAACTCAGCAAAGCTCTCAACATCTCCATGTTAACATTGCAAACATGTCTCACTAACATGCAATTTATGAAGGAAGTGGGAGGAATTACCTATAAAAATGGTTATATTACAATCTGGTACCATCAACATTGCGGTTTGCAAGAAGTCTATCAAAAAGCTCTGAGACACTCTCAATCATTTAAATTACTGGAGACCCTTTTTTTCCGAGACTTCAACTCTTTGGAAGAATTAGCTGAAGAGCTCTTTGTGAGCCTTTCAACACTCAAGCGTCTCATCAAAAAAACCAACGCCTATTTGACG…
mga355	ATGTATGTAAGTAAGTTGTTTACAAGTCAACAGTGGAGAGAACTAAAATTAATCTCATACGTAACAGAAAACGCTGACGCCATTGGCGTCAAAGATAAAGAACTCAGCAAAGCTCTCAACATCTCCATGTTAACATTGCAAACATGTCTCACTAACATGCAATTTATGAAGGAAGTGGGAGGAATTACCTATAAAAATGGTTATATTACAATCTGGTACCATCAACATTGCGGTTTGCAAGAAGTCTATCAGAAAGCTCTGAGACACTCTCAATCATTTAAATTGCTGGAGACCCTTTTTTTCAGAGACTTCAACTCTTTGGAAGAATTAGCTGAAGAGCTCTTTGTGAGCCTTTCAACACTCAAGCGTCTCATCAAAAAAACCAATGCCTATTTGATG…
mga356	ATGTATGTAAGTAAGTTGTTTACAAGTCAACAGTGGAGAGAACTAAAATTAATCTCATACGTAACAGAAAACGCTGACGCCATTGGCGTCAAAGATAAAGAACTCAGCAAAGCTCTCAACATCTCCATGTTAACATTGCAAACATGTCTCACTAACATGCAATTTATGAAGGAAGTGGGAGGAATTACCTATAAAAATGGTTATATTACAATCTGGTACCATCAACATTGCGGTTTGCAAGAAGTCTATCAGAAAGCTCTGAGACACTCTCAATCATTTAAATTGCTGGAGACCCTTTTTTTCAGAGACTTCAACTCTTTGGAAGAATTAGCTGAAGAGCTCTTTGTGAGCCTTTCAACACTCAAGCGTCTCATCAAAAAAACCAATGCCTATTTGATG…
mga357	ATGTATGTAAGTAAGTTGTTTACAAGTCAACAGTGGAGAGAACTAAAATTAATCTCATACGTAACAGAAAACGCTGACGCCATTGGCGTCAAAGATAAAGAACTCAGCAAAGCTCTCAACATCTCCATGTTAACATTGCAAACTTGTCTCACTAACATGCAATTTATGAAGGAAGTGGGAGGAATTACCTATAAAAATGGTTATATTACAATCTGGTACCATCAACATTGCGGTTTGCAAGAAGTCTATCAGAAAGCTCTGAGACACTCTCAATCATTTAAATTACTGGAGACCCTTTTTTTCAGAGACTTCAACTCTTTGGAAGAATTAGCTGAAGAGCTCTTTGTGAGCCTTTCAACACTCAAGCGTCTCATCAAAAAAACCAATGCCTATTTGATG…
mga358	ATGTATGTAAGTAAGTTGTTTACAAGTCAACAGTGGAGAGAACTAAAATTAATCTCATACGTAACAGAAAACGCTGACGCCATTGGCGTCAAAGATAAAGAACTCAGCAAAGCTCTCAACATCTCCATGTTAACATTGCAAACTTGTCTCACTAACATGCAATTTATGAAGGAAGTGGGAGGAATTACCTATAAAAATGGTTATATTACAATCTGGTACCATCAACATTGCGGTTTGCAAGAAGTCTATCAGAAAGCTCTGAGACACTCTCAATCATTTAAATTACTGGAGACCCTTTTTTTCAGAGACTTCAACTCTTTGGAAGAATTAGCTGAAGAGCTCTTTGTGAGCCTTTCAACACTCAAGCGTCTCATCAAAAAAACCAATGCCTATTTGATG…
mga359	ATGTATGTAAGTAAGTTGTTTACAAGTCAACAGTGGAGAGAACTAAAATTAATCTCATACGTAACAGAAAACGCTGACGCCATTGGCGTCAAAGATAAAGAACTCAGCAAAGCTCTCAACATCTCCATGTTAACATTGCAAACTTGTCTCACTAACATGCAATTTATGAAGGAAGTGGGAGGAATTACCTATAAAAATGGTTATATTACAATCTGGTACCATCAACATTGCGGTTTGCAAGAAGTCTATCAGAAAGCTCTGAGACACTCTCAATCATTTAAATTACTGGAGACCCTTTTTTTCAGAGACTTCAACTCTTTGGAAGAATTAGCTGAAGAGCTCTTTGTGAGCCTTTCAACACTCAAGCGTCTCATCAAAAAAACCAATGCCTATTTGATG…
mga360	ATGTATGTAAGTAAGTTGTTTACAAGTCAACAGTGGAGAGAACTAAAATTAATCTCATACGTAACAGAAAACGCTGACGCCATTGGCGTCAAGGATAAAGAACTCAGCAAAGCTCTCAACATCTCCATGTTAACATTGCAAACTTGTCTCACTAACATGCAATTTATGAAGGAAGTGGGAGGAATTACCTATAAAAATGGTTATATTACAATCTGGTACCATCAACATTGCGGTTTGCAAGAAGTCTATCAGAAAGCTCTGAGACATTCTCAATCATTTAAATTACTGGAGACCCTTTTTTTCAGAGACTTCAACTCTTTGGAAGAATTAGCTGAAGAGCTCTTTGTGAGCCTTTCAACACTCAAGCGTCTCATCAAAAAAACCAATGCCTATTTGACG…
mga361	ATGATAAGTAAGTTGTTTACAAGTCAACAGTGGAGAGAACTAAAATTAATCTCATACGTAACAGAAAACGCTGACGCCATTGGCGTCAAAGATAAAGAACTCAGCAAAGCTCTCAACATCTCCATGTTAACATTGCAAACATGTCTCACTAACATGCAATTTATGAAGGAAGTGGGAGGAATTACCTATAAAAATGGTTATATTACAATCTGGTACCATCAACATTGCGGTTTGCAAGAAGTCTATCAGAAAGCTCTGAGACACTCTCAATCATTTAAATTGCTGGAGACCCTTTTTTTCAGAGACTTCAACTCTTTGGAAGAATTAGCTGAAGAGCTCTTTGTGAGCCTTTCAACACTCAAGCGTCTCATCAAAAAAACCAATGCCTATTTGACGCAT…
mga362	ATGTATGTAAGTAAGTTGTTTACAAGTCAACAGTGGAGAGAACTAAAATTAATCTCATATGTAACAGAAAACGCTGACGCCATTGGCGTCAAAGATAAAGAACTCAGCAAAGCTCTCAACATCTCCATGTTAACATTGCAAACATGTCTCACTAACATGCAATTTATGAAGGAAGTGGGAGGAATTACCTATAAAAATGGTTATATTACAATCTGGTACCATCAACATTGCGGTTTGCAAGAAGTCTATCAGAAAGCTCTGAGACACTCTCAATCATTTAAATTGCTGGAGACCCTTTTTTTCAGAGACTTCAACTCTTTGGAAGAATTAGCTGAAGAGCTCTTTGTGAGCCTTTCAACACTCAAGCGTCTCATCAAAAAAACCAATGCCTATTTGACG…
mga363	ATGTATGTAAGTAAGTTGTTTACAAGTCAACAGTGGAGAGAACTAAAATTAATCTCATATGTAACAGAAAACGCTGACGCCATTGGCGTCAAAGATAAAGAACTCAGCAAAGCTCTCAACATCTCCATGTTAACATTGCAAACATGTCTCACTAACATGCAATTTATGAAGGAAGTGGGAGGAATTACCTATAAAAATGGTTATATTACAATCTGGTACCATCAACATTGCGGTTTGCAAGAAGTCTATCAGAAAGCTCTGAGACACTCTCAATCATTTAAATTGCTGGAGACCCTTTTTTTCAGAGACTTCAACTCTTTGGAAGAATTAGCTGAAGAGCTCTTTGTGAGCCTTTCAACACTCAAGCGTCTCATCAAAAAAACCAATGCCTATTTGACG…
mga364.0	ATGTATGTAAGTAAGTTGTTTACAAGTCAACAGTGGAGAGAACTAAAATTAATCTCATACGTAACAGAAAACGCTGATGCCATTGGCGTTAAAGATAAAGAACTCAGCAAAGCTCTCAACATCTCCATGTTAACATTGCAAACATGTCTCACTAACATGCAATTTATGAAGGAAGTGGGAGGAATTACCTATAAAAATGGTTATATTACAATCTGGTACCATCAACATTGCGGTTTGCAAGAAGTCTATCAGAAAGCTCTGAGACACTCTCAATCATTTAAATTGCTGGAGACCCTTTTTTTCAGAGACTTCAACTCTTTGGAAGAATTAGCTGAAGAGCTCTTTGTGAGCCTTTCAACACTCAAGCGACTCATCAAAAAAACCAATGCCTATTTGATG…
mga364.1	ATGTATGTAAGTAAGTTGTTTACAAGTCAACAGTGGAGAGAACTAAAATTAATCTCATACGTAACAGAAAACGCTGATGCCATTGGCGTTAAAGATAAAGAACTCAGCAAAGCTCTCAACATCTCCATGTTAACATTGCAAACATGTCTCACTAACATGCAATTTATGAAGGAAGTGGGAGGAATTACCTATAAAAATGGTTATATTACAATCTGGTACCATCAACATTGCGGTTTGCAAGAAGTCTATCAGAAAGCTCTGAGACACTCTCAATCATTTAAATTGCTGGAGACCCTTTTTTTCAGAGACTTCAACTCTTTGGAAGAATTAGCTGAAGAGCTCTTTGTGAGCCTTTCAACACTCAAGCGACTCATCAAAAAAACCAATGCCTATTTGATG…
mga366	ATGTATGTAAGTAAGTTGTTTACAAGTCAACAGTGGAGAGAACTAAAATTAATCTCATACGTAACAGAAAACGCTGATGCCATTGGCGTTAAAGATAAAGAACTCAGCAAAGCTCTCAACATCTCCATGTTAACATTGCAAACATGTCTCACTAACATGCAATTTATGAAGGAAGTGGGAGGAATTACCTATAAAAATGGTTATATTACAATCTGGTACCATCAACATTGCGGTTTGCAAGAAGTCTATCAGAAAGCTCTGAGACACTCTCAATCATTTAAATTGCTGGAGACCCTTTTTTTCAGAGACTTCAACTCTTTGGAAGAATTAGCTGAAGAGCTCTTTGTGAGCCTTTCAACACTCAAGCGACTCATCAAAAAAACCAATGCCTATTTGATG…
mga367	ATGTATGTAAGTAAGTTGTTTACAAGTCAACAGTGGAGAGAACTAAAATTAATCTCATACGTAACAGAAAACGCTGACGCCATTGGCGTCAAAGATAAAGAACTCAGCAAAGCTCTCAACATCTCCATGTTAACATTGCAAACATGTCTCACTAACATGCAATTTATGAAGGAAGTGGGAGGAATTACCTATAAAAATGGTTATATTACAATCTGGTACCATCAACATTGCGGTTTGCAAGAAGTCTATCAGAAAGCTCTGAGACACTCTCAATCATTTAAATTGCTGGAGACCCTTTTTTTCAGAGACTTCAACTCTTTGGAAGAATTAGCTGAAGAGCTCTTTGTGAGCCTTTCAACACTCAAGCGTCTCATCAAAAAAACCAATGCCTATTTGACG…
mga368	ATGTATGTAAGTAAGTTGTTTACAAGTCAACAGTGGAGAGAACTAAAATTAATCTCATACGTAACAGAAAACGCTGACGCCATTGGCGTCAAAGATAAAGAACTCAGCAAAGCTCTCAACATCTCCATGTTAACATTGCAAACATGTCTCACTAACATGCAATTTATGAAGGAAGTGGGAGGAATTACCTATAAAAATGGTTATATTACAATCTGGTACCATCAACATTGCGGTTTGCAAGAAGTCTATCAGAAAGCTCTGAGACACTCTCAATCATTTAAATTGCTGGAGACCCTTTTTTTCAGAGACTTCAACTCTTTGGAAGAATTAGCTGAAGAGCTCTTTGTGAGCCTTTCAACACTCAAGCGTCTCATCAAAAAAACCAATGCCTATTTGACG…
mga369	ATGTATGTAAGTAAGTTGTTTACAAGTCAACAGTGGAGAGAACTAAAATTAATCTCATACGTAACAGAAAACGCTGATGCCATTGGCGTTAAAGATAAAGAACTCAGCAAAGCTCTCAACATCTCCATGTTAACATTGCAAACATGTCTCACTAACATGCAATTTATGAAGGAAGTGGGAGGAATTACCTATAAAAATGGTTATATTACAATCTGGTACCATCAACATTGCGGTTTGCAAGAAGTCTATCAGAAAGCTCTGAGACATTCTCAATCATTTAAATTACTGGAGACCCTTTTTTTCAGAGACTTCAACTCTTTGGAAGAATTAGCTGAAGAGCTCTTTGTGAGCCTTTCAACACTCAAGCGTCTCATCAAAAAAACCAATGCCTATTTGACG…
mga370	ATGTATGTAAGTAAGTTGTTTACAAGTCAACAGTGGAGAGAACTAAAATTAATCTCATACGTAACAGAAAACGCTGATGCCATTGGCGTTAAAGATAAAGAACTCAGCAAAGCTCTCAACATCTCCATGTTAACATTGCAAACATGTCTCACTAACATGCAATTTATGAAGGAAGTGGGAGGAATTACCTATAAAAATGGTTATATTACAATCTGGTACCATCAACATTGCGGTTTGCAAGAAGTCTATCAGAAAGCTCTGAGACATTCTCAATCATTTAAATTACTGGAGACTCTTTTTTTCCGAGACTTCAACTCTTTGGAAGAATTAGCTGAAGAGCTCTTTGTGAGCCTTTCAACACTCAAGCGTCTCATCAAAAAAACCAATGCCTATTTGACG…
mga371	ATGTATGTAAGTAAGTTGTTTACAAGTCAACAGTGGAGAGAACTAAAATTAATCTCATATGTAACAGAAAACGCTGACGCCATTGGCGTTAAAGATAAAGAACTCAGCAAAGCTCTCAACATCTCCATGTTAACATTGCAAACATGTCTCACTGACATGCAATTTATGAAGGAAGTGGGAGGAATTACCTATAAAAATGGTTATATTACAATCTGGTACCATCAACATTGCGGTTTGCAAGAAGTCTATCAGAAAGCTCTGAGACACTCTCAATCATTTAAATTACTGGAGACCCTTTTTTTCAGAGACTTCAACTCTTTGGAAGAATTAGCTGAAGAGCTCTTTGTGAGCCTTTCAACACTCAAGCGTCTCATCAAAAAAACCAATGCCTATTTGACG…
mga372	ATGTATGTAAGTAAGTTGTTTACAAGTCAACAGTGGAGAGAACTAAAATTAATCTCATACGTAACAGAAAACGCTGATGCCATTGGCGTTAAAGATAAAGAACTCAGCAAAGCTCTCAACATCTCCATGTTAACATTGCAAACATGTCTCACTAACATGCAATTTATGAAGGAAGTGGGAGGAATTACCTATAAAAATGGTTATATTACAATCTGGTACCATCAACATTGCGGTTTGCAAGAAGTCTATCAGAAAGCTCTGAGACATTCTCAATCATTTAAATTACTGGAGACTCTTTTTTTCCGAGACTTCAACTCTTTGGAAGAATTAGCTGAAGAGCTCTTTGTGAGCCTTTCAACACTCAAGCGTCTCATCAAAAAAACCAATGCCTATTTGACG…
mga373	ATGTATGTAAGTAAGTTGTTTACAAGTCAACAGTGGAGAGAACTAAAATTAATCTCATACGTAACAGAAAACGCTGATGCCATTGGCGTTAAAGATAAAGAACTCAGCAAAGCTCTCAACATCTCCATGTTAACATTGCAAACATGTCTCACTAACATGCAATTTATGAAGGAAGTGGGAGGAATTACCTATAAAAATGGTTATATTACAATCTGGTACCATCAACATTGCGGTTTGCAAGAAGTCTATCAGAAAGCTCTGAGACATTCTCAATCATTTAAATTACTGGAGACTCTTTTTTTCCGAGACTTCAACTCTTTGGAAGAATTAGCTGAAGAGCTCTTTGTGAGCCTTTCAACACTCAAGCGTCTCATCAAAAAAACCAATGCCTATTTGACG…
mga374	ATGTATGTAAGTAAGTTGTTTACAAGTCAACAGTGGAGAGAACTAAAATTAATCTCATACGTAACAGAAAACGCTGATGCCATTGGCGTTAAAGATAAAGAACTCAGCAAAGCTCTCAACATCTCCATGTTAACATTGCAAACATGTCTCACTAACATGCAATTTATGAAGGAAGTGGGAGGAATTACCTATAAAAATGGTTATATTACAATCTGGTACCATCAACATTGCGGTTTGCAAGAAGTCTATCAGAAAGCTCTGAGACATTCTCAATCATTTAAATTACTGGAGACTCTTTTTTTCCGAGACTTCAACTCTTTGGAAGAATTAGCTGAAGAGCTCTTTGTGAGCCTTTCAACACTCAAGCGTCTCATCAAAAAAACCAATGCCTATTTGACG…
mga375	ATGTATGTAAGTAAGTTGTTTACAAGTCAACAGTGGAGAGAACTAAAATTAATCTCATACGTAACAGAAAACGCTGATGCCATTGGCGTTAAAGATAAAGAACTCAGCAAAGCTCTCAACATCTCCATGTTAACATTGCAAACATGTCTCACTAACATGCAATTTATGAAGGAAGTGGGAGGAATTACCTATAAAAATGGTTATATTACAATCTGGTACCATCAACATTGCGGTTTGCAAGAAGTCTATCAGAAAGCTCTGAGACATTCTCAATCATTTAAATTACTGGAGACTCTTTTTTTCCGAGACTTCAACTCTTTGGAAGAATTAGCTGAAGAGCTCTTTGTGAGCCTTTCAACACTCAAGCGTCTCATCAAAAAAACCAATGCCTATTTGACG…
mga376	ATGTATGTAAGTAAGTTGTTTACAAGTCAACAGTGGAGAGAACTAAAATTAATCTCATACGTAACAGAAAACGCTGATGCCATTGGCGTTAAAGATAAAGAACTCAGCAAAGCTCTCAACATCTCCATGTTAACATTGCAAACATGTCTCACTAACATGCAATTTATGAAGGAAGTGGGAGGAATTACCTATAAAAATGGTTATATTACAATCTGGTACCATCAACATTGCGGTTTGCAAGAAGTCTATCAGAAAGCTCTGAGACATTCTCAATCATTTAAATTACTGGAGACTCTTTTTTTCCGAGACTTCAACTCTTTGGAAGAATTAGCTGAAGAGCTCTTTGTGAGCCTTTCAACACTCAAGCGTCTCATCAAAAAAACCAATGCCTATTTGACG…
mga377	ATGTATGTAAGTAAGTTGTTTACAAGTCAACAGTGGAGAGAACTAAAATTAATCTCATACGTAACAGAAAACGCTGATGCCATTGGCGTTAAAGATAAAGAACTCAGCAAAGCTCTCAACATCTCCATGTTAACATTGCAAACATGTCTCACTAACATGCAATTTATGAAGGAAGTGGGAGGAATTACCTATAAAAATGGTTATATTACAATCTGGTACCATCAACATTGCGGTTTGCAAGAAGTCTATCAGAAAGCTCTGAGACATTCTCAATCATTTAAATTACTGGAGACTCTTTTTTTCCGAGACTTCAACTCTTTGGAAGAATTAGCTGAAGAGCTCTTTGTGAGCCTTTCAACACTCAAGCGTCTCATCAAAAAAACCAATGCCTATTTGACG…
mga378	ATGTATGTAAGTAAGTTGTTTACAAGTCAACAGTGGAGAGAACTAAAATTAATCTCATACGTAACAGAAAACGCTGACGCCATTGGCGTCAAAGATAAAGAACTCAGCAAAGCTCTCAACATCTCCATGTTAACATTGCAAACATGTCTCACTAACATGCAATTTATGAAGGAAGTGGGAGGAATTACCTATAAAAATGGTTATATTACAATCTGGTACCATCAACATTGCGGTTTGCAAGAAGTCTATCAGAAAGCTCTGAGACACTCTCAATCATTTAAATTGCTGGAGACCCTTTTTTTCAGAGACTTCAACTCTTTGGAAGAATTAGCTGAAGAGCTCTTTGTGAGCCTTTCAACACTCAAGCGTCTCATCAAAAAAACCAATGCCTATTTGACG…
mga379	ATGTATGTAAGTAAGTTGTTTACAAGTCAACAGTGGAGAGAACTAAAATTAATCTCATACGTAACAGAAAACGCTGACGCCATTGGCGTCAAAGATAAAGAACTCAGCAAAGCTCTCAACATCTCCATGTTAACATTGCAAACATGTCTCACTAACATGCAATTTATGAAGGAAGTGGGAGGAATTACCTATAAAAATGGTTATATTACAATCTGGTACCATCAACATTGCGGTTTGCAAGAAGTCTATCAGAAAGCTCTGAGACACTCTCAATCATTTAAATTGCTGGAGACCCTTTTTTTCAGAGACTTCAACTCTTTGGAAGAATTAGCTGAAGAGCTCTTTGTGAGCCTTTCAACACTCAAGCGTCTCATCAAAAAAACCAATGCCTATTTGACG…
mga380	ATGTATGTAAGTAAGTTGTTTACAAGTCAACAGTGGAGAGAACTAAAATTAATCTCATACGTAACAGAAAACGCTGACGCCATTGGCGTCAAAGATAAAGAACTCAGCAAAGCTCTCAACATCTCCATGTTAACATTGCAAACATGTCTCACTAACATGCAATTTATGAAGGAAGTGGGAGGAATTACCTATAAAAATGGTTATATTACAATCTGGTACCATCAACATTGCGGTTTGCAAGAAGTCTATCAGAAAGCTCTGAGACACTCTCAATCATTTAAATTACTGGAGACCCTTTTTTTCAGAGACTTCAACTCTTTGGAAGAATTAGCTGAAGAGCTCTTTGTGAGCCTTTCAACACTCAAGCGTCTCATCAAAAAAACCAATGCCTATTTGACG…
mga381	ATGTATGTAAGTAAGTTGTTTACAAGTCAACAGTGGAGAGAACTAAAATTAATCTCATACGTAACAGAAAACGCTGATGCCATTGGCGTCAAAGATAAAGAACTCAGCAAAGCTCTCAACATCTCCATGTTAACATTGCAAACATGTCTCACTAACATGCAATTTATGAAGGAAGTGGGAGGAATTACCTATAAAAATGGTTATATTACAATCTGGTACCATCAACATTGCGGTTTGCAAGAAGTCTATCAGAAAGCTCTGAGACACTCTCAATCATTTAAATTGCTGGAGACCCTTTTTTTCAGAGACTTCAACTCTTTGGAAGAATTAGCTGAAGAGCTCTTTGTGAGCCTTTCAACACTCAAGCGTCTCATCAAAAAAACCAATGCCTATTTGACG…
mga382	ATGTATGTAAGTAAGTTGTTTACAAGTCAACAGTGGAGAGAACTAAAATTAATCTCATACGTAACAGAAAACGCTGACGCCATTGGCGTCAAAGATAAAGAACTCAGCAAAGCTCTCAACATCTCCATGTTAACATTGCAAACATGTCTCACTAACATGCAATTTATGAAGGAAGTGGGAGGAATTACCTATAAAAATGGTTATATTACAATCTGGTACCATCAACATTGCGGTTTGCAAGAAGTCTATCAGAAAGCTTTGAGACACTCTCAATCATTTAAATTACTGGAGACCCTTTTTTTCAGAGACTTCAACTCTTTGGAAGAATTAGCTGAAGAGCTCTTTGTGAGCCTTTCAACACTCAAGCGTCTCATCAAAAAAACCAATGCCTATTTGACG…
mga383	ATGTATGTAAGTAAGTTGTTTACAAGTCAACAGTGGAGAGAACTAAAATTAATCTCATACGTAACAGAAAACGCTGACGCCATTGGCGTCAAAGATAAAGAACTCAGCAAAGCTCTCAACATCTCCATGTTAACATTGCAAACATGTCTCACTAACATGCAATTTATGAAGGAAGTGGGAGGAATTACCTATAAAAATGGTTATATTACAATCTGGTACCATCAACATTGCGGTTTGCAAGAAGTCTATCAGAAAGCTTTGAGACACTCTCAATCATTTAAATTACTGGAGACCCTTTTTTTCAGAGACTTCAACTCTTTGGAAGAATTAGCTGAAGAGCTCTTTGTGAGCCTTTCAACACTCAAGCGTCTCATCAAAAAAACCAATGCCTATTTGACG…
mga384	ATGTATGTAAGTAAGTTGTTTACAAGTCAACAGTGGAGAGAACTAAAATTAATCTCATACGTAACAGAAAACGCTGACGCCATTGGCGTCAAAGATAAAGAACTCAGCAAAGCTCTCAACATCTCCATGTTAACATTGCAAACATGTCTCACTAACATGCAATTTATGAAGGAAGTGGGAGGAATTACCTATAAAAATGGTTATATTACAATCTGGTACCATCAACATTGCGGTTTGCAAGAAGTCTATCAGAAAGCTTTGAGACACTCTCAATCATTTAAATTACTGGAGACCCTTTTTTTCAGAGACTTCAACTCTTTGGAAGAATTAGCTGAAGAGCTCTTTGTGAGCCTTTCAACACTCAAGCGTCTCATCAAAAAAACCAATGCCTATTTGACG…
mga385	ATGTATGTAAGTAAGTTGTTTACAAGTCAACAGTGGAGAGAACTAAAATTAATCTCATACGTAACAGAAAACGCTGACGCCATTGGCGTCAAAGATAAAGAACTCAGCAAAGCTCTCAACATCTCCATGTTAACATTGCAAACATGTCTCACTAACATGCAATTTATGAAGGAAGTGGGAGGAATTACCTATAAAAATGGTTATATTACAATCTGGTACCATCAACATTGCGGTTTGCAAGAAGTCTATCAGAAAGCTCTGAGACACTCTCAATCATTTAAATTGCTGGAGACCCTTTTTTTCAGAGACTTCAACTCTTTGGAAGAATTAGCTGAAGAGCTCTTTGTGAGCCTTTCAACACTCAAACGTCTCATCAAAAAAACCAATGCCTATTTGACG…
mga386	ATGTATGTAAGTAAGTTGTTTACAAGTCAACAGTGGAGAGAACTAAAATTAATCTCATACGTAACAGAAAACGCTGACGCCATTGGCGTCAAAGATAAAGAACTCAGCAAAGCTCTCAACATCTCCATGTTAACATTGCAAACATGTCTCACTAACATGCAATTTATGAAGGAAGTGGGAGGAATTACCTATAAAAATGGTTATATTGCAATCTGGTACCATCAACATTGCGGTTTGCAAGAAGTCTATCAGAAAGCTCTGAGACACTCTCAATCATTTAAATTGCTGGAGACCCTTTTTTTCAGAGACTTCAACTCTTTGGAAGAATTAGCTGAAGAGCTCTTTGTGAGCCTTTCAACACTCAAGCGTCTCATCAAAAAAACCAATGCCTATTTGACG…
mga387.0	ATGTATGTAAGTAAGTTGTTTACAAGTCAACAGTGGAGAGAACTAAAATTAATCTCATACGTAACAGAAAACGCTGACGCCATTGGCGTCAAAGATAAAGAACTCAGCAAAGCTCTCAACATCTCCATGTTAACATTGCAAACATGTCTCACTAACATGCAATTTATGAAGGAAGTGGGAGGAATTACCTATAAAAATGGTTATATTACAATCTGGTACCATCAACATTGCGGTTTGCAAGAAGTCTATCAGAAAGCTCTGAGACACTCTCAATCATTTAAATTGCTGGAGACCCTTTTTTTCAGAGACTTCAACTCTTTGGAAGAATTAGCTGAAGAGCTCTTTGTGAGCCTTTCAACACTCAAGCGTCTCATCAAAAAAACCAATGCCTATTTAACG…
mga387.1	ATGTATGTAAGTAAGTTGTTTACAAGTCAACAGTGGAGAGAACTAAAATTAATCTCATACGTAACAGAAAACGCTGACGCCATTGGCGTCAAAGATAAAGAACTCAGCAAAGCTCTCAACATCTCCATGTTAACATTGCAAACATGTCTCACTAACATGCAATTTATGAAGGAAGTGGGAGGAATTACCTATAAAAATGGTTATATTACAATCTGGTACCATCAACATTGCGGTTTGCAAGAAGTCTATCAGAAAGCTCTGAGACACTCTCAATCATTTAAATTGCTGGAGACCCTTTTTTTCAGAGACTTCAACTCTTTGGAAGAATTAGCTGAAGAGCTCTTTGTGAGCCTTTCAACACTCAAGCGTCTCATCAAAAAAACCAATGCCTATTTAACG…
mga389	ATGTATGTAAGTAAGTTGTTTACAAGTCAACAGTGGAGAGAACTAAAATTAATCTCATACGTAACAGAAAACGCTGACGCCATTGGCGTCAAAGATAAAGAACTCAGCAAAGCTCTCAACATCTCCATGTTAACATTGCAAACATGTCTCACTAACATGCAATTTATGAAGGAAGTGGGAGGAATTACCTATAAAAATGGTTATATTACAATCTGGTACCATCAACATTGCGGTTTGCAAGAAGTCTATCAGAAAGCTCTGAGACACTCTCAATCATTTAAATTACTGGAGACCCTTTTTTTCAGAGACTTCAACTCTTTGGAAGAATTAGCTGAAGAGCTCTTTGTGAGCCTTTCAACACTCAAGCGTCTCATCAAAAAAACCAATGCCTATTTGACG…
mga390	ATGTATGTAAGTAAGTTGTTTACAAGTCAACAGTGGAGAGAACTAAAATTAATCTCATACGTAACAGAAAACGCTGACGCCATTGGCGTCAAAGATAAAGAACTCAGCAAAGCTCTCAACATCTCCATGTTAACATTGCAAACATGTCTCACTAACATGCAATTTATGAAGGAAGTGGGAGGAATTACCTATAAAAATGGTTATATTACAATCTGGTACCATCAACATTGCGGTTTGCAAGAAGTCTATCAGAAAGCTCTGAGACACTCTCAATCATTTAAATTGCTGGAGACCCTTTTTTTCAGAGACTTCAACTCTTTGGAAGAATTAGCTGAAGAGCTCTTTGTGAGCCTTTCAACACTCAAGCGTCTCATCAAAAAAACCAATGCCTATTTAACT…

## Sheet: mrp alleles
mrp allele	sequence
mrp1	ATGTCTAAAAGAAATCCAAACAAGCACTACTCACTGAGAAAGTTAAAAACAGGTACTGCATCAGTAGCAGTAGCTTTGACAGTTTTGGGGACTGGATTAGCAAACACAACTGATGTAAAGGCTGAGACCGTAGGTCGCTTTAGTGATGAACAAGTTAGAAAGGCTCGTGAAAAAGCAATCGAAGACGTGTTTGATGGCTATACTGGAGCTCGTTCTGTTTATCAATCTGGGAATCTGCCTAATAGGTTAACTCCTACAAAACTTAGCAAATTAATGCAACAGATGTATAAGGAGACTTTACAAAAGAAAGAAGAACTGGATACCCTATCTAAAGCTCTTACGCACACTATTGAGAAAAAGATTGAGTCAGAAAATGCTTACAAGAAAGAGCTTGGACAG…
mrp10	ATGTCTAAAAGAAATCCAAACAAACACTACTCACTGAGAAAGTTAAAAACAGGTACTGCGTCAGTAGCAGTAGCTTTGACAGTTTTGGGGACTGGATTAGCAAACACAACTGATGTAAAGGCTGAGACCTTAGGTCGCTTTAGTGATGAACAAGTTAGAAAGGCTCGTGAAAAAGCAATCGAAGACGTGTTTGATGGCTATACTGGAGCTCGTTCTGTTTATCAATCTGGGGATCTGCCTAATAGGTTAACTCCTACAAAACTTAGCAAATTAATGCAACAGATGTATAAGGAGACTTTACAAAAGAAAGAAGAACTGGATACCTTATCTAAAGCTCTTACGGACACTATTGAGAAAAAGATTGAGTCAGAAAATGCTTACAAGAAAGAGCTTGGACAG…
mrp100	ATGTCTAAAAGAAATCCAAACAAACACTACTCACTGAGAAAGTTAAAAACAGGTACTGCATCAGTAGCAGTAGCTTTGACAGTTTTGGGGACTGGATTAGCAAACACAACTGATGTAAAGGCTGACTTAAGTACTCAGGAAAATCCTAGAGTAACAAAAGCGAGAGAAGAAGCTCTCGAGGAAGTTTTACGTAGTTGGGATTATGGATCTGTAAGAGCTGCCTTGGCAGGATCTTATCGTAAAAACTTACAACTTGAAAACACTATTAAGCAGAAAGATAAAGAATTATCTTTCTTATCCAAAGTTTTGGATGAGGCTGCAAAAAAATATAGAGAATCTAGCGACAAGTATAAACAAGAGATTGGACAGCTAAAAGCAGCAGCAGAAGCAGAAGCTCAA…
mrp101	ATGTCTAAAAGAAATCCAAACAAACACTACTCACTGAGAAAGTTAAAAACAGGTACTGCATCAGTAGCAGTAGCTTTGACAGTTTTGGGGACTGGATTAGCAAACACAACTGATGTAAAGGCTGACTTAAGTACTCAGGAAAATCCTAGAGTAACAAAAGCGAGAGAAGAAGCTCTCGAGGAAGTTTTACGTAGTTGGGATTATGGATCTGTAAGAGCTGCCTTGGCAGGATCTTATCGTAAAAACTTACAACTTGAAAACACTATTAAGCAGAAAGATAAAGAATTATCTTTCTTATCCAAAGTTTTGGATGAGGCTGCAAAAAAATATAGAGAATCTAGCGACAAGTATAAACAAGAGATTGGACAGCTAAAAGCAGCAGCAGAAGCAGAAGCTCAA…
mrp102	ATGTCTAAAAGAAATCCAAACAAACACTACTCACTGAGAAAGTTAAAAACAGGTACTGCATCAGTAGCAGTAGCTTTGACAGTTTTGGGGACTGGATTAGCAAATACAACTGATGTAAAGGCTGACTTAAGTACTCAGGAAAATCCTAGAGTAACAAAAGCGAGAGAAGAAGCTCTCGAGGAAGTTTTACGTAGTGGGGATTATGGATCTGTAAGAGCTGCCTTGGCAGGATCTTATCGTAAAAACTTACAACTTGAAAACACTATTAAGCAGAAAGATAAAGAATTATCTTTCTTATCCAAAGTTTTGGATGAGGCTGCAAAAAAATATAGAGAATCTAGCGACAAGTATAAACAAGAGATTGGACAGCTAAAAGCAGCAGCAGAAGCAGAAGCTCAA…
mrp103	ATGTCTAAAAGAAATCCAAACAAACACTACTCACTGAGAAAGTTAAAAACAGGTACTGCATCAGTAGCAGTAGCTTTGACAGTTTTGGGGACTGGATTAGCAAATACAACTGATGTAAAGGCTGACTTAAGTACTCAGGAAAATCCTAGAGTAACAAAAGCGAGAGAAGAAGCTCTCGAGGAAGTTTTACGTAGTTGGGATTATGGATCTGTAAGAGCTGCCTTGGCAGGATCTTATCGTAAAAACTTACAACTTGAAAACACTATTAAGCAGAAAGATAAAGAATTATCTTTCTTATCCAAAGTTTTGGATGAGGCTGCAAAAAAATATAGAGAATCTAGCGACAAGTATAAACAAGAGATTGGACAGCTAAAAGCAGCAGCAGAAGCAGAAGCTCAA…
mrp104	ATGTCTAAAAGAAATCCAAACAAACACTACTCACTGAGAAAGTTAAAAACAGGTACTGCATCAGTAGCAGTAGCTTTGACAGTTTTGGGGACTGGATTAGCAAATACAACTGATGTAAAGGCTGACTTAAGTACTCAGGAAAATCCTAGAGTAACAAAAGCGAGAGAAGAAGCTCTCGAGGAAGTTTTACGTAGTTGGGATTATGGATCTGTAAGAGCTGCCTTGGCAGGATCTTATCGTAAAAACATACAACTTGAAAACACTATTAAGCAGAAAGATAAAGAATTATCTTTCTTATCCAAAGTTTTGGATGAGGCTGCAAAAAAATATAGAGAATCTAGCGACAAGTATAAACAAGAGATTGGACAGCTAAAAGCAGCAGCAGAAGCAGAAGCTCAA…
mrp105.0	ATGTCTAAAAGAAATCCAAACAAACACTACTCACTGAGAAAGTTAAAAACAGGTACTGCATCAGTAGCAGTAGCTTTGACAGTTTTGGGGACTGGATTAGCAAATACAACTGATGTAAAGGCTGACTTAAGTACTCAGGAAAATCCTAGAGTAACAAAAGCGAGAGAAGAAGCTCTCGAGGAAGTTTTACGTAGTTGGGATTATGGATCTGTAAGAGCTGCCTTGGCAGGATCTTATCGTAAAAACATACAACTTGAAAACACTATTAAGCAGAAAGATAAAGAATTATCTTTCTTATCCAAAGTTTTGGATGAGGCTGCAAAAAAATATAGAGAATCTAGCGACAAGTATAAACAAGAGATTGGACAGCTAAAAGCAGCAGCAGAAGCAGAAGCTCAA…
mrp105.1	ATGTCTAAAAGAAATCCAAACAAACACTACTCACTGAGAAAGTTAAAAACAGGTACTGCATCAGTAGCAGTAGCTTTGACAGTTTTGGGGACTGGATTAGCAAATACAACTGATGTAAAGGCTGACTTAAGTACTCAGGAAAATCCTAGAGTAACAAAAGCGAGAGAAGAAGCTCTCGAGGAAGTTTTACGTAGTTGGGATTATGGATCTGTAAGAGCTGCCTTGGCAGGATCTTATCGTAAAAACATACAACTTGAAAACACTATTAAGCAGAAAGATAAAGAATTATCTTTCTTATCCAAAGTTTTGGATGAGGCTGCAAAAAAATATAGAGAATCTAGCGACAAGTATAAACAAGAGATTGGACAGCTAAAAGCAGCAGCAGAAGCAGAAGCTCAA…
mrp107	ATGTCTAAAAGAAATCCAAACAAACACTACTCACTGAGAAAGTTAAAAACAGGTACTGCATCAGTAGCAGTAGCTTTGACAGTTTTGGGGACTGGATTAGCAAATACAACTGATGTAAAGGCTGACTTAAGTACTCAGGAAAATCCTAGAGTAACAAAAGCGAGAGAAGAAGCTCTCGAGGAAGTTTTACGTAGTTGGGATTATGGATCTGTAAGAGCTGCCTTGGCAGGATCTTATCGTAAAAACTTACAACTTGAAAACACTATTAAGCAGAAAGATAAAGAATTATCTTTCTTATCCAAAGTTTTGGATGAGGCTGCAAAAAAATATAGAGAATCTAGCGACAAGTATAAACAAGAGATTGGACAGCTCAAAGCAGCAGCAGAAGCAGAAGCTCAA…
mrp108	ATGTCTAAAAGAAATCCAAACAAACACTACTCACTGAGAAAGTTAAAAACAGGTACTGCATCAGTAGCAGTAGCTTTGACAGTTTTGGGGACTGGATTAGCAAATACAACTGATGTAAAGGCTGACTTAAGTACTCAGGAAAATCCTAGAGTAACAAAAGCGAGAGAAGAAGCTCTCGAGGAAGTTTTACGTAGTTGGGGTTATGGATCTGTAAGAGCTGCCTTGGCAGGATCTTATCGTAAAAACTTACAACTTGAAAACACTATTAAGCAGAAAGATAAAGAATTATCTTTCTTATCCAAAGTTTTGGATGAGGCTGCAAAAAAATATAGAGAATCTAGCGACAAGTATAAACAAGAGATTGGACAGCTCAAAGCAGCAGCAGAAGCAGAAGCTCAA…
mrp109	ATGTCTAAAAGAAATCCAAACAAACACTACTCACTGAGAAAGTTAAAAACAGGTACTGCATCAGTAGCAGTAGCTTTGACAGTTTTGGGGACTGGATTAGCAAATACAACTGATGTAAAGGCTGACTTAAGTACTCAGGAAAATCCTAGAGTAACAAAAGCGAGAGAAGAAGCTCTCGAGGAAGTTTTACGTAGTTGGGATTATGGATCTGTAAGAGCTGCCTCGGCAGGATCTTATCGTAAAAACTTACAACTTGAAAACACTATTAAGCAGAAAGATAAAGAATTATCTTTCTTATCCAAAGTTTTGGATGAGGCTGCAAAAAAATATAGAGAATCTAGCGACAAGTATAAACAAGAGATTGGACAGCTCAAAGCAGCAGCAGAAGCAGAAGCTCAA…
mrp11.0	ATGTCTAAAAGAAATCCAAACAAGCACTACTCACTGAGAAAGTTAAAAACAGGTACTGCATCAGTAGCAGTAGCTTTGACAGTTTTGGGGACTGGATTAGCAAACACAACTGATGTAAAGGCTGAGACCGTAGGTCGCTTTAGTGATGAACAAGTTAGAAAGGCTCGTGAAAAAGCAATCGAAGACGTGTTTGATGGCTATACTGGAGCTCGTTCTGTTTATCAATCTGGGAATCTGCCTAATAGGTTAACTCCTACAAAACTTAGCAAATTAATGCAACAGATGTATAAGGAGACTTTACAAAAGAAAGAAGAACTGGATACCCTATCTAAAGCTCTTACGCACACTATCGAGAAAAAGATTGAGTCAGAAAATGCTTACAAGAAAGAGCTTGGACAG…
mrp11.1	ATGTCTAAAAGAAATCCAAACAAGCACTACTCACTGAGAAAGTTAAAAACAGGTACTGCATCAGTAGCAGTAGCTTTGACAGTTTTGGGGACTGGATTAGCAAACACAACTGATGTAAAGGCTGAGACCGTAGGTCGCTTTAGTGATGAACAAGTTAGAAAGGCTCGTGAAAAAGCAATCGAAGATGTGTTTGATGGCTATACTGGAGCTCGTTCTGTTTATCAATCTGGGAATCTGCCTAATAGGTTAACTCCTACAAAACTTAGCAAATTAATGCAACAGATGTATAAGGAGACTTTACAAAAGAAAGAAGAACTGGATACCCTATCTAAAGCTCTTACGCACACTATCGAGAAAAAGATTGAGTCAGAAAATGCTTACAAGAAAGAGCTTGGACAG…
mrp11.2	ATGTCTAAAAGAAATCCAAACAAACACTACTCACTGAGAAAGTTAAAAACAGGTACTGCATCAGTAGCAGTAGCTTTGACAGTTTTGGGGACTGGATTAGCAAACACAACTGATGTAAAGGCTGAGACCGTAGGTCGCTTTAGTGATGAACAAGTTAGAAAGGCTCGTGAAAAAGCAATCGAAGACGTGTTTGATGGCTATACTGGAGCTCGTTCTGTTTATCAATCTGGGAATCTGCCTAATAGGTTAACTCCTACAAAACTTAGCAAATTAATGCAACAGATGTATAAGGAGACTTTACAAAAGAAAGAAGAACTGGATACCCTATCTAAAGCTCTTACGCACACTATCGAGAAAAAGATTGAGTCAGAAAATGCTTACAAGAAAGAGCTTGGACAG…
mrp110	ATGTCTAAAAGAAATCCAAACAAACACTACTCACTGAGAAAGTTAAAAACAGGTACTGCATCAGTAGCAGTAGCTTTGACAGTTTTGGGGACTGGATTAGCAAATACAACTGATGTAAAGGCTGACTTAAGTACTCAGGAAAATCCTAGAGTAACAAAAGCGAGAGAAGAAGCTCTCGAGGAAGTTTTACGTAGTTGGGATTATGGATCTGTAAGAGCTGCCTTGGCAGGATCTTATCGTAAAAACTTACAACTTGAAAACACTATTAAGCAGAAAGATAAAGAATTATCTTTCTTATCCAAAGTTTTGGATGAGGCTGCAAAAAAATATAGAGAATCTAGCGACAAGTATAAACAAGAGATTGGACAGCTCAAAGCAGCAGCAGAAGCAGAAGCTCAA…
mrp114	ATAGAGGTAAGGTCAAAAACTGAAAACAGCTCAAAAAAACTGACCTTTACCTTTTGGCTTTTTTATAAAAGAAATCCAAACAAACTCTACTCACTGAGAAAGTTAAAAACAGGTACTGCATCAGTAGCAGTAGCTTTGACAGTTTTGGGGACTGGATTAGCAAACACAACTGATGTAAAGGCTGAGACTGATCATCTTGATGTTGTGCTTTCAGCAAAAGAAGCTAACAAAGTATTCGAAGAGCGCAAAGCCTTGGAAAAACAAGCACATGATTTGGGTGACACTATTAATCACATGTCACAAATCATTAGCGAGAAAAGCCGCAAGATTGCAGCATTAAAGTCTGAAGCAGAACTTAAAAACCAACAAGCCCTTGAAGCTTTAAATAATAAAAATGAG…
mrp115.0	ATGTCTAAAAGAAATCCAAACAAACTCTACTCACTGAGAAAGTTAAAAACAGGTACTGCATCAGTAGCAGTAGCTTTGACAGTTTTGGGGACTGGATTAGCAAACACAACTGATGTAAAGGCTGAGACTGATCATCTTGATGTTGTGCTTTCAGCAAAAGAAGCTAACAAAGTATTCGAAGAGCGCAAAGCCTTGGAAAAACAAGCACATGATTTGGGTGACACTATTAATCACATGTCACAAATCATTAGCGAGAAAAGCCGCAAGATTGCAGCATTAAAGTCTGAAGCAGAACTTAAAAACCAACAAGCCCTTGAAGCTTTAAATAATAAAAATGAGCAGATTGCTAAATTAACCAACGAAAACGCGCAGTTAAAAGAAGCCATTGAAGGTTATGTG…
mrp115.1	ATGTCTAAAAGAAATCCAAACAAACTCTACTCACTGAGAAAGTTAAAAACAGGTACTGCATCAGTAGCAGTAGCTTTGACAGTTTTGGGGACTGGATTAGCAAACACAACTGATGTAAAGGCTGAGACTGATCATCTTGATGTTGTGCTTTCAGCAAAAGAAGCTAACAAAGTATTCGAAGAGCGCAAAGCCTTGGAAAAACAAGCACATGATTTGGGTGACACTATTAATCACATGTCACAAATCATTAGCGAGAAAAGCCGCAAGATTGCAGCATTAAAGTCTGAAGCAGAACTTAAAAACCAACAAGCCCTTGAAGCTTTAAATAATAAAAATGAGCAGATTGCTAAATTAACCAACGAAAACGCGCAGTTAAAAGAAGCCATTGAAGGTTATGTG…
mrp115.2	ATGTCTAAAAGAAATCCAAACAAACTCTACTCACTGAGAAAGTTAAAAACAGGTACTGCATCAGTAGCAGTAGCTTTGACAGTTTTGGGGACTGGATTAGCAAACACAACTGATGTAAAGGCTGAGACTGATCATCTTGATGTTGTGCTTTCAGCAAAAGAAGCTAACAAAGTATTCGAAGAGCGCAAAGCCTTGGAAAAACAAGCACATGATTTGGGTGACACTATTAATCACATGTCACAAATCATTAGCGAGAAAAGCCGCAAGATTGCAGCATTAAAGTCTGAAGCAGAACTTAAAAACCAACAAGCCCTTGAAGCTTTAAATAATAAAAATGAGCAGATTGCTAAATTAACCAACGAAAACGCACAGTTAAAAGAAGCCATTGAAGGTTATGTG…
mrp117	ATGTCTAAAAGAAATCCAAACAAACTCTACTCACTGAGAAAGTTAAAAACAGGTACTGCATCAGTAGCAGTAGCTTTGACAGTTTTGGGGACTGGATTAGCAAACACAACTGATGTAAAGGCTGAGACTGATCATCTTGATGTTGTGCTTTCAGCAAAAGAAGCTAACAAAGTATTCGAAGAGCGCAAAGCCTTGGAAAAACAAGCACATGATTTGGGTGACACTATTAATCACATGTCACAAATCATTAGCGAGAAAAGCCGCAAGATTGCAGCATTAAAGTCTGAAGCAGAACTTAAAAACCAACAAGCCCTTGAAGCTTTAAATAATAAAAATGAGCAGATTGCTAAATTAACCAACGAAAACGCGCAGTTAAAAGAAGCCATTGAAGGTTATGTG…
mrp118	ATGTCTAAAAGAAATCCAAACAAACTCTACTCACTGAGAAAGTTAAAAACAGGTACTGCATCAGTAGCAGTAGCTTTGACAGTTTTGGGGACTGGATTAGCAAACACAACTGATGTAAAGGCTGAGACTGATCATCTTGATGTTGTGCTTTCAGCAAAAGAAGCTAACAAAGTATTCGAAGAGCGCAAAGCCTTGGAAAAACAAGCACATGATTTGGGTGACACTATTAATCACATGTCACAAATCATTAGCGAGAAAAGCCGCAAGATTGCAGCATTAAAGTCTGAAGCAGAACTTAAAAACCAACAAGCCCTTGAAGCTTTAAATAATAAAAATGAGCAGATTGCTAAATTAACCAACGAAAACGCGCAGTTAAAAGAAGCCATTGAAGGTTATGTG…
mrp119	ATGTCTAAAAGAAATCCAAACAAACTCTACTCACTGAGAAAGTTAAAAACAGGTACTGCATCAGTAGCAGTAGCTTTGACAGTTTTGGGGACTGGATTAGCAAACACAACTGATGTAAAGGCTGAGACTGATCATCTTGATGTTGTGCTTTCAGCAAAAGAAGCTAACAAAGTATTCGAAGAGCGCAAAGCCTTGGAAAAACAAGCACATGATTTGGGTGACACTATTAATCACATGTCACAAATCATTAGCGAGAAAAGCCGCAAGATTGCAGCATTAAAGTCTGAAGCAGAACTTAAAAACCAACAAGCCCTTGAAGCTTTAAATAATAAAAATGAGCAGATTGCTAAATTAACCAACGAAAACGCACAGTTAAAAGAAGCCATTGAAGGTTATGTG…
mrp121	ATGTCTAAAAGAAATCCAAACAAACTCTACTCACTGAGAAAGTTAAAAACAGGTACTGCATCAGTAGCAGTAGCTTTGACAGTTTTGGGGACTGGATTAGCAAACACAACTGATGTAAAGGCTGAGACTGATCATCTTGATGTTGTGCTTTCAGCAAAAGAAGCTAACAAAGTATTCGAAGAGCGCAAAGCCTTGGAAAAACAAGCACATGATTTGGGTGACACTATTAATCACATGTCACAAATCATTAGCGAGAAAAGCCGCAAGATTGCAGCATTAAAGTCTGAAGCAGAACTTAAAAACCAACAAGCCCTTGAAGCTTTAAATAATAAAAATGAGCAGATTGCTAAATTAACCAACGAAAACGCGCAGTTAAAAGAAGCCATTGAAGGTTATGTG…
mrp122	ATGTCTAAAAGAAATCCAAACAAGCACTACTCACTGAGAAAGTTAAAAACAGGTACTGCATCAGTAGCAGTAGCTTTGACAGTTTTGGGGACTGGATTAGCAAACACAACTGATGTAAAGGCTGAGACTGAGCATCTTGATGTTGTGCTTTCAGCAAAAGAAGCTAACAAAGTATTCGAAGAGCGCAAAGCCTTGGAAAAACAAGCACATGATTTGGGTGACACTATTAATCACATGTCACAAATCATTAGCGAGAAAAGCCGCAAGATTGCAGCATTAAAGTCTGAAGCAGAACTTAAAAACCAACAAGCTCTTGAAGCTTTAAATAATAAAAAAAATGAGCAGATTGCTAAATTAACCAACGAAAACGCACAGTTAAAAGAAGCCATTGAAGGTTAT…
mrp123	ATGTCTAAAAGAAATCCAAACAAGCACTACTCACTGAGAAAGTTAAAAACAGGTACTGCATCAGTAGCAGTAGCTTTGACAGTTTTGGGGACTGGATTAGCAAACACAACTGATGTAAAGGCTGAGACTGAGCATCTTGATGTTGTGCTTTCAGCAAAAGAAGCTAACAAAGTATTCGAAGAGCGCAAAGCCTTGGAAAAACAAGCACATGATTTGGGTGACACTATTAATCACATGTCACAAATCATTAGCGAGAAAAGCCGCAAGATTGCAGCATTAAAGTCTGAAGCAGAACTTAAAAACCAACAAGCTCTTGAAGCTTTAAATAATAAAAATGAGCAGATTGCTAAATTAACCAACGAAAACGCACAGTTAAAAGAAGCCATTGAAGGTTATGTG…
mrp124.0	ATGTCTAAAAGAAATCCAAACAAACACTACTCACTGAGAAAGTTAAAAACAGGTACTGCATCAGTAGCAGTAGCTTTGACAGTTTTGGGGACTGGATTAGCAAACACAACTGATGTAAAGGCTGAGACTGAGCATCTTGATGTTGTGCTTTCAGCAAAAGAAGCTAACAAAGTATTCGAAGAGCGCAAAGCCTTGGAAAAACAAGCACATGATTTGGGTGACACTATTAATCACATGTCACAAATCATTAGCGAGAAAAGCCGCAAGATTGCAGCATTAAAGTCTGAAGCAGAACTTAAAAACCAACAAGCTCTTGAAGCTTTAAATAATAAAAATGAGCAGATTGCTAAATTAACCAACGAAAACGCACAGTTAAAAGAAGCCATTGAAGGTTATGTG…
mrp124.1	ATGTCTAAAAGAAATCCAAACAAACACTACTCACTGAGAAAGTTAAAAACAGGTACTGCATCAGTAGCAGTAGCTTTGACAGTTTTGGGGACTGGATTAGCAAACACAACTGATGTAAAGGCTGAGACTGAGCATCTTGATGTTGTGCTTTCAGCAAAAGAAGCTAACAAAGTATTCGAAGAGCGCAAAGCCTTGGAAAAACAAGCACATGATTTGGGTGACACTATTAATCACATGTCACAAATCATTAGCGAGAAAAGCCGCAAGATTGCAGCATTAAAGTCTGAAGCAGAACTTAAAAACCAACAAGCTCTTGAAGCTTTAAATAATAAAAATGAGCAGATTGCTAAATTAACCAACGAAAACGCACAGTTAAAAGAAGCCATTGAAGGTTATGTG…
mrp126	ATGTCTAAAAGAAATCCAAACAAACACTACTCACTGAGAAAGTTAAAAACAGGTACTGCATCAGTAGCAGTAGCTTTGACAGTTTTGGGGACTGGATTAGCAAACACAACTGATGTAAAGGCTGAGACTGAGCATCTTGATGTTGTGCTTTCAGCAAAAGAAGCTAACAAAGTATTCGAAGAGCGCAAAGCCTTGGAAAAACAAGCACATGATTTGGGTGACACTATTAATCACATGTCACAAATCATTAGCGAGAAAAGCCGCAAGATTGCAGCATTAAAGTCTGAAGCAGAACTTAAAAACCAACAAGCTCTTGAAGCTTTAAATAATAAAAATGAGCAGATTGCTAAATTAACCAACGAAAACGCACAGTTAAAAGAAGCCATTGAAGGTTATGTG…
mrp127	ATGTCTAAAAGAAATCCAAACAAACTCTACTCACTGAGAAAGTTAAAAACAGGTACTGCATCAGTAGCAGTAGCTTTGACAGTTTTGGGGACTGGATTAGCAAACACAACTGATGTAAAGGCTGAGACTGATCATCTTGATGTTGTGCTTTCAGCAAAAGAAGCTAACAAAGTATTCGAAGAGCGCAAAGCCTTGGAAAAACAAGCACATGATTTGGGTGACACTATTAATCACATGTCACAAATCATTAGCGAGAAAAGCCGCAAGATTGCAGCATTAAAGTCTGAAGCAGAACTTAAAAACCAACAAGCCCTTGAAGCTTTAAATAATAAAAATGAGCAGATTGCTAAATTAACCAACGAAAACGCGCAGTTAAAAGAAGCCATTGAAGGTTATGTG…
mrp128	ATGTCTAAAAGAAATCCAAACAAGCACTACTCACTGAGAAAGTTAAAAACAGGTACTGCATCAGTAGCAGTAGCTTTGACAGTTTTGGGGACTGGATTAGCAAACACAACTGATGTAAAGGCTGAGACTGAGCATCTTGATGTTGTGCTTTCAGCAAAAGAAGCTAACAAAGTATTCGAAGAGCGCAAAGCCTTGGAAAAACAAGCACATGATTTGGGTGACACTATTAATCACATGTCACAAATCATTAGCGAGAAAAGCCGCAAGATTGCAGCATTAAAGTCTGAAGCAGAACTTAAAAACCAACAAGCTCTTGAAGCTTTAAATAATAAAAATGAGCAGATTGCTAAATTAACCAACGAAAACGCACAGTTAAAAGAAGCCATTGAAGGTTATGTG…
mrp129	ATGTCTAAAAGAAATCCAAACAAACACTACTCACTGAGAAAGTTAAAAACAGGTACTGCATCAGTAGCAGTAGCTTTGACAGTTTTGGGGACTGGATTAGCAAACACAACTGATGTAAAGGCTGAGACTGAGCATCTTGATGTTGTGCTTTCAGCAAAAGAAGCTAACAAAGTATTCGAAGAGCGCAAAGCCTTGGAAAAACAAGCACATGATTTGGGTGACACTATTAATCACATGTCACAAATCATTAGCGAGAAAAGCCGCAAGATTGCAGCATTAAAGTCTGAAGCAGAACTTAAAAACCAACAAGCTCTTGAAGCTTTAAATAATAAAAATGAGCAGATTGCTAAATTAACCAACGAAAACGCACAGTTAAAAGAAGCCATTGAAGGTTATGTG…
mrp131	ATGTCTAAAAGAAATCCAAACAAACACTACTCACTGAGAAAGTTAAAAACAGGTACTGCATCAGTAGCAGTAGCTTTGACAGTTTTGGGGACTGGATTAGCAAACACAACTGATGTAAAGGCTGAGAATGAGCATCTTGATGTTGTGCTTTCAGCAAAAGAAGCTAACAAAGTATTCGAAGAGCGCAAAGCCTTGGAAAAACAAGCGCGTGATTTGGGTGACACTATTAATCACATGTCACAAACCATTAGCGAGCAAAGCCGCAAGATTGCAGCATTAAAGTCTGAAGCAGAACTTAAAAACCAACAAGCTCTTGAAGCTTTAAATAATAAAAATGAGCAGATTGCTAAATTAACCAACGAAAACGCACAGTTAAAAGAAGCCATTGAAGGTTATGTG…
mrp132	ATGTCTAAAAGAAATCCAAACAAACACTACTCACTGAGAAAGTTAAAAACAGGTACTGCATCAGTAGCAGTAGCTTTGACAGTTTTGGGGACTGGATTAGCAAACACAACTGATGTAAAGGCTGAGAATGAGCATCTTGATGTTGTGCTTTCAGCAAAAGAAGCTAACAAAGTATTCGAAGAGCGCAAAGCCTTGGAAAAACAAGCGCGTGATTTGGGTGACACTATTAATCACATGTCACAAACCATTAGCGAGCAAAGCCGCAAGATTGCAGCATTAAAGTCTGAAGCAGAACTTAAAAACCAACAAGCTCTTGAAGCTTTAAATAATAAAAATGAGCAGATTGCTAAATTAACCAACGAAAACGCACAGTTAAAAGAAGCCATTGAAGGTTATGTG…
mrp133	ATGTCTAAAAGAAATCCAAACAAACACTACTCACTGAGAAAGTTAAAAACAGGTACTGCATCAGTAGCAGTAGCTTTGACAGTTTTGGGGACTGGATTAGCAAACACAACTGATGTAAAGGCTGAGACTGAGCATGTTGATGTTGTGCTTTCAGCAAAAGAAGCTAACAAAGTATTCGAAGAGCGCAAAGCCTTGGAAAAACAAGCGCGTGATTTGGGTGACACTATTAATCACATGTCACAAACCATTAGTGAGCAAAGCCGCAAGATTGCAGCATTAAAGTCTGAAGCAGAACTTAAAAACCAACAAGCTCTTGAAGCTTTAAATAATAAAAATGAGCAGATTGCTAAATTAACCAACGAAAACGCACAGTTAAAAGAAGCCATTGAAGGTTATGTG…
mrp134	ATGTCTAAAAGAAATCCAAACAAACACTACTCACTGAGAAAGTTAAAAACAGGTACTGCATCAGTAGCAGTAGCTTTGACAGTTTTGGGGACTGGATTAGCAAACACAACTGATGTAAAGGCTAAGACTGAGCATCTTGATGTTGTGCTTTCAGCAAAAGAAGCTAACAAAGTATTCGAAGAGCGCAAAGCCTTGGAAAAACAAGCACATGAACTGGGTGACACTATTAATCACATGTCACAAACCATTAGTGAGCAAAGCCGCAAGATTGCAGCATTAAAGTCTGAAGCAGAACTTAAAAACCAACAAGCTCTTGAAGCTTTAAATAATAAAAATGAGCAGATTGCTAAATTAACCAACGAGAACGCACAGTTAAAAGAAGCCATTGAAGGTTATGTG…
mrp135	ATGTCTACAAGAAATCCAAACAAACACTACTCACTGAGAAAGTTAAAAACAGGTACTGCATCAGTAGCAGTAGCTTTGACAGTTTTGGGGACTGGATTAGCAAACACAACTGATGTAAAGGCTGAGACTGAGCATGTTGATGTTGTGCTTTCAGCAAAAGAAGCTAACAAAGTATTCGAAGAGCGCAAAGCCTTGGAAAAACAAGCACATGAACTGGGTGACACTATTAATCACATGTCACAAACCATTAGTGAGCAAAGCCGCAAGATTGCAGCATTAAAGTCTGAAGCAGAACTTAAAAACCAACAAGCTCTTGAAGCTTTAAATAATAAAAATGAGCAGATTGCTAAATTAACCAACGAAAATGCACAGTTAAAAGAAGCCATTGAAGGTTATGTG…
mrp136	ATGTCTAAAAGAAATCCAAACAAACACTACTCACTGAGAAAGTTAAAAACAGGTACTGCATCAGTAGCAGTAGCTTTGACAGTTTTGGGGACTGGATTAGCAAACACAACTGATGTAAAGGCTGAGACTGAGCATGTTGATGTTGTGCTTTCAGCAAAAGAAGCTAACAAAGTATTCGAAGAGCGCAAAGCCTTGGAAAAACAAGCACATGAACTGGGTGACACTATTAATCACATGTCACAAACCATTAGTGAGCAAAGCCGCAAGATTGCAGCATTAAAGTCTGAAGCAGAACTTAAAAACCAACAAGCTCTTGAAGCTTTAAATAATAAAAATGAGCAGATTGCTAAATTAACCAACGAAAACGCACAGTTAAAAGAAGCCATTGAAGGTTATGTG…
mrp137	ATGTCTAAAAGAAATCCAAACAAACACTACTCACTGAGAAAGTTAAAAACAGGTACTGCATCAGTAGCAGTAGCTTTGACAGTTTTGGGGACTGGATTAGCAAACACAACTGATGTAAAGGCTGAGACTGAGCATGTTGATGTTGTGCTTTCAGCAAAAGAAGCTAACAAAGTATTCGAAGAGCGCAAAGCCTTGGAAAAACAAGCACATGAACTGGGTGACACTATTAATCACATGTCACAAACCATTAGTGAGCAAAGCCGCAAGATTGCAGCATTAAAGTCTGAAGCAGAACTTAAAAACCAACAAGCTCTTGAAGCTTTAAATAATAAAAATGAGCAGATTGCTAAATTAACCAACGAAAACGCACAGTTAAAAGAAGCCATTGAAGGTTATGTG…
mrp138	ATGTCTAAAAGAAATCCAAACAAACACTACTCACTGAGAAAGTTAAAAACAGGTACTGCATCAGTAGCAGTAGCTTTGACAGTTTTGGGGACTGGATTAGCAAACACAACTGATGTAAAGGCTGAGACTGAGCATGTTGATGTTGTGCTTTCAGCAAAAGAAGCTAACAAAGTATTCGAAGAGCGCAAAGCCTTGGAAAAACAAGCACATGAACTGGGTGACACTATTAATCACATGTCACAAACCATTAGTGAGCAAAGCCGCAAGATTGCAGCATTAAAGTCTGAAGCAGAACTTAAAAACCAACAAGCTCTTGAAGCTTTAAATAATAAAAATGAGCAGATTGCTAAATTAACCAACGAAAACGCACAGTTAAAAGAAGCCATTGAAGGTTATGTG…
mrp139	ATGTCTAAAAGAAATCCAAACAAACACTACTCACTGAGAAAGTTAAAAACAGGTACTGCATCAGTAGCAGTAGCTTTGACAGTTTTGGGGACTGGATTAGCAAATACAACTGATGTAAAGGCTGAGACTGAGCATCTTGATGTTGTGCTTTCAGCAAAAGAAGCTAACAAAGTATTCGAAGAGCGCAAAGCCTTGGAAAAACAAGCACATGATTTGGGTGACACTATTAATCACATGTCACAAATCATTAGCGAGAAAAGCCGCAAGATTGCAGCATTAAAGTCTGAAGCAGAACTTAAAAACCAACAAGCTCTTGAAGCTTTAAATAATAAAAATGAGCAGATTGCTAAATTAACCAACGAAAACGCACAGTTAAAAGAAGCCATTGAAGGTTATGTG…
mrp14	ATGTCTAAAAGAAATCCAAACAAGCACTACTCACTGAGAAAGTTAAAAACAGGTACTGCATCAGTAGCAGTAGCTTTGACAGTTTTGGGGACTGGATTAGCAAACACAACTGATGTAAAGGCTGAGACCGTAGGTCGCTTTAGTGATGAACAAGTTAGAGAGGCTCGTGAAAAAGCAATCGAAGACGTGTTTGATGGCTATACTGGAGCTCGTTCTGTTTATCAATCTGGGAATCTGCCTAATAGGTTAACTCCTACAAAACTTAGCAAATTAATGCAACAGATGTATAAGGAGACTTTACAAAAGAAAGAAGAACTGGATACCCTATCTAAAGCTCTTACGCACACTATCGAGAAAAAGATTGAGTCAGAAAATGCTTACAAGAAAGAGCTTGGACAG…
mrp140	ATGTCTAAAAGAAATCCAAACAAACACTACTCACTGAGAAAGTTAAAAACAGGTACTGCATCAGTAGCAGTAGCTTTGACAGTTTTGGGGACTGGATTAGCAAACACAACTGATGTAAAGGCTGAGACTGAGCATCTTGATGTTGTGCTTTCAGCAAAAGAAGCTAACAAAGTATTTGAAGAGCGCAAAGCCTTGGAAAAACAAGCACATGATTTGGGTGACACTATTAATCACATGTCACAAATCATTAGCGAGAAAAGCCGCAAGATTGCAGCATTAAAGTCTGAAGCAGAACTTAAAAACCAACAAGCTCTTGAAGCTTTAAATAATAAAAATGAGCAGATTGCTAAATTAACCAACGAAAACGCACAGTTAAAAGAAGCCATTGAAGGGTATGTG…
mrp141	ATGTCTAAAAGAAATCCAAACAAACACTACTCACTGAGAAAGTTAAAAACAGGTACTGCATCAGTAGCAGTAGCTTTGACAGTTTTGGGGACTGGCTTAGCAAACACAACTGATGTAAAGGCTGAGACTGAGCATCTTGATGTTGTGCTTTCAGCAAAAGAAGCTAACAAAGTATTCGAAGAGCGCAAAGCCTTGGAAAAACAAGCGCGTGATTTGGGTGACACTATTAGCCACATGTCACAAACCATTAGCGAGCAAAGCCGCAAGATTGCAGTATTAAAGTCTGAAGCAGAACTTAAAAACCAACAAGCTCTTGAAGCTTTAAATAATAAAAATGAGCAGATTGCTAAATTAACCAACGAAAACGCACAGTTAAAAGAAGCCATTGAAGGTTATGTG…
mrp142	ATGTCTAAAAGAAATCCAAACAAACACTACTCACTGAGAAAGTTAAAAACAGGTACTGCATCAGTAGCAGTAGCTTTGACAGTTTTGGGGACTGGATTAGCAAACACAACTGATGTAAAGGCTAAGACTGAGCATCTTGATGTTGTGCTTTCAGCAAAAGAAGCTAACAAAGTATTCGAAGAGCGCAAAGCCTTGGAAAAACAAGCGCGTGATTTGGGTGACACTATTAGCCACATGTCACAAACCATTAGCGAGCAAAGCCGCAAGATTGCAGCATTAAAGTCTGAAGCAGAACTTAAAAACCAACAAGCTCTTGAAGCTTTAAATAATAAAAATGAGCAGATTGCTAAATTAACCAACGAAAACGCACAGTTAAAAGAAGCCATTGAAGGTTATGTG…
mrp143	ATGTCTAAAAGAAATCCAAACAAACACTACTCACTGAGAAAGTTAAAAACAGGTACTGCATCAGTAGCAGTAGCTTTGACAGTTTTGGGGACTGGATTAGCAAACACAACTGATGTAAAGGCTAAGACTGAGCATCTTGATGTTGTGCTTTCAGCAAAAGAAGCTAACAAAGTATTCGAAGAGCGCAAAGCCTTGGAAAAACAAGCGCGTGATTTGGGTGACACTATTAGCCACATGTCACAAACCATTAGCGAGCAAAGCCGCAAGATTGCAGCATTAAAGTCTGAAGCAGAACTTAAAAACCAACAAGCTCTTGAAGCTTTAAATAATAAAAATGAGCAGATTGCTAAATTAACCAACGAAAACGCACAGTTAAAAGAAGCCATTGAAGGTTATGTG…
mrp144	ATGTCTAAAAGAAATCCAAACAAACACTACTCACTGAGAAAGTTAAAAACAGGTACTGCATCAGTAGCAGTAGCTTTGACAGTTTTGGGGACTGGATTAGCAAACACAACTGATGTAAAGGCTGAGACTGAGCATCTTGATGTTGTGCTTTCAGCAAAAGAAGCTAACAAAGTATTCGAAGAGCGCAAAGCCTTGGAAAAACAAGCGCGTGATTTGGGTGACACTATTAGCCACATGTCACAAACCATTAGCGAGCAAAGCCGCAAGATTGCAGCATTAAAGTCTGAAGCAGAACTTAAAAACCAACAAGCTCTTGAAGCTTTAAATAATAAAAATGAGCAGATTGCTAAATTAACCAACGAAAACGCACAGTTAAAAGAAGCCATTGAAGGTTATGTG…
mrp145	ATGTCTAAAAGAAATCCAAACAAACACTACTCACTGAGAAAGTTAAAAACAGGTACTGCATCAGTAGCAGTAGCTTTGACAGTTTTGGGGACTGGCTTAGCAAACACAACTGATGTAAAGGCTGAGACTGAGCATCTTGATGTTGTGCTTTCAGCAAAAGAAGCTAACAAAGTATTCGAAGAGCGCAAAGCCTTGGAAAAACAAGCGCGTGATTTGGGTGACACTATTAGCCACATGTCACAAACCATTAGCGAGCAAAGCCGCAAGATTGCAGCATTAAAGTCTGAAGCAGAACTTAAAAACCAACAAGCTCTTGAAGCTTTAAATAATAAAAATGAGCAGATTGCTAAATTAACCAACGAAAACGCACAGTTAAAAGAAGCCATTGAAGGTTATGTG…
mrp146.0	ATGTCTAAAAGAAATCCAAACAAACACTACTCACTGAGAAAGTTAAAAACAGGTACTGCATCAGTAGCAGTAGCTTTGACAGTTTTGGGGACTGGATTAGCAAACACAACTGATGTAAAGGCTGAGACTGAGCATCTTGATGTTGTGCTTTCAGCAAAAGAAGCTAACAAAGTATTCGAAGAGCGCAAAGCCTTGGAAAAACAAGCGCGTGATTTGGGTGACACTATTAGCCACATGTCACAAACCATTAGCGAGCAAAGCCGCAAGATTGCAGCATTAAAGTCTGAAGCAGAACTTAAAAACCAACAAGCTCTTGAAGCTTTAAATAATAAAAATGAGCAGATTGCTAAATTAACCAACGAAAACGCACAGTTAAAAGAAGCCATTGAAGGTTATGTG…
mrp146.1	ATGTCTAAAAGAAATCCAAACAAACACTACTCACTGAGAAAGTTAAAAACAGGTACTGCATCAGTAGCAGTAGCTTTGACAGTTTTGGGGACTGGATTAGCAAACACAACTGATGTAAAGGCTGAGACTGAGCATCTTGATGTTGTGCTTTCAGCAAAAGAAGCTAACAAAGTATTCGAAGAGCGCAAAGCCTTGGAAAAACAAGCGCGTGATTTGGGTGACACTATTAGCCACATGTCACAAACCATTAGCGAGCAAAGCCGCAAGATTGCAGCATTAAAGTCTGAAGCAGAACTTAAAAACCAACAAGCTCTTGAAGCTTTAAATAATAAAAATGAGCAGATTGCTAAATTAACCAACGAAAACGCACAGTTAAAAGAAGCCATTGAAGGTTATGTG…
mrp148	ATGTCTAAAAGAAATCCAAACAAACACTACTCACTGAGAAAGTTAAAAACAGGTACTGCATCAGTAGCAGTAGCTTTGACAGTTTTGGGGACTGGATTAGCAAACACAACTGATGTAAAGGCTAAGACTGAGCATCTTGATGTTGTGCTTTCAGCAAAAGAAGCTAACAAAGTATTCGAAGAGCGCAAAGCCTTGGAAAAACAAGCGCGTGATTTGGGTGACACTATTAGCCACATGTCACAAACCATTAGCGAGCAAAGCCGCAAGATTGCAGCATTAAAGTCTGAAGCAGAACTTAAAAACCAACAAGCTCTTGAAGCTTTAAATAATAAAAATGAGCAGATTGCTAAATTAACCAACGAAAACGCACAGTTAAAAGAAGCCATTGAAGGTTATGTG…
mrp149	ATGTCTACAAGAAATCCAAACAAACACTACTCACTGAGAAAGTTAAAAACAGGTACTGCATCAGTAGCAGTAGCTTTGACAGTTTTGGGGACTGGATTAGCAAACACAACTGATGTAAAGGCTGAGACTGAGCATCTTGATGTTGTGCTTTCAGCAAAAGAAGCTAACAAAGTATTCGAAGAGCGCAAAGCCTTGGAAAAACAAGCGCGTGATTTGGGTGACACTATTAGCCACATGTCACAAACCATTAGCGAGCAAAGCCGCAAGATTGCAGCATTAAAGTCTGAAGCAGAACTTAAAAACCAACAAGCTCTTGAAGCTTTAAATAATAAAAATGAGCAGATTGCTAAATTAACCAACGAAAACGCACAGTTAAAAGAAGCCATTGAAGGTTATGTG…
mrp15	ATGTCTAAAAGAAATCCAAACAAGCACTACTCACTGAGAAAGTTAAAAACAGGTACTGCATCAGTAGCAGTAGCTTTGACAGTTTTGGGGACTGGATTAGCAAACACAACTGATGTAAAGGCTGAGACCGTAGGTCGCTTTAGTGATGAACAAGTTAGAAAGGCTCGTGAAAAAGCAATCGAAGATGTGTTTGATGGCTATACTGGAGCTCGTTCTGTTTATCAATCTGGGAATCTGCCTAATAGGTTAACTCCTACAAAACTTAGCAAATTAATGCAACAGATGTATAAGGAGACTTTACAAAAGAAAGAAGAACTGGATACCCTATCTAAAGCTCTTACGCACACTATCGAGAAAAAGATTGAGTCAGAAAATGCTTACAAGAAAGAGCTTGGACAG…
mrp150	ATGTCTAAAAGAAATCCAAACAAACACTACTCACTGAGAAAGTTAAAAACAGGTACTGCATCAGTAGCAGTAGCTTTGACAGTTTTGGGGACTGGATTAGCAAACACAACTGATGTAAAGGCTGAGACTGAGCATCTTGATGTTGTGCTTTCAGCAAAAGAAGCTAACAAAGTATTCGAAGAGCGCAAAGCCTTGGAAAAACAAGCGCGTGATTTGGGTGACACTATTAGCCACATGTCACAAACCATTAGCGAGCAAAGCCGCAAGATTGCAGCATTAAAGTCTGAAGCAGAACTTAAAAACCAACAAGCTCTTGAAGCTTTAAATAATAAAAATGAGCAGATTGCTAAATTAACCAACGAAAACGCACAGTTAAAAGAAGCCATTGAAGGTTATGTG…
mrp151	ATGTCTAAAAGAAATCCAAACAAACACTACTCACTGAGAAAGTTAAAAACAGGTACTGCATCAGTAGCAGTAGCTTTGACAGTTTTGGGGACTGGATTAGCAAACACAACTGATGTAAAGGCTGAGACTGAGCATCTTGATGTTGTGCTTTCAGCAAAAGAAGCTAACAAAGTATTCGAAGAGCGCAAAGCCTTGGAAAAACAAGCGCGTGATTTGGGTGACACTATTAACCACATGTCACAAACCATTAGCGAGCAAAGCCGCAAGATTGCAGCATTAAAGTCTGAAGCAGAACTTAAAAACCAACAAGCTCTTGAAGCTTTAAATAATAAAAATGAGCAGATTGCTAAATTAACCAACGAAAACGCACAGTTAAAAGAAGCCATTGAAGGTTATGTG…
mrp152	ATGTCTACAAGAAATCCAAACAAACACTACTCACTGAGAAAGTTAAAAACAGGTACTGCATCAGTAGCAGTAGCTTTGACAGTTTTGGGGACTGGATTAGCAAACACAACTGATGTAAAGGCTAAGACTGAGCATCTTGATGTCGTGCTTTCAGCAAAAGAAGCTAACAAAGTATTCGAAGAGCGCAAAGCCTTGGAAAAACAAGCGCGTGATTTGGGTGACACTATTAGCCACATGTCACAAACCATTAGCGAGCAAAGCCGCAAGATTGCAGCATTAAAGTCTGAAGCAGAACTTAAAAACCAACAAGCTCTTGAAGCTTTAAATAATAAAAATGAGCAGATTGCTAAATTAACCAACGAAAACGCACAGTTAAAAGAAGCCATTGAAGGTTATGTG…
mrp153	ATGTCTAAAAGAAATCCAAACAAACACTACTCACTGAGAAAGTTAAAAACAGGTACTGCATCAGTAGCAGTAGCTTTGACAGTTTTGGGGACTGGATTGGCAAACACAACTGATGTAAAGGCTGAGACTGAGCATCTTGATGTTGTGCTTTCAGCAAAAGAAGCTAACAAAGTATTCGAAGAGCGCAAAGCCTTGGAAAAACAAGCGCGTGATTTGGGTGACACTATTAGCCACATGTCACAAACCATTAGCGAGCAAAGCCGCAAGATTGCAGCATTAAAGTCTGAAGCAGAACTTAAAAACCAACAAGCTCTTGAAGCTTTAAATAATAAAAATGAGCAGATTGCTAAATTAACCAACGAAAACGCACAGTTAAAAGAAGCCATTGAAGGTTATGTG…
mrp154	ATGTCTAAAAGAAATCCAAACAAACACTACTCACTGAGAAAGTTAAAAACAGGTACTGCATCAGTAGCAGTAGCTTTGACAGTTTTGGGGACTGGATTGGCAAACACAACTGATGTAAAGGCTGAGACTGAGCATCTTGATGTTGTGCTTTCAGCAAAAGAAGCTAACAAAGTATTCGAAGAGCGCAAAGCCTTGGAAAAACAAGCGCGTGATTTGGGTGACACTATTAACCACATGTCACAAACCATTAGCGAGCAAAGCCGCAAGATTGCAGCATTAAAGTCTGAAGCAGAACTTAAAAACCAACAAGCTCTTGAAGCTTTAAATAATAAAAATGAGCAGATTGCTAAATTAACCAACGAAAACGCACAGTTAAAAGAAGCCATTGAAGGTTATGTG…
mrp155	ATGTCTAAAAGAAATCCAAACAAACACTACTCACTGAGAAAGTTAAAAACAGGTACTGCATCAGTAGCAGTAGCTTTGACAGTTTTGGGGACTGGATTAGCAAACACAACTGATGTAAAGGCTGAGACTGAGCATCTTGATGTTGTGCTTTCAGCAAAAGAAGCTAACAAAGTATTCGAAGAGCGCAAAGCCTTGGAAAAACAAGCGCGTGATTTGGGTGACACTATTAATCACATGTCACAAACCATTAGCGAGCAAAGCCGCAAGATTGCAGCACTAAAGTCTGAAGCAGAACTTAAAAACCAACAAGCTCTTGAAGCTTTAAATAATAAAAATGAGCAGATTGCTAAATTAACCAACGAAAACGCACAGTTAAAAGAAGCCATTGAAGATTATGTG…
mrp156	ATGTCTAAAAGAAATCCAAACAAACACTACTCACTGAGAAAGTTAAAAACAGGTACTGCATCAGTAGCAGTAGCTTTGACAGTTTTGGGGACTGGATTAGCAAACACAACTGATGTAAAGGCTGAGACTGAGCATCTTGATGTTGTGCTTTCAGCAAAAGAAGCTAACAAAGTATTCGAAGAGCGCAAAGCCTTGGAAAAACAAGCGCGTGATTTGGGTGACACTATTAATCACATGTCACAAACCATTAGCGAGCAAAGCCGCAAGATTGCAGCACTAAAGTCTGAAGCAGAACTTAAAAACCAACAAGCTCTTGAAGCTTTAAATAATAAAAATGAGCAGATTGCTAAATTAACCAACGAAAACGCACAGTTAAAAGAAGCCATTGAAGATTATGTG…
mrp157	ATGTCTACAAGAAATCCAAACAAACACTACTCACTGAGAAAGTTAAAAACAGGTACTGCATCAGTAGCAGTAGCTTTGACAGTTTTGGGGACTGGATTAGCAAACACAACTGATGTAAAGGCTGAGACTGAGCATCTTGATGTTGTGCTTTCAGCAAAAGAAGCTAACAAAGTATTCGAAGAGCGCAAAGCCTTGGAAAAACAAGCGCGTGATTTGGGTGACACTATTAATCACATGTCACAAACCATTAGCGAGCAAAGCCGCAAGATTGCAGCACTAAAGTCTGAAGCAGAACTTAAAAACCAACAAGCTCTTGAAGCTTTAAATAATAAAAATGAGCAGATTGCTAAATTAACCAACGAAAACGCACAGTTAAAAGAAGCCATTGAAGATTATGTG…
mrp158	ATGTCTAAAAGAAATCCAAACAAACACTACTCACTGAGAAAGTTAAAAACAGGTACTGCATCAGTAGCAGTAGCTTTGACAGTTTTGGGGACTGGATTAGCAAACACAACTGATGTAAAGGCTGAGACTGAGCATCTTGATGTTGTGCTTTCAGCAAAAGAAGCTAACAAAGTATTCGAAGAGCGCAAAGCCTTGGAAAAACAAGCGCGTGATTTGGGTGACACTATTAATCACATGTCACAAACCATTAGCGAGCAAAGCCGCAAGATTGCAGCACTAAAGTCTGAAGCAGAACTTAAAAACCAACAAGCTCTTGAAGCTTTAAATAATAAAAATGAGCAGATTGCTAAATTAACCAACGAAAACGCACAGTTAAAAGAAGCCATTGAAGATTATGTG…
mrp159	ATGTCTAAAAGAAATCCAAACAAACACTACTCACTGAGAAAGTTAAAAACAGGTACTGCATCAGTAGCAGTAGCTTTGACAGTTTTGGGGACTGGATTAGCAAACACAACTGATGTAAAGGCTGAGACTGAGCATCTTGATGTTGTGCTTTCAGCAAAAGAAGCTAACAAAGTATTCGAAGAGCGCAAAGCCTTGGAAAAACAAGCGCGTGATTTGGGTGACACTATTAATCACATGTCACAAACCATTAGCGAGCAAAGCCGCAAGATTGCAGCACTAAAGTCTGAAGCAGAACTTAAAAACCAACAAGCTCTTGAAGCTTTAAATAATAAAAATGAGCAGATTGCTAAATTAACCAACGAAAACGCACAGTTAAAAGAAGCCATTGAAGATTATGTG…
mrp16	ATGTCTAAAAGAAATCCAAACAAACACTACTCACTGAGAAAGTTAAAAACAGGTACTGCATCAGTAGCAGTAGCTTTGACAGTTTTGGGGACTGGATTAGCAAACACAACTGATGTAAAGGCTGAGACCGTAGGTCGCTTTAGTGATGAACAAGTTAGAAAAGCTCGTGAAAAAGCAATCGAAGACGTGTTTGATGGCTATACTGGAGCTCGTTCTGTTTATCAATCTGGGAATCTGCCTAATAGGTTAACTCCTACAAAACTTAGCAAATTAATGCAACAGATGTATAAGGAGACTTTACAAAAGAAAGAAGAACTGGATACCCTATCTAAAGCTCTTACGGACACTATTGAGAAAAAGATTGAGTCAGAAAATGCTTACAAGAAAGAGCTTGGACAG…
mrp160	ATGTCTAAAAGAAATCCAAACAAACACTACTCACTGAGAAAGTTAAAAACAGGTACTGCATCAGTAGCAGTAGCTTTGACAGTTTTGGGGACTGGATTAGCAAACACAACTGATGTAAAGGCTAAGACTGAGCATCTTGATGTTGTGCTTTCAGCAAAAGAAGCTAACAAAGTATTCGAAGAGCGCAAAGCCTTGGAAAAACAAGCACATGAACTGGGTGACACTATTAATCACATGTCACAAACCATTAGCGAGCAAAGCCGCAAGATTGCAGCATTAAAGTCTGAAGCAGAACTTAAAAACCAACAAGCTCTTGAAGCTTTAAATAATAAAAATGAGCAGATTGCTAAATTAACCAACGAAAACGCACAGTTAAAAGAAGCCATTCAAGGTTATGTG…
mrp161	ATGTCTAAAAGAAATCCAAACAAACACTACTCACTGAGAAAGTTAAAAACAGGTACTGCATCAGTAGCAGTAGCTTTGACAGTTTTGGGGACTGGATTAGCAAACACAACTGATGTAAAGGCTAAGACTGAGCATCTTGATGTTGTGCTTTCAGCAAAAGAAGCTAACAAAGTATTCGAAGAGCGCAAAGCCTTGGAAAAACAAGCACATGAACTGGGTGACACTATTAATCACATGTCACAAACCATTAGCGAGCAAAGCCGCAAGATTGCAGCATTAAAGTCTGAAGCAGAACTTAAAAACCAACAAGCTCTTGAAGCTTTAAATAATAAAAATGAGCAGATTGCTAAATTAACCAACGAAAACGCACAGTTAAAAGAAGCCATTCAAGGTTATGTG…
mrp162	ATGTCTAAAAGAAATCCAAACAAACACTACTCACTGAGAAAGTTAAAAACAGGTACTGCATCAGTAGCAGTAGCTTTGACAGTTTTGGGGACTGGATTAGCAAACACAACTGATGTAAAGGCTGAGACTGAGCATGTTGATGTTGTGCTTTCAGCAAAAGAAGCTAACAAAGTATTCGAAGAGCGCAAAGCCTTGGAAAAACAAGCACATGAACTGGGTGACACTATTAATCACATGTCACAAATCATTAGCGAGAAAAGCCGCAAGATTGCAGCATTAAAGTCTGAAGCAGAACTTAAAAACCAACAAGCTCTTGAAGCTTTAAATAATAAAAATGAGCAGATTGCTAAATTAACCAACGAAAACGCACAGTTAAAAGAAGCCATTGAAGGTTATGTG…
mrp163	ATGTCTAAAAGAAATCCAAACAAACACTACTCACTGAGAAAGTTAAAAACAGGTACTGCATCAGTAGCAGTAGCTTTGACAGTTTTGGGGACTGGATTAGCAAACACAACTGATGTAAAGGCTGAGACTGAGCATGTTGATGTTGTGCTTTCAGCAAAAGAAGCTAACAAAGTATTCGAAGAGCGCAAAGCCTTGGAAAAACAAGCACATGAACTGGGTGACACTATTAATCACATGTCACAAATCATTAGCGAGAAAAGCCGCAAGATTGCAGCATTAAAGTCTGAAGCAGAACTTAAAAACCAACAAGCTCTTGAAGCTTTAAATAATAAAAATGAGCAGATTGCTAAATTAACCAACGAAAACGCACAGTTAAAAGAAGCCATTGAAGGTTATGTG…
mrp164	ATGTCTACAAGAAATCCAAACAAACACTACTCACTGAGAAAGTTAAAAACAGGTACTGCATCAGTAGCAGTAGCTTTGACAGTTTTGGGGACTGGATTAGCAAACACAACTGATGTAAAGGCTAAGACTGAGCATCTTGATGTTGTGCTTTCAGCAAAAGAAGCTAACAAAGTATTCGAAGAGCGCAAAGCCTTGGAAAAACAAGCGCGTGATTTGGGTGACACTATTAATCACATGTCACAAACCATTAGCGAGCAAAGCCGCAAGATTGCAGCACTAAAGTCTGAAGCAGAACTTAAAAACCAACAAGCTCTTGAAGCTTTAAATAATAAAAATGAGCAGATTGCTAAATTAACCAACGAAAACGCACAGTTAAAAGAAGCCATTGAAGGTTATGTG…
mrp165 2	ATGTCTAAAAGAAATCCAAACAAACACTACTCACTGAGAAAGTTAAAAACAGGTACTGCATCAGTAGCAGTAGCTTTGACAGTTTTGGGGACTGGATTAGCAAACACAACTGATGTAAAGGCTGAGACTGAGCATGTTGATGTTGTGCTTTCAGCAAAAGAAGCTAACAAAGTATTCGAAGAGCGCAAAGCCTTGGAAAAACAAGCGCGTGATTTGGGTGACACTATTAATCACATGTCACAAACCATTAGTGAGCAAAGCCGCAAGATTGCAGCATTAAAGTCTGAAGCAGAACTTAAAAACCAACAAGCTCTTGAAGCTTTAAATAATAAAAATGAGCAGATTGCTAAATTAACCAACGAAAACGCACAGTTAAAAGAAGCCATTGAAGGTTATGTG…
mrp166	ATGTCTAAAAGAAATCCAAACAAACACTACTCACTGAGAAAGTTAAAAACAGGTACTGCATCAGTAGCAGTAGCTTTGACAGTTTTGGGGACTGGATTAGCAAACACAACTGATGTAAAGGCTGAGACTGAGCATGTTGATGTTGTGCTTTCAGCAAAAGAAGCTAACAAAGTATTCGAAGAGCGCAAAGCCTTGGAAAAACAAGCGCGTGATTTGGGTGACACTATTAATCACATGTCACAAACCATTAGTGAGCAAAGCCGCAAGATTGCAGCATTAAAGTCTGAAGCAGAACTTAAAAACCAACAAGCTCTTGAAGCTTTAAATAATAAAAATGAGCAGATTGCTAAATTAACCAACGAAAACGCACAGTTAAAAGAAGCCATTGAAGGTTATGTG…
mrp167	ATGTCTAAAAGAAATCCAAACAAACACTACTCACTGAGAAAGTTAAAAACAGGTACTGCATCAGTAGCAGTAGCTTTGACAGTTTTGGGGACTGGATTAGCAAACACAACTGATGTAAAGGCTGAGACTGAGCATGTTGATGTTGTGCTTTCAGCAAAAGAAGCTAACAAAGTATTCGAAGAGCGCAAAGCCTTGGAAAAACAAGCACATGAACTGGGTGACACTATTAATCACATGTCACAAACCATTAGTGAGCAAAGCCGCAAGATTGCAGCATTAAAGTCTGAAGCAGAACTTAAAAACCAACAAGCTCTTGAAGCTTTAAATAATAAAAATGAGCAGATTGCTAAATTAACCAACGAAAACGCACAGTTAAAAGAAGCCATTGAAGGTTATGTG…
mrp168	ATGTCTAAAAGAAATCCAAACAAACACTACTCACTGAGAAAGTTAAAAACAGGTACTGCATCAGTAGCAGTAGCTTTGACAGTTTTGGGGACTGGATTAGCAAACACAACTGATGTAAAGGCTAAGACTGAGCATCTTGATGTTGTGCTTTCAGCAAAAGAAGCTAACAAAGTATTCGAAGAGCGCAAAGCCTTGGAAAAACAAGCGCGTGATTTGGGTGACACTATTAATCACATGTCACAAACCATTAGCGAGCAAAGTCGCAAGATTGCAGCACTAAAGTCTGAAGCAGAACTTAAAAACCAACAAGCCCTTGAAGCTTTAAACAATAAAAACGAGCAGATTGCTAAATTAACCAACGAAAACGCACAGTTAAAAGAAGCCATTGAAGGTTATGTG…
mrp169	ATGTCTACAAGAAATCCAAACAAACACTACTCACTGAGAAAGTTAAAAACAGGTACTGCATCAGTAGCAGTAGCTTTGACAGTTTTGGGGACTGGATTAGCAAACACAACTGATGTAAAGGCTGAGACTGAGCATGTTGATGTTGTGCTTTCAGCAAAAGAAGCTAACAAAGTATTCGAAGAGCGCAAAGCCTTGGAAAAACAAGCGCGTGATTTGGGTGACACTATTAATCACATGTCACAAACGATTAGTGAGCAAAGCCGCAAGATTGCAGCATTAAAGTCTGAAGCAGAACTTAAAAACCAACAAGCTCTTGAAGCTTTAAATAATAAAAATGAGCAGATTGCTAAATTAACCAACGAAAACGCACAGTTAAAAGAAGCCATTGAAGGTTATGTG…
mrp17	ATGTCTAAAAGAAATCCAAACAAACACTACTCACTGAGAAAGTTAAAAACAGGTACTGCATCAGTAGCAGTAGCTTTGACAGTTTTGGGGACTGGATTAGCAAACACAACTGATGTAAAGGCTGAGACCTTAGGTCGCTTTAGTGATGAACAAGTTAGAAAGGCTCGTGAAAAAGCAATCGAAGACGTGTTTGATGGCTATACTGGAGCTCGTTCTGTTTATCAATCTGGGGATCTGCCTAATAGGTTAACTCCTACAAAACTTAGCAAATTAATGCAACAGATGTATAAGGAGACTTTACAAAAGAAAGAAGAACTGGATACCTTATCTAAAGCTCTTACGGACACTATTGAGAAAAAGATTGAGTCAGAAAATGCTTACAAGAAAGAGCTTGGACAG…
mrp170	ATGTCTAAAAGAAATCCAAACAAACACTACTCACTGAGAAAGTTAAAAACAGGTACTGCATCAGTAGCAGTAGCTTTGACAGTTTTGGGGACTGGATTAGCAAACACAACTGATGTAAAGGCTGAGACTGAGCATATTGATGTTGTGCTTTCAGCAAAAGAAGCTAACAAAGTATTTGAAGAGCGCAAAGCCTTGGAAAAACAAGCACATGAACTGGGTGACACTATTAATCACATGTCACAAACGATTAGTGAGCAAAGCCGCAAGATTGCAGCATTAAAGTCTGAAGCAGAACTTAAAAACCAACAAGCTCTTGAAGCTTTAAATAATAAAAATGAGCAGATTGCTAAATTAACCAACGAAAACGCACAGTTAAAAGAAGCCATTGAAGGTTATGTG…
mrp171	ATGTCTAAAAGAAATCCAAACAAACACTACTCACTGAGAAAGTTAAAAACAGGTACTGCATCAGTAGCAGTAGCTTTGACAGTTTTGGGGACTGGATTAGCAAACACAACTGATGTAAAGGCTAAGACTGAGCATCTTGATGTTGTGCTTTCAGCAAAAGAAGCTAACAAAGTATTCGAAGAGCGCAAAGCCTTGGAAAAACAAGCACATGAACTGGGTGACACTATTAATCACATGTCACAAACCATTAGCGAGCAAAGCCGCAAGATTGCAGCATTAAAGTCTGAAGCAGAACTTAAAAACCAACAAGCCCTTGAAGCTTTAAACAATAAAAACAAGCAAATCTCAGATTTAACCAACGAAAACGCACAGTTAAAAGAAGCCATTGAAGGTTATGTG…
mrp172	ATGTCTACAAGAAATCCAAACAAACACTACTCACTGAGAAAGTTAAAAACAGGTACTGCATCAGTAGCAGTAGCTTTGACAGTTTTGGGGACTGGATTAGCAAACACAACTGATGTAAAGGCTAAGACTGAGCATCTTGATGTTGTGCTTTCAGCAAAAGAAGCTAACAAAGTATTCGAAGAGCGCAAAGCCTTGGAAAAACAAGCACATGAACTGGGTGACACTATTAATCACATGTCACAAACCATTAGCGAGCAAAGCCGCAAGATTGCAGCATTAAAGTCTGAAGCAGAACTTAAAAACCAACAAGCCCTTGAAGCTTTAAACAATAAAAACAAGCAAATCTCAGATTTAACCAACGAAAACGCACAGTTAAAAGAAGCCATTGAAGGTTATGTG…
mrp173	ATGTCTAAAAGAAATCCAAACAAACACTACTCACTGAGAAAGTTAAAAACAGGTACTGCATCAGTAGCAGTAGCTTTGACAGTTTTGGGGACTGGATTAGCAAACACAACTGATGTAAAGGCTAAGACTGAGCATCTTGATGTTGTGCTTTCAGCAAAAGAAGCTAACAAAGTATTCGAAGAGCGCAAAGCCTTGGAAAAACAAGCACGTGAACTGGGTGACACTATTAACCACATGTCACAAACCATTAGCGAGCAAAGCCGCAAGATTGCAGCATTAAAGTCTGAAGCAGAACTTAAAAACCAACAAGCCCTTGAAGCTTTAAACAATAAAAACAAGCAAATCTCAGACTTAACCAACGAAAACGCACAGTTAAAAGAAGCCATTGAAGGTTATGTG…
mrp174	ATGTCTAAAAGAAATCCAAACAAACACTACTCACTGAGAAAGTTAAAAACAGGTACTGCATCAGTAGCAGTAGCTTTGACAGTTTTGGGGACTGGATTAGCAAACACAACTGATGTAAAGGCTGAGACTGAGCATCTTGATGTTGTGCTTTCAGCAAAAGAAGCTAACAAAGTATTCGAAGAGCGCAAAGCCTTGGAAAAACAAGCGCGTGATTTGGGTGACACTATTAACCACATGTCACAAACCATTAGCGAGCAAAGCCGCAAGATTGCAGCATTAAAGTCTGAAGCAGAACTTAAAAACCAACAAGCCCTTGAAGCTTTAAACAATAAAAACAAGCAAATCTCAGATTTAACCAACGAAAACGCACAGTTAAAAGAAGCCATTGAAGGTTATGTG…
mrp175	ATGTCTAAAAAAAATCCAAACAAACACTACTCACTGAGAAAGTTAAAAACAGGTACTGCATCAGTAGCAGTAGCTTTGACAGTTTTGGGGACTGGATTAGCAAACACAACTGATGTAAAGGCTAAGACTGAGCATCTTGATGTTGTGCTTTCAGCAAAAGAAGCTAACAAAGTATTCGAAGAGCGCAAAGCCTTGGAAAAACAAGCACGTGATTTGGGTGACACTATTAACCACATGTCACAAACCATTAGCGAGCAAAGCCGCAAGATTGCAGCATTAAAGTCTGAAGCAGAACTTAAAAACCAACAAGCCCTTGAAGCTTTAAACAATAAAAACAAGCAAATCTCAGATTTAACCAACGAAAACGCACAGTTAAAAGAAGCCATTGAAGGTTATGTG…
mrp176.0	ATGTCTAAAAGAAATCCAAACAAACACTACTCACTGAGAAAGTTAAAAACAGGTACTGCATCAGTAGCAGTAGCTTTGACAGTTTTGGGGACTGGATTAGCAAACACAACTGATGTAAAGGCTAAGACTGAGCATCTTGATGTTGTGCTTTCAGCAAAAGAAGCTAACAAAGTATTCGAAGAGCGCAAAGCCTTGGAAAAACAAGCACGTGATTTGGGTGACACTATTAACCACATGTCACAAACCATTAGCGAGCAAAGCCGCAAGATTGCAGCATTAAAGTCTGAAGCAGAACTTAAAAACCAACAAGCCCTTGAAGCTTTAAACAATAAAAACAAGCAAATCTCAGATTTAACCAACGAAAACGCACAGTTAAAAGAAGCCATTGAAGGTTATGTG…
mrp176.1	ATGTCTAAAAGAAATCCAAACAAACACTACTCACTGAGAAAGTTAAAAACAGGTACTGCATCAGTAGCAGTAGCTTTGACAGTTTTGGGGACTGGATTAGCAAACACAACTGATGTAAAGGCTAAGACTGAGCATCTTGATGTTGTGCTTTCAGCAAAAGAAGCTAACAAAGTATTCGAAGAGCGCAAAGCCTTGGAAAAACAAGCACGTGATTTGGGTGACACTATTAACCACATGTCACAAACCATTAGCGAGCAAAGCCGCAAGATTGCAGCATTAAAGTCTGAAGCAGAACTTAAAAACCAACAAGCCCTTGAAGCTTTAAACAATAAAAACAAGCAAATCTCAGATTTAACCAACGAAAACGCACAGTTAAAAGAAGCCATTGAAGGTTATGTG…
mrp177	ATGTCTAAAAGAAATCCAAACAAACACTACTCACTGAGAAAGTTAAAAACAGGTACTGCATCAGTAGCAGTAGCTTTGACAGTTTTGGGGACTGGATTAGCAAACACAACTGATGTAAAGGCTAAGACTGAGCATCTTGATGTTGTGCTTTCAGCAAAAGAAGCTAACAAAGTATTCGAAGAGCGCAAAGCCTTGGAAAAACAAGCGCGTGATTTGGGTGACACTATTAACCACATGTCACAAACCATTAGCGAGCAAAGCCGCAAGATTGCAGCATTAAAGTCTGAAGCAGAACTTAAAAACCAACAAGCCCTTGAAGCTTTAAACAATAAAAACAAGCAAATCTCAGACTTAACCAACGAAAACGCACAGTTAAAAGAAGCCATTGAAGGTTATGTG…
mrp178	ATGTCTAAAAGAAATCCAAACAAACTCTATTCACTGAGAAAGTTAAAAACAGGTACTGCATCAGTAGCAGTAGCCTTGACAGTTTTGGGGACTGGATTAGCAAACACAACTGATGTAAAGGCTGATGTAAAGGCTGAGAGTCGTCGTTATCAGGCACCTCCTCGTGTGTTACTGCAAGGCAAAGAAGCTAACAAAGTATTCGAAGAGCGCAAAGCCTTGGAAAAACAAGCACGTGATTTGGGTGACACTATTAACCACATGTCACAAACCATTAGCGAGCAAAGCCGCAAGATTGCAGCACTAAAGTCTGAAGCAGAACTTAAAAACCAACAAGCTCTTGAAGCTTTAAACAATAAAAACAAGCAAATCTCAGATTTAACCAACGAAAACGCACAGTTA…
mrp179.0	ATGTCTAAAAGAAATCCAAACAAACTCTATTCACTGAGAAAGTTAAAAACAGGTACTGCATCAGTAGCAGTAGCCTTGACAGTTTTGGGGACTGGATTAGCAAACACAACTGATGTAAAGGCTGAGAGTCGTCGTTATCAGGCACCTCCTCGTGTGTTACTGCAAGGCAAAGAAGCTAACAAAGTATTCGAAGAGCGCAAAGCCTTGGAAAAACAAGCACGTGATTTGGGTGACACTATTAACCACATGTCACAAACCATTAGCGAGCAAAGCCGCAAGATTGCAGCACTAAAGTCTGAAGCAGAACTTAAAAACCAACAAGCTCTTGAAGCTTTAAACAATAAAAACAAGCAAATCTCAGATTTAACCAACGAAAACGCACAGTTAAAAGAAGCCATT…
mrp179.1	ATGTCTAAAAGAAATCCAAACAAACTCTATTCACTGAGAAAGTTAAAAACAGGTACTGCATCAGTAGCAGTAGCTTTGACAGTTTTGGGGACTGGATTAGCAAACACAACTGATGTAAAGGCTGAGAGTCGTCGTTATCAGGCACCTCCTCGTGTGTTACTGCAAGGCAAAGAAGCTAACAAAGTATTCGAAGAGCGCAAAGCCTTGGAAAAACAAGCACGTGATTTGGGTGACACTATTAACCACATGTCACAAACCATTAGCGAGCAAAGCCGCAAGATTGCAGCACTAAAGTCTGAAGCAGAACTTAAAAACCAACAAGCTCTTGAAGCTTTAAACAATAAAAACAAGCAAATCTCAGATTTAACCAACGAAAACGCACAGTTAAAAGAAGCCATT…
mrp179.2	ATGTCTAAAAGAAATCCAAACAAACTCTATTCACTGAGAAAGTTAAAAACAGGTACTGCATCAGTAGCAGTAGCTTTGACAGTTTTGGGGACTGGATTAGCAAACACAACTGATGTAAAGGCTGAGAGTCGTCGTTATCAGGCACCTCCTCGTGTGTTACTGCAAGGCAAAGAAGCTAACAAAGTATTCGAAGAGCGCAAAGCCTTGGAAAAACAAGCACGTGATTTGGGTGACACTATTAACCACATGTCACAAACCATTAGCGAGCAAAGCCGCAAGATTGCAGCACTAAAGTCTGAAGCAGAACTTAAAAACCAACAAGCTCTTGAAGCTTTAAACAATAAAAACAAGCAAATCTCAGATTTAACCAACGAAAACGCACAGTTAAAAGAAGCCATT…
mrp18	AATGTCTAAAAGAAATCCAAACAAACACTACTCACTGAGAAAGTTAAAAACAGGTACAGCCTCAGTAGCAGTAGCTTTGACAGTCTTGGGGACTGGATTAGCAAACACAACTGATGTAAAGGCTGAGCCCGTAGGTCGCTTTAGTGATGAACAAGTTAGAAAGGCTCGTGAAAAAGCAATCGAAGACGTGTTTGATGGCTATACTGGAGCTCGTTCTGTTTATCAATCTGGGAATCTGCCTAATAGGTTAACTCCTACAAAACTTAGCAAATTAATGCAACAGATGTATAAGGAGACTTTACAAAAGAAAGAAGAACTGGATACCCTATCTAAAGCTCTTACGGACACTATTGAGAAAAAGATTGAGTCAGAAAATGCTTACAAGAAAGAGCTTGGACA…
mrp182	ATGTCTAAAAGAAATCCAAACAAACACTACTCACTGAGAAAGTTAAAAACAGGTACTGCATCAGTAGCAGTAGTTTTGACAGTTTTGGGTACTGGATTAGCAAACACAACTGATGTAAAGGCTGAGAGTCGTCGTTATCAGGCACCTCCTCGTGTGTTACTGCAAGGCAAAGAAGCTAACAAAGTATTCGAAGAGCGCAAAGCCTTGGAAAAACAAGCACGTGATTTGGGTGACACTATTAACCACATGTCACAAACCATTAGCGAGCAAAGCCGCAAGATTGCAGCACTAAAATCTGAAGCAGAACTTAAAAACCAACAAGCCCTTGAAGCTTTAAACAATAAAAACAAGCAAATCTCAGATTTAACCAACGAAAACGCACAGTTAAAAGAAGCCATT…
mrp183.0	ATGTCTAAAAGAAATCCAAACAAACACTACTCACTGAGAAAGTTAAAAACAGGTACTGCATCAGTAGCAGTAGCTTTGACAGTTTTGGGGACTGGATTAGCAAACACAACTGATGTAAAGGCTGAGAGTCGTCGTTATCAGGCACCTCCTCGTGTGTTACTGCAAGGCAAAGAAGCTAACAAAGTATTCGAAGAGCGCAAAGCCTTGGAAAAACAAGCACGTGATTTGGGTGACACTATTAACCACATGTCACAAACCATTAGCGAGCAAAGCCGCAAGATTGCAGCACTAAAATCTGAAGCAGAACTTAAAAACCAACAAGCCCTTGAAGCTTTAAACAATAAAAACAAGCAAATCTCAGATTTAACCAACGAAAACGCACAGTTAAAAGAAGCCATT…
mrp183.1	ATGTCTAAAAGAAATCCAAACAAACACTACTCACTGAGAAAGTTAAAAACAGGTACTGCATCAGTAGCAGTAGCTTTGACAGTTTTGGGGACTGGATTAGCAAACACAACTGATGTAAAGGCTGAGAGTCGTCGTTATCAGGCACCTCCTCGTGTGTTACTGCAAGGCAAAGAAGCTAACAAAGTATTCGAAGAGCGCAAAGCCTTGGAAAAACAAGCACGTGATTTGGGTGACACTATTAACCACATGTCACAAACCATTAGCGAGCAAAGCCGCAAGATTGCAGCACTAAAATCTGAAGCAGAACTTAAAAACCAACAAGCCCTTGAAGCTTTAAACAATAAAAACAAGCAAATCTCAGATTTAACCAACGAAAACGCACAGTTAAAAGAAGCCATT…
mrp183.2	ATGTCTAAAAGAAATCCAAACAAACACTACTCACTGAGAAAGTTAAAAACAGGTACAGCATCAGTAGCAGTAGCTTTGACAGTTTTGGGGACTGGATTAGCAAACACAACTGATGTAAAGGCTGAGAGTCGTCGTTATCAGGCACCTCCTCGTGTGTTACTGCAAGGCAAAGAAGCTAACAAAGTATTCGAAGAGCGCAAAGCCTTGGAAAAACAAGCACGTGATTTGGGTGACACTATTAACCACATGTCACAAACCATTAGCGAGCAAAGCCGCAAGATTGCAGCACTAAAATCTGAAGCAGAACTTAAAAACCAACAAGCCCTTGAAGCTTTAAACAATAAAAACAAGCAAATCTCAGATTTAACCAACGAAAACGCACAGTTAAAAGAAGCCATT…
mrp186	ATGTCTAAAAGAAATCCAAACAAACACTACTCACTGAGAAAGTTAAAAACAGGTACTGCATCAGTAGCAGTAGCTTTGACAGTTTTGGGGACTGGATTAGCAAACACAACTGATGTAAAGGCTGAGAGTCGTCGTTATCAGGCACCTCCTCGTGTGTTACTGCAAGGCAAAGAAGCTAACAAAGTATTCGAAGAGCGCAAAGCCTTGGAAAAACAAGCACGTGATTTGGGTGACACTATTAACCACATGTCACAAACCATTAGCGAGCAAAGCCGCAAGATTGCAGCACTAAAATCTGAAGCAGAACTTAAAAACCAACAAGCCCTTGAAGCTTTAAACAATAAAAACAAGCAAATCTCAGATTTAACCAACGAAAACGCACAGTTAAAAGAAGCCATT…
mrp187	ATGTCTAAAAGAAATCCAAACAAACACTACTCACTGAGAAAGTTAAAAACAGGTACTGCATCAGTAGCAGTAGCTTTGACAGTTTTGGGGACTGGCTTAGCAAACACAACTGATGTAAAGGCTGAGAGTCGTGGTTACCAGGCACCTCCTCGTGTGTTACTGCAAGGCAAAGAAGCTAACAAAGTATTCGAAGAGCGCAAAGCCTTGGAAAAACAAGCACGTGATTTGGGTGACACTATTAACCACATGTCACAAACCATTAGCGAGCAAAGCCGCAAGATTGCAGCATTAAAGTCTGAAGCAGAACTTAAAAACCAACAAGCCCTTGAAGCTTTAAACAATAAAAACAAGCAAATCTCAGATTTAACCAACGAAAACGCACAGTTAAAAGAAGCCATT…
mrp188	ATGTCTAAAAGAAATCCAAACAAACACTACTCGCTGAGAAAGTTAAAAACAGGTACTGCATCAGTAGCAGTAGCTTTGACAGTTTTGGGGACTGGCTTAGCAAACACAACTGATGTAAAGGCTGAGAGTCGTGATTACCAGGCACCTCCTCGTGTGTTACTGCAAGGCAAAGAAGCTAACAAAGTATTCGAAGAGCGCAAAGCCTTGGAAAAACAAGCACGTGATTTGGGCGACACTATTAACCACATGTCACAAACCATTAGCGAGCAAAGCCGCAAGATTGCAGCATTAAAGTCTGAAGCAGAACTTAAAAACCAACAAGCCCTTGAAGCTTTAAACAATAAAAACAAGCAAATCTCAGATTTAACCAACGAAAACGCACAGTTAAAAGAAGCCATT…
mrp189	ATGTCTAAAAGAAATCCAAACAAACACTACTCACTGAGAAAGTTAAAAACAGGTACTGCATCAGTAGCAGTAGCTTTGACAGTTTTGGGGACTGGCTTAGCAAACACAACTGATGTAAAGGCTGAGAGTCGTCGTTACCAGGCGCCTCCTCGTGTGTTACTGCCAGGCAAAGAAGCTAACAAAGTATTCGAAGAGCGCAAAGCCTTGGAAAAACAAGCACGTGATTTGGGTGACACTATTAACCACATGTCACAAACCATTAGCGAGCAAAGCCGCAAGATTGCAGCATTAAAGTCTGAAGCAGAACTTAAAAACCAACAAGCCCTTGAAGCTTTAAACAATAAAAATAAGCAAATCTCAGATTTAACCAACGAAAACGCACAGTTAAAAGAAGCCATT…
mrp19	ATGTCTAAAAGAAATCCAAACAAACACTACTCACTGAGAAAGTTAAAAACAGGTACAGCCTCAGTAGCAGTAGCTTTGACAGTCTTGGGGACTGGATTAGCAAACACAACTGATGTAAAGGCTGAGCCCGTAGGTCGCTTTAGTGATGAACAAGTTAGAAAGGCTCGTGAAAAAGCAATCGAAGACGTGTTTGATGGCTATACTGGAGCTCGTTCTGTTTATCAATCTGGGAATCTGCCTAATAGGTTAACTCCTACAAAACTTAGCAAATTAATGCAACAGATGTATAAGGAGACTTTACAAAAGAAAGAAGAACTGGATACCCTATCTAAAGCTCTTACGGACACTATTGAGAAAAAGATTGAGTCAGAAAATGCTTACAAGAAAGAGCTTGGACAG…
mrp190	ATGTCTAAAAGAAATCCAAACAAACACTACTCACTGAGAAAGTTAAAAACAGGTACTGCATCAGTAGCAGTAGCTTTGACAGTTTTGGGGACTGGCTTAGCAAACACAACTGATGTAAAGGCTGAGAGTCGTGGTTACCAGGCGCCTCCTCGTGTGTTACTGCCAGGCAAAGAAGCTAACAAAGTATTCGAAGAGCGCAAAGCCTTGGAAAAACAAGCACGTGATTTGGGTGACACTATTAACCACATGTCACAAACCATTAGCGAGCAAAGCCGCAAGATTGCAGCATTAAAGTCTGAAGCAGAACTTAAAAACCAACAAGCCCTTGAAGCTTTAAACAATAAAAACAAGCAAATCTCAGATTTAACCAACGAAAACGCACAGTTAAAAGAAGCCATT…
mrp191	ATGTCTAAAAGAAATCCAAACAAACACTACTCACTGAGAAAGTTAAAAACAGGTACTGCATCAGTAGCAGTAGCTTTGACAGTTTTGGGGACTGGCTTAGCAAACACAACTGATGTAAAGGCTGAGAGTCGTGGTTACCAGGCGCCTCCTCGTGTGTTACTGCCAGGCAAAGAAGCTAACAAAGTATTCGAAGAGCGCAAAGCCTTGGAAAAACAAGCACGTGAACTGGGTGACACTATTAACCACATGTCACAAACCATTAGCGAGCAAAGCCGCAAGATTGCAGCATTAAAGTCTGAAGCAGAACTTAAAAACCAACAAGCCCTTGAAGCTTTAAACAATAAAAACAAGCAAATCTCAGATTTAACCAACGAAAACGCACAGTTAAAAGAAGCCATT…
mrp192	ATGTCTAAAAGAAATCCAAACAAACACTACTCACTGAGAAAGTTAAAAACAGGTACTGCATCAGTAGCAGTAGCTTTGACAGTTTTGGGGACTGGATTAGCAAACACAACTGATGTAAAGGCTGAGAGTCGTCGTTATCAGGCACCTCCTCGTGTGTTACTGCAAGGCAAAGAAGCTAACAAAGTATTCGAAGAGCGCAAAGCCTTGGAAAAACAAGCACGTGAACTGGGTGACACTATTAACCACATGTCACAAACCATTAGCGAGCAAAGCCGCAAGATTGCAGCATTAAAGTCTGAAGCAGAACTTAAAAACCAACAAGCCCTTGAAGCTTTAAACAATAAAAACAAGCAAATCTCAGATTTAACCAACGAAAACGCACAGTTAAAAGAAGCCATT…
mrp193	ATGTCTAAAAGAAATCCAAACAAACACTACTCACTGAGAAAGTTAAAAACAGGTACTGCATCAGTAGCAGTAGCTTTGACAGTTTTGGGGACTGGATTAGCAAACACAACTGATGTAAAGGCTGAGAGTCGTGGTTACCAGGCGCCTCCTCGTGTGTTACTGCCAGGTAAAGAAGCTAACAAAGTATTCGAAGAGCGCAAAGCCTTGGAAAAACAAGCACGTGAACTGGGTGACACTATTAACCACATGTCACAAACCATTAGCGAGCAAAGCCGCAAGATTGCAGCATTAAAGTCTGAAGCAGAACTTAAAAACCAACAAGCCCTTGAAGCTTTAAACAATAAAAACGAGCAGATTGCTAAATTAACCAATGAAAACGCACAGTTAAAAGAAGCCATT…
mrp194	ATGTCTAAAAGAAATCTAAACAAACACTACTCACTGAGAAAGTTAAAAACAGGTACTGCATCAGTAGCAGTAGCTTTGACAGTTTTGGGGACTGGCTTAGCAAACACAACTGATGTAAAGGCTGAGAGTCGTGGTTACCAGGTGCCTCCTCGTGTGTTACTGCCAGGTAAAGAAGCTAACAAAGTATTCGAAGAGCGCAAAGCCTTGGAAAAACAAGCACGTGAACTGGGTGATACTATTAACCACATGTCACAAACCATTAGCGAGCAAAGCCGCAAGATTGCAGCATTAAAGTCTGAAGCAGAACTTAAAAACCAACAAGCCCTTGAAGCTTTAAACAATAAAAACGAGCAGATTGCTAAATTAACCAACGAAAACGCACAGTTAAAAGAAGCCATT…
mrp195.0	ATGTCTAAAAGAAATCCAAACAAACACTACTCACTGAGAAAGTTAAAAACAGGTACTGCATCAGTAGCAGTAGCTTTGACAGTTTTGGGGACTGGCTTAGCAAACACAACTGATGTAAAGGCTGAGAGTCGTGGTTACCAGGTGCCTCCTCGTGTGTTACTGCCAGGTAAAGAAGCTAACAAAGTATTCGAAGAGCGCAAAGCCTTGGAAAAACAAGCACGTGAACTGGGTGATACTATTAACCACATGTCACAAACCATTAGCGAGCAAAGCCGCAAGATTGCAGCATTAAAGTCTGAAGCAGAACTTAAAAACCAACAAGCCCTTGAAGCTTTAAACAATAAAAACGAGCAGATTGCTAAATTAACCAACGAAAACGCACAGTTAAAAGAAGCCATT…
mrp195.1	ATGTCTAAAAGAAATCCAAACAAACACTACTCACTGAGAAAGTTAAAAACAGGTACTGCATCAGTAGCAGTAGCTTTGACAGTTTTGGGGACTGGCTTAGCAAACACAACTGATGTAAAGGCTGAGAGTCGTGGTTACCAGGTGCCTCCTCGTGTGTTACTGCCAGGTAAAGAAGCTAACAAAGTATTCGAAGAGCGCAAAGCCTTGGAAAAACAAGCACGTGAACTGGGTGATACTATTAACCACATGTCACAAACCATTAGCGAGCAAAGCCGCAAGATTGCAGCATTAAAGTCTGAAGCAGAACTTAAAAACCAACAAGCCCTTGAAGCTTTAAACAATAAAAACGAGCAGATTGCTAAATTAACCAACGAAAACGCACAGTTAAAAGAAGCCATT…
mrp195.2	ATGTCTAAAAGAAATCCAAACAAACACTACTCACTGAGAAAGTTAAAAACAGGTACTGCATCAGTAGCAGTAGCTTTGACAGTTTTGGGGACTGGCTTAGCAAACACAACTGATGTAAAGGCTGAGAGTCGTGGTTACCAGGTGCCTCCTCGTGTGTTACTGCCAGGTAAAGAAGCTAACAAAGTATTCGAAGAGCGCAAAGCCTTGGAAAAACAAGCACGTGAACTGGGTGACACTATTAACCACATGTCACAAACCATTAGCGAGCAAAGCCGCAAGATTGCAGCATTAAAGTCTGAAGCAGAACTTAAAAACCAACAAGCCCTTGAAGCTTTAAACAATAAAAACGAGCAGATTGCTAAATTAACCAACGAAAACGCACAGTTAAAAGAAGCCATT…
mrp195.3	ATGTCTAAAAGAAATCCAAACAAACACTACTCACTGAGAAAGTTAAAAACAGGTACTGCATCAGTAGCAGTAGCTTTGACAGTTTTGGGGACTGGCTTAGCAAACACAACTGATGTAAAGGCTGAGAGTCGTGGTTACCAGGTGCCTCCTCGTGTGTTACTGCCAGGTAAAGAAGCTAACAAAGTATTCGAAGAGCGCAAAGCCTTGGAAAAACAAGCACGTGAACTGGGTGACACTATTAACCACATGTCACAAACCATTAGCGAGCAAAGCCGCAAGATTGCAGCATTAAAGTCTGAAGCAGAACTTAAAAACCAACAAGCCCTTGAAGCTTTAAACAATAAAAACGAGCAGATTGCTAAATTAACCAACGAAAACGCACAGTTAAAAGAAGCCATT…
mrp195.4	ATGTCTAAAAGAAATCCAAACAAACACTACTCACTGAGAAAGTTAAAAACAGGTACTGCATCAGTAGCAGTAGCTTTGACAGTTTTGGGGACTGGCTTAGCAAACACAACTGATGTAAAGGCTGAGAGTCGTGGTTACCAGGTGCCTCCTCGTGTGTTACTGCCAGGTAAAGAAGCTAACAAAGTATTCGAAGAGCGCAAAGCCTTGGAAAAACAAGCACGTGAACTGGGTGACACTATTAACCACATGTCACAAACCATTAGCGAGCAAAGCCGCAAGATTGCAGCATTAAAGTCTGAAGCAGAACTTAAAAACCAACAAGCCCTTGAAGCTTTAAACAATAAAAACGAGCAGATTGCTAAATTAACCAACGAAAACGCACAGTTAAAAGAAGCCATT…
mrp195.5	ATGTCTAAAAGAAATCCAAACAAACACTACTCACTGAGAAAGTTAAAAACAGGTACTGCATCAGTAGCAGTAGCTTTGACAGTTTTGGGGACTGGCTTAGCAAACACAACTGATGTAAAGGCTGAGAGTCGTGGTTACCAGGTGCCTCCTCGTGTGTTACTGCCAGGTAAAGAAGCTAACAAAGTATTCGAAGAGCGCAAAGCCTTGGAAAAACAAGCACGTGAACTGGGTGACACTATTAACCACATGTCACAAACCATTAGCGAGCAAAGCCGTAAGATTGCAGCATTAAAGTCTGAAGCAGAACTTAAAAACCAACAAGCCCTTGAAGCTTTAAACAATAAAAACGAGCAGATTGCTAAATTAACCAACGAAAACGCACAGTTAAAAGAAGCCATT…
mrp199	ATGTCTAAAAGAAATCCAAACAAACACTACTCACTGAGAAAGTTAAAAACAGGTACTGCATCAGTAGCAGTAGCTTTGACAGTTTTGGGGACTGGCTTAGCAAACACAACTGATGTAAAGGCTGAGAGTCGTGGTTACCAGGTGCCTCCTCGTGTGTTACTGCCAGGTAAAGAAGCTAACAAAGTATTCGAAGAGCGCAAAGCCTTGGAAAAACAAGCACGTGAACTGGGTGACACTATTAACCACATGTCACAAACCATTAGCGAGCAAAGCCGCAAGATTGCAGCATTAAAGTCTGAAGCAGAACTTAAAAACCAACAAGCCCTTGAAGCTTTAAACAATAAAAACGAGCAGATTGCTAAATTAACCAACGAAAACGCACAGTTAAAAGAAGCCATT…
mrp2	ATGTCTAAAAGAAATCCAAACAAGCACTACTCACTGAGAAAGTTAAAAACAGGTACTGCATCAGTAGCAGTAGCTTTGACAGTTTTGGGGACTGGATTAGCAAACACAACTGATGTAAAGGCTGAGACCGTAGGTCGCTTTAGTGATGAACAAGTTAGAAAGGCTCGTGAAAAAGCAATCGAAGACGTGTTTGATGGCTATACTGGAGCTCGTTCTGTTTATCAATCTGGGAATCTGCCTAATAGGTTAACTCCTACAAAACTTAGCAAATTAATGCAACAGATGTATAAGGAGACTTTACAAAAGAAAGAAGAACTGGATACCCTATCTAAAGCTCTTACGCACACTATTGAGAAAAAGATTGAGTCAGAAAATGCTTACAAGAAAGAGCTTGGACAG…
mrp20.0	ATGTCTAAAAGAAATCCAAACAAACACTACTCACTGAGAAAGTTAAAAACAGGTACAGCCTCAGTAGCAGTAGCTTTGACAGTCTTGGGGACTGGATTAGCAAACACAACTGATGTAAAGGCTGAGCCCGTAGGTCGCTTTAGTGATGAACAAGTTAGAAAGGCTCGTGAAAAAGCAATCGAAGACGTGTTTGATGGCTATACTGGAGCTCGTTCTGTTTATCAATCTGGGAATCTGCCTAATAGGTTAACTCCTACAAAACTTAGCAAATTAATGCAACAGATGTATAAGGAGACTTTACAAAAGAAAGAAGAACTGGATACCCTATCTAAAGCTCTTACGGACACTATTGAGAAAAAGATTGAGTCAGAAAATGCTTACAAGAAAGAGCTTGGACAG…
mrp20.1	ATGTCTAAAAGAAATCCAAACAAACACTACTCACTGAGAAAGTTAAAAACAGGTACAGCCTCAGTAGCAGTAGCTTTGACAGTCTTGGGGACTGGATTAGCAAACACAACTGATGTAAAGGCTGAGCCCGTAGGTCGCTTTAGTGATGAACAAGTTAGAAAGGCTCGTGAAAAAGCAATCGAAGACGTGTTTGATGGCTATACTGGAGCTCGTTCTGTTTATCAATCTGGGAATCTGCCTAATAGGTTAACTCCTACAAAACTTAGCAAATTAATGCAACAGATGTATAAGGAGACTTTACAAAAGAAAGAAGAACTGGATACCCTATCTAAAGCTCTTACGGACACTATTGAGAAAAAGATTGAGTCAGAAAATGCTTACAAGAAAGAGCTTGGACAG…
mrp200	ATGTCTAAAAGAAATCCAAACAAACACTACTCACTGAGAAAGTTAAAAACAGGTACTGCATCAGTAGCAGTAGCTTTGACAGTTTTGGGGACTGGCTTAGCAAACACAACTGATGTAAAGGCTGAGAGTCGTGGTTACCAGGTGCCTCCTCGTGTGTTACTGCCAGGTAAAGAAGCTAACAAAGTATTCGAAGAGCGCAAAGCCTTGGAAAAACAAGCACGTGAACTGGGTGACACTATTAACCACATGTCACAAACCATTAGCGAGCAAAGCCGCAAGATTGCAGCATTAAAGTCTGAAGCAGAACTTAAAAACCAACAAGCCCTTGAAGCTTTAAACAATAAAAACGAGCAGATTGCTAAATTAACCAACGAAAACGCACAGTTAAAAGAAGCCATT…
mrp201	ATGTCTAAAAGAAATCCAAACAAACACTACTCACTGAGAAAGTTAAAAACAGGTACTGCATCAGTAGCAGTAGCTTTGACAGTTTTGGGGACTGGCTTAGCAAACACAACTGATGTAAAGGCTGAGAGTCGTGGTTACCAGGTGCCTCCTCGTGTGTTACTGCCAGGTAAAGAAGCTAACAAAGTATTCGAAGAGCGCAAAGCCTTGGAAAAACAAGCACGTGAACTGGGTGACACTATTAACCACATGTCACAAACCATTAGCGAGCAAAGCCGCAAGATTGCAGCATTAAAGTCTGAAGCAGAACTTAAAAACCAACAAGCCCTTGAAGCTTTAAACAATAAAAACGAGCAGATTGCTAAATTAACCAACGAAAACGCACAGTTAAAAGAAGCCATT…
mrp202	ATGTCTAAAAGAAATCCAAACAAACACTACTCACTGAGAAAGTTAAAAACAGGTACTGCATCAGTAGCAGTAGCTTTGACAGTTTTGGGGACTGGATTAGCAAACACAACTGATGTAAAGGCTGAGAGTCGTGGTTACCAGGCGCCTCCTCGTGTGTTACTGCCAGGTAAAGAAGCTAACAAAGTATTCGAAGAGCGCAAAGCCTTGGAAAAACAAGCACGTGAACTGGGTGACACTATTAACCACATGTCACAAACCATTAGCGAGCAAAGCCGCAAGATTGCAGCATTAAAGTCTGAAGCAGAACTTAAAAACCAACAAGCCCTTGAAGCTTTAAACAATAAAAACGAGCAGATTGCTAAATTAACCAACGAAAGCGCACAGTTAAAAGAAGCCATT…
mrp203	ATGTCTAAAAGAAATCCAAACAAACACTACTCACTGAGAAAGTTAAAAACAGGTACTGCATCAGTAGCAGTAGCTTTGACAGTTTTGGGGACTGGATTAGCAAACACAACTGATGTAAAGGCTGAGAATCGTGGTTACCAGGCGCCTCCTCGTGTGTTACTGCCAGGTAAAGAAGCTAACAAAGTATTCGAAGAGCGCAAAGCCTTGGAAAAACAAGCACGTGAACTGGGTGACACTATTAACCACATGTCACAAACCATTAGCGAGCAAAGCCGCAAGATTGCAGCATTAAAGTCTGAAGCAGAACTTAAAAACCAACAAGCCCTTGAAGCTTTAAACAATAAAAACGAGCAGATTGCTAAATTAACCAACGAAAACGCACAGTTAAAAGAAGCCATT…
mrp204	ATGTCTAAAAGAAATCCAAACAAACACTACTCACTGAGAAAGTTAAAAACAGGTACTGCATCAGTAGCAGTAGCTTTGACAGTTTTGGGGACTGGATTAGCAAACACAACTGATGTAAAGGCTGAGAGTCGTGGTTACCAGGCGCCTCCTCGTGTGTTACTGCCAGGTAAAGAAGCTAACAAAGTATTCGAAGAGCGCAAAGCCTTGGAAAAACAAGCACGTGAACTGGGTGACACTATTAACCACATGTCACAAACCATTAGCGAGCAAAGCCGCAAGATTGCAGCATTAAAGTCTGAAGCAGAACTTAAAAACCAACAAGCCCTTGAAGCTTTAAACAATAAAAACGAGCAGATTGCTAAATTAACCAACGAAAACGCACAGTTAAAAGAAGCCATT…
mrp205.0	ATGTCTAAAAGAAATCCAAACAAACACTACTCACTGAGAAAGTTAAAAACAGGTACTGCATCAGTAGCAGTAGCTTTGACAGTTTTGGGGACTGGATTAGCAAACACAACTGATGTAAAGGCTGAGAATCGTGGTTACCAGGCGCCTCCTCGTGTGTTACTGCCAGGTAAAGAAGCTAACAAAGTATTCGAAGAGCGCAAAGCCTTGGAAAAACAAGCACGTGAACTGGGTGACACTATTAACCACATGTCACAAACCATTAGCGAGCAAAGCCGCAAGATTGCAGCATTAAAGTCTGAAGCAGAACTTAAAAACCAACAAGCCCTTGAAGCTTTAAACAATAAAAACGAGCAGATTGCTAAATTAACCAACGAAAACGCACAGTTAAAAGAAGCCATT…
mrp205.1	ATGTCTAAAAGAAATCCAAACAAACACTACTCACTGAGAAAGTTAAAAACAGGTACTGCATCAGTAGCAGTAGCTTTGACAGTTTTGGGGACTGGATTAGCAAACACAACTGATGTAAAGGCTGAGAATCGTGGTTACCAGGCGCCTCCTCGTGTGTTACTGCCAGGTAAAGAAGCTAACAAAGTATTCGAAGAGCGCAAAGCCTTGGAAAAACAAGCACGTGAACTGGGTGACACTATTAACCACATGTCACAAACCATTAGCGAGCAAAGCCGCAAGATTGCAGCATTAAAGTCTGAAGCAGAACTTAAAAACCAACAAGCCCTTGAAGCTTTAAACAATAAAAACGAGCAGATTGCTAAATTAACCAACGAAAACGCACAGTTAAAAGAAGCCATT…
mrp205.2	ATGTCTAAAAGAAATCCAAACAAACACTACTCACTGAGAAAGTTAAAAACAGGTACTGCATCAGTAGCAGTAGCTTTGACAGTTTTGGGGACTGGATTAGCAAACACAACTGATGTAAAGGCTGAGAATCGTGGTTACCAGGCGCCTCCTCGTGTGTTACTGCCAGGTAAAGAAGCTAACAAAGTATTCGAAGAGCGCAAAGCCTTGGAAAAACAAGCACGTGAACTGGGTGACACTATTAACCACATGTCACAAACCATTAGCGAGCAAAGCCGCAAGATTGCAGCATTAAAGTCTGAAGCAGAACTTAAAAACCAACAAGCCCTTGAAGCTTTAAACAATAAAAACGAGCAGATTGCTAAATTAACCAATGAAAACGCACAGTTAAAAGAAGCCATT…
mrp206	ATGTCTAAAAGAAATCCAAACAAACACTACTCACTGAGAAAGTTAAAAACAGGTACTGCATCAGTAGCAGTAGCTTTGACAGTTTTGGGGACTGGATTAGCAAACACAACTGATGTAAAGGCTGAGAATCGTGGTTACCAGGCGCCTCCTCGTGTGTTACTGCCAGGTAAAGAAGCTAACAAAGTATTCGAAGAGCGCAAAGCCTTGGAAAAACAAGCACGTGAACTGGGTGACACTATTAACCACATGTCACAAACCATTAGCGAGCAAAGCCGCAAGATTGCAGCATTAAAGTCTGAAGCAGAACTTAAAAACCAACAAGCCCTTGAAGCTTTAAACAATAAAAACGAGCAGATTGCTAAATTAACCAACGAAAACGCACAGTTAAAAGAAGCCATT…
mrp209	ATGTCTAAAAGAAATCCAAACAAACACTACTCACTGAGAAAGTTAAAAACAGGTACTGCATCAGTAGCAGTAGCTTTGACAGTTTTGGGGACTGGATTAGCAAACACAACTGATGTAAAGGCTGAGAGTCGTGGTTACCAGGCGCCTCCTCGTGTGTTACTGCCAGGTAAAGAAGCTAACAAAGTATTCGAAGAGCGCAAAGCCTTGGAAAAACAAGCACGTGAACTGGGTGACACTATTAACCACATGTCACAAACCATTAGCGAGCAAAGCCGCAAGATTGCAGCATTAAAGTCTGAAGCAGAACTTAAAAACCAACAAGCCCTTGAAGCTTTAAACAATAAAAACGAGCAGATTGCTAAATTAACCAACGAAAACGCACAGTTAAAAGAAGCCATT…
mrp210.0	ATGTCTAAAAGAAATCCAAACAAACACTACTCACTGAGAAAGTTAAAAACAGGTACTGCATCAGTAGCAGTAGCTTTGACAGTTTTGGGGACTGGATTAGCAAACACAACTGATGTAAAGGCTGAGAGTCGTGGTTACCAGGCGCCTCCTCGTGTGTTACTGCCAGGTAAAGAAGCTAACAAAGTATTCGAAGAGCGCAAAGCCTTGGAAAAACAAGCACGTGAACTGGGTGACACTATTAACCACATGTCACAAACCATTAGCGAGCAAAGCCGCAAGATTGCAGCATTAAAGTCTGAAGCAGAACTTAAAAACCAACAAGCCCTTGAAGCTTTAAACAATAAAAACGAGCAGATTGCTAAATTAACCAACGAAAACGCACAGTTAAAAGAAGCCATT…
mrp210.1	ATGTCTAAAAGAAATCCAAACAAACACTACTCACTGAGAAAGTTAAAAACAGGTACTGCATCAGTAGCAGTAGCTTTGACAGTTTTGGGGACTGGCTTAGCAAACACAACTGATGTAAAGGCTGAGAGTCGTGGTTACCAGGCGCCTCCTCGTGTGTTACTGCCAGGTAAAGAAGCTAACAAAGTATTCGAAGAGCGCAAAGCCTTGGAAAAACAAGCACGTGAACTGGGTGACACTATTAACCACATGTCACAAACCATTAGCGAGCAAAGCCGCAAGATTGCAGCATTAAAGTCTGAAGCAGAACTTAAAAACCAACAAGCCCTTGAAGCTTTAAACAATAAAAACGAGCAGATTGCTAAATTAACTAACGAAAACGCACAGTTAAAAGAAGCCATT…
mrp210.2	ATGTCTAAAAGAAATCCAAACAAACACTACTCACTGAGAAAGTTAAAAACAGGTACTGCATCAGTAGCAGTAGCTTTGACAGTTTTGGGGACTGGTTTAGCAAACACAACTGATGTAAAGGCTGAGAGTCGTGGTTACCAGGCGCCTCCTCGTGTGTTACTGCCAGGTAAAGAAGCTAACAAAGTATTCGAAGAGCGCAAAGCCTTGGAAAAACAAGCACGTGAACTGGGTGACACTATTAACCACATGTCACAAACCATTAGCGAGCAAAGCCGCAAGATTGCAGCATTAAAGTCTGAAGCAGAACTTAAAAACCAACAAGCCCTTGAAGCTTTAAACAATAAAAACGAGCAGATTGCTAAATTAACTAACGAAAACGCACAGTTAAAAGAAGCCATT…
mrp210.3	ATGTCTAAAAGAAATCCAAACAAACACTACTCACTGAGAAAGTTAAAAACAGGTACTGCATCAGTAGCAGTAGCTTTGACAGTTTTGGGGACTGGCTTAGCAAACACAACTGATGTAAAGGCTGAGAGTCGTGGTTACCAGGCGCCTCCTCGTGTGTTACTGCCAGGTAAAGAAGCTAACAAAGTATTCGAAGAGCGCAAAGCCTTGGAAAAACAAGCACGTGAACTGGGTGACACTATTAACCACATGTCACAAACCATTAGCGAGCAAAGCCGCAAGATTGCAGCATTAAAGTCTGAAGCAGAACTTAAAAACCAACAAGCCCTTGAAGCTTTAAACAATAAAAACGAGCAGATTGCTAAATTAACTAACGAAAACGCACAGTTAAAAGAAGCCATT…
mrp210.4	ATGTCTAAAAGAAATCCAAACAAACACTACTCACTGAGAAAGTTAAAAACAGGTACTGCATCAGTAGCAGTAGCTTTGACAGTTTTGGGGACTGGCTTAGCAAACACAACTGATGTAAAGGCTGAGAGTCGTGGTTACCAGGCGCCTCCTCGTGTGTTACTGCCAGGTAAAGAAGCTAACAAAGTATTCGAAGAGCGCAAAGCCTTGGAAAAACAAGCACGTGAACTGGGTGACACTATTAACCACATGTCACAAACCATTAGCGAGCAAAGCCGCAAGATTGCAGCATTAAAGTCTGAAGCAGAACTTAAAAACCAACAAGCCCTTGAAGCTTTAAACAATAAAAACGAGCAGATTGCTAAATTAACTAACGAAAACGCACAGTTAAAAGAAGCCATT…
mrp210.5	ATGTCTAAAAGAAATCCAAACAAACACTACTCACTGAGAAAGTTAAAAACAGGTACTGCATCAGTAGCAGTAGCTTTGACAGTTTTGGGGACTGGATTGGCAAACACAACTGATGTAAAGGCTGAGAGTCGTGGTTACCAGGCGCCTCCTCGTGTGTTACTGCCAGGTAAAGAAGCTAACAAAGTATTCGAAGAGCGCAAAGCCTTGGAAAAACAAGCACGTGAACTGGGTGACACTATTAACCACATGTCACAAACCATTAGTGAGCAAAGCCGCAAGATTGCAGCATTAAAGTCTGAAGCAGAACTTAAAAACCAACAAGCCCTTGAAGCTTTAAACAATAAAAACGAGCAGATTGCTAAATTAACCAACGAAAACGCACAGTTAAAAGAAGCCATT…
mrp210.6	ATGTCTAAAAGAAATCCAAACAAACACTACTCACTGAGAAAGTTAAAAACAGGTACTGCATCAGTAGCAGTAGCTTTGACAGTTTTGGGGACTGGATTGGCAAACACAACTGATGTAAAGGCTGAGAGTCGTGGTTACCAGGCGCCTCCTCGTGTGTTACTGCCAGGTAAAGAAGCTAACAAAGTATTCGAAGAGCGCAAAGCCTTGGAAAAACAAGCACGTGAACTGGGTGACACTATTAACCACATGTCACAAACCATTAGTGAGCAAAGCCGCAAGATTGCAGCATTAAAGTCTGAAGCAGAACTTAAAAACCAACAAGCCCTTGAAGCTTTAAACAATAAAAACGAGCAGATTGCTAAATTAACCAACGAAAACGCACAGTTAAAAGAAGCCATT…
mrp211	ATGTCTAAAAGAAATCCAAACAAACACTACTCACTGAGAAAGTTAAAAACAGGTACCGCATCAGTAGCAGTAGCTTTGACAGTTTTGGGGACTGGATTAGCAAACACAACTGATGTAAAGGCTGAGAGTCGTGGTTACCAGGCGCCTCCTCGTGTGTTACTGCCAGGTAAAGAAGCTAACAAAGTATTCGAAGAGCGCAAAGCCTTGGAAAAACAAGCACGTGAACTGGGTGACACTATTAACCACATGTCACAAACCATTAGCGAGCAAAGCCGCAAGATTGCAGCATTAAAGTCTGAAGCAGAACTTAAAAACCAACAAGCCCTTGAAGCTTTAAACAATAAAAACGAGCAGATTGCTAAATTAACCAACGAAAACGCACAGTTAAAAGAAGCCATT…
mrp212	ATGTCTAAAAGAAATCCAAACAAACACTACTCACTGAGAAAGTTAAAAACAGGTACTGCATCAGTAGCAGTAGCTTTGACAGTTTTGGGGACTGGATTAGCAAACACAACTGATGTAAAGGCTGAGAGTCGTGGTTACCAGGCGCCTCCTCGTGTGTTACTGCCAGGTAAAGAAGCTAACAAAGTATTCGAAGAGCGCAAAGCCTTGGAAAAACAAGCACGTGAACTGGGTGACACTATTAACCACATGTCACAAACCATTAGCGAGCAAAGCCGCAAGATTGCAGCATTAAAGTCTGAAGCAGAACTTAAAAACCAACAAGCCCTTGAAGCTTTAAACAATAAAAACGAGCAGATTGCTAAATTAACCAACGAAAACGCACAGTTAAAAGAAGCCATT…
mrp213	ATGTCTAAAAGAAATCCAAACAAACACTACTCACTGAGAAAGTTAAAAACAGGTACTGCATCAGTAGCAGTAGCTTTGACAGTTTTGGGGACTGGATTAGCAAACACAACTGATGTAAAGGCTGAGAGTCGTGGTTACCAGGCGCCTCCTCGTGTGTTACTGCCAGGTAAAGAAGCTAACAAAGTATTCGAAGAGCGCAAAGCCTTGGAAAAACAAGCACGTGAACTGGGTGACACTATTAACCACATGTCACAAACCATTAGCGAGCAAAGCCGCAAGATTGCAGCATTAAAGTCTGAAGCAGAACTTAAAAACCAACAAGCCCTTGAAGCTTTAAACAATAAAAACGAGCAGATTGCTAAATTAACCAATGAAAACGCACAGTTAAAAGAAGCCATT…
mrp214	ATGTCTAAAAGAAATCCAAACAAACACTACTCACTGAGAAAGTTAAAAACAGGTACTGCATCAGTAGCAGTAGCTTTGACAGTTTTGGGGACTGGATTAGCAAACACAACTGATGTAAAGGCTGAGAGTCGTGGTTACCAGACGCCTCCTCGTGTGTTACTGCCAGGTAAAGAAGCTAACAAAGTATTCGAAGAGCGCAAAGCCTTGGAAAAACAAGCACGTGAACTGGGTGACACTATTAACCACATGTCACAAACCATTAGCGAGCAAAGCCGCAAGATTGCAGCATTAAAGTCTGAAGCAGAACTTAAAAACCAACAAGCCCTTGAAGCTTTAAACAATAAAAACGAGCAGATTGCTAAATTAACCAATGAAAACGCACAGTTAAAAGAAGCCATT…
mrp215	ATGTCTAAAAGAAATCCAAACAAACACTACTCACTGAGAAAGTTAAAAACAGGTACTGCATCAGTAGCAGTAGCTTTGACAGTTTTGGGGACTGGCTTAGCAAACACAACTGATGTAAAGGCTGAGAGTCGTGGTTACCAGGCGCCTCCTCGTGTGTTACTGCCAGGTAAAGAAGCTAACAAAGTATTCGAAGAGCGCAAAGCCTTGGAAAAACAAGCACGTGAACTGGGTGACACTATTAACCACATGTCACAAACCATTAGCGAGCAAAGCCGCAAGATTGCAGCATTAAAGTCTGAAGCAGAACTTAAAAACCAACAAGCCCTTGAAGCTTTAAACAATAAAAACGAGCAGATTGCTAAATTAACCAACGAAAACGCACAGTTAAAAGAAGCCATT…
mrp216	ATGTCTACAAGAAATCCAAACAAACACTACTCACTGAGAAAGTTAAAAACAGGTACTGCATCAGTAGCAGTAGCTTTGACAGTTTTGGGGACTGGCTTAGCAAACACAACTGATGTAAAGGCTGAGAGTCGTGGTTACCAGGCGCCTCCTCGTGTGTTACTGCCAGGTAAAGAAGCTAACAAAGTATTCGAAGAGCGCAAAGCCTTGGAAAAACAAGCACGTGAACTGGGTGACACTATTAACCACATGTCACAAACCATTAGCGAGCAAAGCCGCAAGATTGCAGCATTAAAGTCTGAAGCAGAACTTAAAAACCAACAAGCCCTTGAAGCTTTAAACAATAAAAACGAGCAGATTGCTAAATTAACCAACGAAAACGCACAGTTAAAAGAAGCCATT…
mrp217	ATGTCTACAAGAAATCCAAACAAACACTACTCACTGAGAAAGTTAAAAACAGGTACTGCATCAGTAGCAGTAGCTTTGACAGTTTTGGGGACTGGCTTAGCAAACACAACTGATGTAAAGGCTGAGAGTCGTGGTTACCAGGCGCCTCCTCGTGTGTTACTGCCAGGTAAAGAAGCTAACAAAGTATTCGAAGAGCGCAAAGCCTTGGAAAAACAAGCACGTGAACTGGGTGACACTATTAACCACATGTCACAAACCATTAGCGAGCAAAGCCGCAAGATTGCAGCATTAAAGTCTGAAGCAGAACTTAAAAACCAACAAGCCCTTGAAGCTTTAAACAATAAAAACGAGCAGATTGCTAAATTAACCAACGAAAACGCACAGTTAAAAGAAGCCATT…
mrp218	ATGTCTAAAAGAAATCCAAACAAACACTACTCACTGAGAAAGTTAAAAACAGGTACTGCATCAGTAGCAGTAGCTTTGACAGTTTTGGGGACTGGCTTAGCAAACACAACTGATGTAAAGGCTGAGAGTCGTGGTTACCAGGCGCCTCCTCGTGTGTTACTGCCAGGTAAAGAAGCTAACAAAGTATTCGAAGAGCGCAAAGCCTTGGAAAAACAAGCACGTGAACTGGGTGACACTATTAACCACATGTCACAAACCATTAGCGAGCAAAGCCGCAAGATTGCAGCATTAAAGTCTGAAGCAGAACTTAAAAACCAACAAGCCCTTGAAGCTTTAAACAATAAAAACGAGCAGATTGCTAAATTAACCAACGAAAACGCACAGTTAAAAGAAGCCATT…
mrp219	ATGTCTAAAAGAAATCCAAACAAACACTACTCACTGAGAAAGTTAAAAACAGGTACTGCATCAGTAGCAGTAGCTTTGACAGTTTTGGGGACTGGCTTAGCAAACACAACTGATGTAAAGGCTGAGAGTCGTGGTTACCAGGCGCCTCCTCGTGTGTTACTGCCAGGTAAAGAAGCTAACAAAGTATTCGAAGAGCGCAAAGCCTTGGAAAAACAAGCACGTGAACTGGGTGACACTATTAACCACATGTCACAAACCATTAGCGAGCAAAGCCGCAAGATTGCAGCATTAAAGTCTGAAGCAGAACTTAAAAACCAACAAGCCCTTGAAGCTTTAAACAATAAAAACGAGCAGATTGCTAAATTAACCAACGAAAACGCACAGTTAAAAGAAGCCATT…
mrp22	ATGTCTAAAAGAAATCCAAACAAACACTACTCACTGAGAAAGTTAAAAACAGGTACTGCATCAGTAGCAGTAGCTTTGACAGTTTTGGGGACTGGATTAGCAAACACAACTGATGTAAAGGCTGAGACCGTAGGTCGCTTTAGTGATGAACAAGTTAGAAAAGCTCGTGAAAAAGCAATCGAAGACGTGTTTGATGGCTATACTGGAGCTCGTTCTGTTTATCAATCTGGGAATCTGCCTAATAGGTTAACTCCTACAAAACTTAGCAAATTAATGCAACAGATGTATAAGGAGACTTTACAAAAGAAAGAAGAACTGGATACCTTATCTAAAGCTCTTACGGACACTATTGAGAAAAAAATTGAGTCAGAAAATGCTTACAAGAAAGAGCTTGGACAG…
mrp221	ATGTCTAAAAGAAATCCAAACAAACACTACTCACTGAGAAAGTTAAAAACAGGTACTGCATCAGTAGCAGTAGCTTTGACAGTTTTGGGGACTGGCTTAGCAAACACAACTGATGTAAAGGCTGAGAGTCGTGGTTACCAGGCGCCTCCTCGTGTGTTACTGCCAGGTAAAGAAGCTAACAAAGTATTCGAAGAGCGCAAAGCCTTGGAAAAACAAGCACGTGAACTGGGTGACACTATTAACCACATGTCACAAACCATTGGCGAGCAAAGCCGCAAGATTGCAGCATTAAAGTCTGAAGCAGAACTTAAAAACCAACAAGCCCTTGAAGCTTTAAACAATAAAAACGAGCAGATTGCTAAATTAACTAACGAAAACGCACAGTTAAAAGAAGCCATT…
mrp223	ATGTCTAAAAGAAATCCAAACAAACACTACTCACTGAGAAAGTTAAAAACAGGTACTGCATCAGTAGCAGTAGCTTTGACAGTTTTGGGGACTGGCTTAGCAAACACAACTGATGTAAAGGCTGAGAGTCGTGGTTACCAGGCGCCTCCTCGTGTGTTACTGCCAGGTAAAGAAGCTAACAAAGTATTCGAAGAGCGCAAAGCCTTGGAAAAACAAGCACGTGAACTGGGTGACACTATTAACCAAATGTCACAAACCATTAGCGAGCAAAGCCGCAAGATTGCAGCATTAAAGTCTGAAGCAGAACTTAAAAACCAACAAGCCCTTGAAGCTTTAAACAATAAAAACGAGCAGATTGCTAAATTAACTAACGAAAACGCACAGTTAAAAGAAGCCATT…
mrp226	ATGTCTAAAAGAAATCCAAACAAACACTACTCACTGAGAAAGTTAAAAACAGGTACTGCATCAGTAGCAGTAGCTTTGACAGTTTTGGGGACTGGCTTAGCAAACACAACTGATGTAAAGGCTGAGAGTCGTGGTTACCAGGTGCCTCCTCGTGTGTTACTGCCAGGTAAAGAAGCTAACAAAGTATTCGAAGAGCGCAAAGCCTTGGAAAAACAAGCACGTGAACTGGGTGACACTATTAACCACATGTCACAAACCATTAGCGAGCAAAGCCGCAAGATTGCAGCATTAAAGTCTGAAGCAGAACTTAAAAACCAACAAGCCCTTGAAGCTTTAAACAATAAAAACGAGCAGATTGCTAAATTAACCAACGAAAACGCACAGTTAAAAGAAGCCATT…
mrp227	ATGTCTAAAAGAAATCCAAACAAACACTACTCACTGAGAAAGTTAAAAACAGGTACTGCATCAGTAGCAGTAGCTTTGACAGTTTTGGGGACTGGCTTAGCAAACACAACTGATGTAAAGGCTGAGAGTCGTGGTTACCAGGTTCCTCCTCGTGTGTTACTGCCAGGTAAAGAAGCTAACAAAGTATTCGAAGAGCGCAAAGCCTTGGAAAAACAAGCACGTGAACTGGGTGACACTATTAACCACATGTCACAAACCATTAGCGAGCAAAGCCGCAAGATTGCAGCATTAAAGTCTGAAGCAGAACTTAAAAACCAACAAGCCCTTGAAGCTTTAAACAATAAAAACGAGCAGATTGCTAAATTAACCAACGAAAACGCACAGTTAAAAGAAGCCATT…
mrp229	ATGTCTAAAAGAAATCCAAACAAACACTACTCACTGAGAAAGTTAAAAACAGGTACTGCATCAGTAGCAGTAGCTTTGACAGTTTTGGGGACTGGCTTAGCAAACACAACTGATGTAAAGGCTGAGAATCGTGGTTACCAGGCGCCTCCTCGTGTGTTACTGCCAGGTAAAGAAGCTAACAAAGTATTCGAAGAGCGCAAAGCCTTGGAAAAACAAGCACGTGAACTGGGTGACACTATTAACCACATGTCACAAACCATTAGCGAGCAAAGCCGCAAGATTGCAGCATTAAAGTCTGAAGCAGAACTTAAAAACCAACAAGCCCTTGAAGCTTTAAACAATAAAAACGAGCAGATTGCTAAATTAACCAACGAAAACGCACAGTTAAAAGAAGCCATT…
mrp23	ATGTCTAAAAGAAATCCAAACAAACACTACTCACTGAGAAAGTTAAAAACAGGTACTGCATCAGTAGCAGTAGCTTTGACAGTTTTGGGGACTGGATTAGCAAACACAACTGATGTAAAGGCTGAGACCGTAGGTCGCTTTAGTGATGAACAAGTTAGAAAAGCTCGTGAAAAAGCAATCGAAGACGTGTTTGATGGCTATACTGGAGCTCGTTCTGTTTATCAATCTGGGAATCTGCCTAATAGGTTAACTCCTACAAAACTTAGCAAATTAATACAACAGATGTATAAGGAGACTTTACAAAAGAAAGAAGAACTGGATACCTTATCTAAAGCTCTTACGGACACTATTGAGAAAAAAATTGAGTCAGAAAATGCTTACAAGAAAGAGCTTGGACAG…
mrp230.0	ATGTCTAAAAGAAATCCAAACAAACACTACTCACTGAGAAAGTTAAAAACAGGTACTGCATCAGTAGCAGTAGCTTTGACAGTTTTGGGGACTGGCTTAGCAAACACAACTGATGTAAAGGCTGAGAGTCGTGGTTACCAGGTGCCTCCTCGTGTGTTACTGCCAGGTAAAGAAGCTAACAAAGTATTCGAAGAGCGCAAAGCCTTGGAAAAACAAGCACGTGAACTGGGTGACACTATTAACCACATGTCACAAACCATTAGCGAGCAAAGCCGCAAGATTGCAGCATTAAAGTCTGAAGCAGAACTTAAAAACCAACAAGCCCTTGAAGCTTTAAACAATAAAAACGAGCAGATTGCTAAATTAACCAACGAAAACGCACAGTTAAAAGAAGCCATT…
mrp230.1	ATGTCTAAAAGAAATCCAAACAAACACTACTCACTGAGAAAGTTAAAAACAGGTACTGCATCAGTAGCAGTAGCTTTGACAGTTTTGGGGACTGGCTTAGCAAACACAACTGATGTAAAGGCTGAGAGTCGTGGTTACCAGGTGCCTCCTCGTGTGTTACTGCCAGGTAAAGAAGCTAACAAAGTATTCGAAGAGCGCAAAGCCTTGGAAAAACAAGCACGTGAACTGGGTGACACTATTAACCACATGTCACAAACCATTAGCGAGCAAAGCCGCAAGATTGCAGCATTAAAGTCTGAAGCAGAACTTAAAAACCAACAAGCCCTTGAAGCTTTAAACAATAAAAACGAGCAGATTGCTAAATTAACCAACGAAAACGCACAGTTAAAAGAAGCCATT…
mrp232	ATGTCTAAAAGAAATCCAAACAAACACTACTCACTGAGAAAGTTAAAAACAGGTACTGCATCAGTAGCAGTAGCTTTGACAGTTTTGGGGACTGGCTTAGCAAACACAACTGATGTAAAGGCTGAGAGTCGTGGTTACCAGGCACCTCCTCGTGTGTTACTGCCAGGTAAAGAAGCTAACAAAGTATTCGAAGAGCGCAAAGCCTTGGAAAAACAAGCACGTGAACTGGGTGACACTATTAACCACATGTCACAAACCATTAGCGAGCAAAGCCGCAAGATTGCAGCATTAAAGTCTGAAGCAGAACTTAAAAACCAACAAGCCCTTGAAGCTTTAAACAATAAAAACGAGCAGATTGCTAAATTAACCAACGAAAACGCACAGTTAAAAGAAGCCATT…
mrp235	ATGTCTAAAAGAAATCCAAACAAACACTACTCACTGAGAAAGTTAAAAACAGGTACTGCATCAGTAGCAGTAGCTTTGACAGTTTTGGGGACTGGATTAGCAAACACAACTGATGTAAAGGCTGAGAATCGTGGTTACCAGGCGCCTCCTCGTGTGTTACTGCCAGGTAAAGAAGCTAACAAAGTATTCGAAGAGCGCAAAGCCTTGGAAAAACAAGCACGTGAACTGGGTGACACTATTAACCACATGTCACAAACCATTAGCGAGCAAAGCCGCAAGATTGCAGCATTAAAGTCTGAAGCAGAACTTAAAAACCAACAAGCCCTTGAAGCTTTAAACAATAAAAACGAGCAGATTGCTAAATTAACCAACGAAAACGCACAGTTAAAAGAAGCCATT…
mrp236	ATGTCTAAAAGAAATCCAAACAAACACTACTCACTGAGAAAGTTAAAAACAGGTACTGCATCAGTAGCAGTAGCTTTGACAGTTTTGGGGACTGGATTAGCAAACACAACTGATGTAAAGGCTGAGAGTCGTGGTTACCAGGCGCCTCCTCGTGTGTTACTGCCAGGTAAAGAAGCTAACAAAGTATTCGAAGAGCGCAAAGCCTTGGAAAAACAAGCACGTGAACTGGGTGACACTATTAACCACATGTCACAAACCATTAGCGAGCAAAGCCGCAAGATTGCAGCATTAAAGTCTGAAGCAGAACTTAAAAACCAACAAGCCCTTGAAGCTTTAAACAATAAAAACGAGCAGATTGCTAAATTAACCAACGAAAACGCACAGTTAAAAGAAGCCATT…
mrp237	ATGTCTAAAAGAAATCCAAACAAACACTACTCACTGAGAAAGTTAAAAACAGGTACTGCATCAGTAGCAGTAGCTTTGACAGTTTTGGGGACTGGATTAGCAAATACAACTGATGTAAAGGCTGAGAGTCGTGGTTACCAGGCGCCTCCTCGTGTGTTACTGCCAGGTAAAGAAGCTAACAAAGTATTCGAAGAGCGCAAAGCCTTGGAAAAACAAGCACGTGAACTGGGTGACACTATTAACCACATGTCACAAACCATTAGCGAGCAAAGCCGCAAGATTGCAGCACTAAAGTCTGAAGCAGAACTTAAAAACCAACAAGCCCTTGAAGCTTTAAACAATAAAAACGAGCAGATTGCTAAATTAACCAATGAAAACGCACAGTTAAAAGAAGCCATT…
mrp238	ATGTCTAAAAGAAATCCAAACAAACACTACTCACTGAGAAAGTTAAAAACAGGTACTGCATCAGTAGCAGTAGCTTTGACAGTTTTGGGGACTGGCTTAGCAAACACAACTGATGTAAAGGCTGAGAGTCGTGGTTATCAGGTGCCTCCTCGTGTGTTACTGCCAGGTAAAGAAGCTAACAAAGTATTCGAAGAGCGCAAAGCCTTGGAAAAACAAGCACGTGATTTGGGTGACACTATTAACCACATGTCACAAACCATTAGCGAGCAAAGCCGCAAGATTGCAGCATTAAAGTCTGAAGCAGAACTTAAAAACCAACAAGCCCTTGAAGCTTTAAACAATAAAAACGAGCAGATTGCTAAATTAACCAACGAAAACGCACAGTTAAAAGAAGCCATT…
mrp239	ATGTCTAAAAGAAATCCAAACAAACACTACTCACTGAGAAAGTTAAAAACAGGTACTGCATCAGTAGCAGTAGCTTTGACAGTTTTGGGGACTGGCTTAGCAAACACAACTGATGTAAAGGCTGAGAGTCGTGGTTATCAGGTGCCTCCTCGTGTGTTACTGCCAGGTAAAGAAGCTAACAAAGTATTCGAAGAGCGCAAAGCCTTGGAAAAACAAGCACGTGATTTGGGTGACACTATTAACCACATGTCACAAACCATTAGCGAGCAAAGCCGCAAGATTGCAGCATTAAAGTCTGAAGCAGAACTTAAAAACCAACAAGCCCTTGAAGCTTTAAACAATAAAAACGAGCAGATTGCTAAATTAACCAACGAAAACGCACAGTTAAAAGAAGCCATT…
mrp24	ATGTCTAAAAGAAATCCAAACAAGCACTACTCACTGAGAAAGTTAAAAACAGGTACTGCATCAGTAGCAGTAGCTTTGACAGTTTTGGGGACTGGATTAGCAAACACAACTGATGTAAAGGCTGAGAATCGTACACCGCGCTTCACAGCAGAAGAATTTAAAAAAGCTCGTGAAAAAGTTATCAAAGAGATGTTTGACGACTACACAGGCGCTACTTCTCGCCATTATTCAAATGGCTATCAACGGATGACCCCTAGTCAGTTGAGTAATCTAATGCAAGGAATGTATAGAGAAACCTTGCAAAAGAAAGAAGAACTGGATACCCTATCTAAAGCTCTTACGGACACTATTGAGAAAAAGATTGAGTCAGAAAATGCTTACAAGAAAGAGCTTGGACAG…
mrp240	ATGTCTAAAAGAAATCCAAACAAACACTACTCACTGAGAAAGTTAAAAACAGGTACTGCATCAGTAGCAGTAGCTTTGACAGTTTTGGGGACTGGCTTAGCAAACACAACTGATGTAAAGGCTGAGAGTCGTGGTTATCAGGTGCCTCCTCGTGTGTTACTGCCAGGTAAAGAAGCTAACAAAGTATTCGAAGAGCGCAAAGCCTTGGAAAAACAAGTACGTGATTTGGGTGACACTATTAACCACATGTCACAAACCATTAGCGAGCAAAGCCGCAAGATTGCAGCATTAAAGTCTGAAGCAGAACTTAAAAACCAACAAGCCCTTGAAGCTTTAAACAATAAAAACGAGCAGATTGCTAAATTAACCAACGAAAACGCACAGTTAAAAGAAGCCATT…
mrp241	ATGTCTAAAAGAAATCCAAACAAACACTACTCACTGAGAAAGTTAAAAACAGGTACTGCATCAGTAGCAGTAGCTTTGACAGTTTTGGGGACTGGCTTAGCAAACACAACTGATGTAAAGGCTGAGAGTCGTGGTTATCAGGTGCCTCCTCGTGTGTTACTGCCAGGTAAAGAAGCTAACAAAGTATTCGAAGAGCGCAAAGCCTTGGAAAAACAAGCACGTGATTTGGGTGACACTATTAACCACATGTCACAAACCATTAGCGAGCAAAGCCGCAAGATTGCAGCATTAAAGTCTGAAGCAGAACTTAAAAACCAACAAGCCCTTGAAGCTTTAAACAATAAAAACGAGCAGATTGCTAAATTAACCAACGAAAACGCACAGTTAAAAGAAGCCATT…
mrp242	ATGTCTAAAAGAAATCCAAACAAACACTACTCACTGAGAAAGTTAAAAACAGGTACTGCATCAGTAGCAGTAGCTTTGACAGTTTTGGGGACTGGCTTAGCAAACACAACTGATGTAAAGGCTGAGAGTCGTGGTTATCAGGTGCCTCCTCGTGTGTTACTGCCAGGTAAAGAAGCTAACAAAGTATTCGAAGAGCGCAAAGCCTTGGAAAAACAAGCACGTGATTTGGGTGACACTATTAACCACATGTCACAAACCATTAGCGAGCAAAGCCGCAAGATTGCAGCATTAAAGTCTGAAGCAGAACTTAAAAACCAACAAGCCCTTGAAGCTTTAAACAATAAAAACGAGCAGATTGCTAAATTAACCAACGAAAACGCACAGTTAAAAGAAGCCATT…
mrp243	ATGTCTAAAAGAAATCCAAACAAACACTACTCACTGAGAAAGTTAAAAACAGGTACTGCATCAGTAGCAGTAGCTTTGACAGTTTTGGGGACTGGCTTAGCAAACACAACTGATGTAAAGGCTGAGAGTCGTGGTTATCAGGTGCCTCCTCGTGTGTTACTGCCAGGTAAAGAAGCTAACAAAGTATTCGAAGAGCGCAAAGCCTTGGAAAAACAAGCACGTGATTTGGGTGACACTATTAACCACATGTCACAAACCATTAGCGAGCAAAGCCGCAAGATTGCAGCATTAAAGTCTGAAGCAGAACTTAAAAACCAACAAGCCCTTGAAGCTTTAAACAATAAAAACGAGCAGATTGCTAAATTAACCAACGAAAACGCACAGTTAAAAGAAGCCATT…
mrp244	ATGTCTAAAAGAAATCCAAACAAACACTACTCACTGAGAAAGTTAAAAACAGGTACTGCATCAGTAGCAGTAGCTTTGACAGTTTTGGGGACTGGCTTAGCAAACACAACTGATGTAAAGGCTGAGGGTCGTGGTTATCAGGTGCCTCCTCGTGTGTTACTGCCAGGTAAAGAAGCTAACAAAGTATTCGAAGAGCGCAAAGCCTTGGAAAAACAAGCACGTGATTTGGGTGACACTATTAACCACATGTCACAAACCATTAGCGAGCAAAGCCGCAAGATTGCAGCATTAAAGTCTGAAGCAGAACTTAAAAACCAACAAGCCCTTGAAGCTTTAAACAATAAAAACGAGCAGATTGCTAAATTAACCAACGAAAACGCACAGTTAAAAGAAGCCATT…
mrp245.0	ATGTCTAAAAGAAATCCAAACAAACACTACTCACTGAGAAAGTTAAAAACAGGTACTGCATCAGTAGCAGTAGCTTTGACAGTTTTGGGGACTGGCTTAGCAAACACAACTGATGTAAAGGCTGAGAGTCGTGGTTACCAGGTGCCTCCTCGTGTGTTACTGCCAGGTAAAGAAGCTAACAAAGTATTCGAAGAGCGCAAAGCCTTGGAAAAACAAGCACGTGATTTGGGTGACACTATTAACCACATGTCACAAACCATTAGCGAGCAAAGCCGCAAGATTGCAGCATTAAAGTCTGAAGCAGAACTTAAAAACCAACAAGCCCTTGAAGCTTTAAACAATAAAAACGAGCAGATTGCTAAATTAACCAACGAAAACGCACAGTTAAAAGAAGCCATT…
mrp245.1	ATGTCTAAAAGAAATCCAAACAAACACTACTCACTGAGAAAGTTAAAAACAGGTACTGCATCAGTAGCAGTAGCTTTGACAGTTTTGGGGACTGGCTTAGCAAACACAACTGATGTAAAGGCCGAGAGTCGTGGTTATCAGGTGCCTCCTCGTGTGTTACTGCCAGGTAAAGAAGCTAACAAAGTATTCGAAGAGCGCAAAGCCTTGGAAAAACAAGCACGTGATTTGGGTGACACTATTAACCACATGTCACAAACCATTAGCGAGCAAAGCCGCAAGATTGCAGCATTAAAGTCTGAAGCAGAACTTAAAAACCAACAAGCCCTTGAAGCTTTAAACAATAAAAACGAGCAGATTGCTAAATTAACCAACGAAAACGCACAGTTAAAAGAAGCCATT…
mrp245.2	ATGTCTAAAAGAAATCCAAACAAACACTACTCACTGAGAAAGTTAAAAACAGGTACTGCATCAGTAGCAGTAGCTTTGACAGTTTTGGGGACTGGCTTAGCAAACACAACTGATGTAAAGGCTGAGAGTCGTGGTTATCAGGTGCCTCCTCGTGTGTTACTGCCAGGTAAAGAAGCTAACAAAGTATTCGAAGAGCGCAAAGCCTTGGAAAAACAAGCACGTGATTTGGGTGACACTATTAACCACATGTCACAAACCATTAGCGAGCAAAGCCGCAAGATTGCAGCATTAAAGTCTGAAGCAGAACTTAAAAACCAACAAGCCCTTGAAGCTTTAAACAATAAAAACGAGCAGATTGCTAAATTAACCAACGAAAACGCACAGTTAAAAGAAGCCATT…
mrp246	ATGTCTAAAAGAAATCCAAACAAACACTACTCACTGAGAAAGTTAAAAACAGGTACTGCATCAGTAGCAGTAGCTTTGACAGTTTTGGGGACTGGATTAGCAAACACAACTGATGTAAAGGCTGAGAGTCGTGGTTACCAGGCGCCTCCTCGTGTGTTACTGCCAGGTAAAGAAGCTAACAAAGTATTCGAAGAGCGCAAAGCCTTGGAAAAACAAGCACGTGATTTGGGTGACACTATTAACCACATGTCACAAACCATTAGCGAGCAAAGCCGCAAGATTGCAGCATTAAAGTCTGAAGCAGAACTTAAAAACCAACAAGCCCTTGAAGCTTTAAACAATAAAAACGAGCAGATTGCTAAATTAACCAACGAAAACGCACAGTTAAAAGAAGCCGTT…
mrp247	ATGTCTAAAAGAAATCCAAACAAACACTACTCACTGAGAAAGTTAAAAACAGGTACTGCATCAGTAGCAGTAGCTTTGACAGTTTTGGGGACTGGATTAGCAAACACAACTGATGTAAAGGCTGAGAGTCGTGGTTACCAGGCGCCTCCTCGTGTGTTACTGCCAGGTAAAGAAGCTAACAAAGTATTCGAAGAGCGCAAAGCCTTGGAAAAACAAGCACGTGATTTGGGTGACACTATTAACCACATGTCACAAACCATTAGCGAGCAAAGCCGCAAGATTGCAGCATTAAAGTCTGAAGCAGAACTTAAAAACCAACAAGCCCTTGAAGCTTTAAACAATAAAAACGAGCAGATTGCTAAATTAACCAACGAAAACGCACAGTTAAAAGAAGCCGTT…
mrp248	ATGTCTAAAAGAAATCCAAACAAACACTACTCACTGAGAAAGTTAAAAACAGGTACTGCATCAGTAGCAGTAGCTTTGACAGTTTTGGGGACTGGATTAGCAAACACAACTGATGTAAAGGCTGAGAGTCGTGGTTACCAGGCGCCTCCTCGTGTGTTACTGCCAGGTAAAGAAGCTAACAAAGTATTCGAAGAGCGCAAAGCCTTGGAAAAACAAGCACGTGATTCGGGTGACACTATTAACCACATGTCACAAACCATTAGCGAGCAAAGCCGCAAGATTGCAGCATTAAAGTCTGAAGCAGAACTTAAAAACCAACAAGCCCTTGAAGCTTTAAACAATAAAAACGAGCAGATTGCTAAATTAACCAACGAAAACGCACAGTTAAAAGAAGCCGTT…
mrp249	ATGTCTAAAAGAAATCCAAACAAACACTACTCACTGAGAAAGTTAAAAACAGGTACTGCATCAGTAGCAGTAGCTTTGACAGTTTTGGGGACTGGCTTAGCAAACACAACTGATGTAAAGGCTGAGAGTCGTGGTTACCAGGCGCCTCCTCGTGTGTTACTGCCAGGTAAAGAAGCTAACAAAGTATTCGAAGAGCGCAAAGCCTTGGAAAAACAAGCACGTGATTTGGGTGACACTATTAACCACATGTCACAAACCATTAGCGAGCAAAGCCGCAAGATTGCAGCATTAAAGTCTGAAGCAGAACTTAAAAACCAACAAGCCCTTGAAGCTTTAAACAATAAAAACGAGCAAATTGCTAAATTAACCAACGAAAACGCACAGTTAAAAGAAGCCATT…
mrp25	ATGTCTACAAGAAATCCAAACAAACACTACTCACTGAGAAAGTTAAAAACAGGTACTGCATCAGTAGCAGTAGCTTTGACAGTCTTGGGGACTGGATTAGCAAACACAACTGATGTAAAGGCTGAGAGTCGTACACCGCGCTTCACAGCAGAAGAATTTAAAAAAGCTCGTGAAAAAGTTATCAAAGAGATGTTTGACGACTACACAGGCGCTACTTCTCGCCATTATTCAAATGGCTATCAACGGATGACTCCTAGTCAGTTGAGTAATCTAATGCAAGGAATGTATAGAGAAACCTTGCAAAAGAAAGAAGAACTGGATACCCTATCTAAAGCTCTTACGGACACTATTGAGAAAAAGATTGAGTCAGAAAATGCTTACAAGAAAGAGCTTGGACAG…
mrp253	ATGTCTAAAAGAAATCCAAACAAACACTACTCACTGAGAAAGTTAAAAACAGGTACTGCATCAGTAGCAGTAGCTTTGACAGTTTTGGGGACTGGCTTAGCAAACACAACTGATGTAAAGGCTGAGAGTCGTGGTTATCAGGTGCCTCCTCGTGTGTTACTGCCAGGTAAAGAAGCTAACAAAGTATTCGAAGAGCGCAAAGCCTTGGAAAAACAAGCACGTGATTTGGGTGACACTATTAACCACATGTCACAAACCATTAGCGAGCAAAGCCGCAAGATTGCAGCATTAAAGTCTGAAGCAGAACTTAAAAACCAACAAGCCCTTGAAGCTTTAAACAATAAAAACGAGCAGATTGCTAAATTAACCAACGAAAACGCACAGTTAAAAGAAGCCATT…
mrp254	ATGTCTAAAAGAAATCCAAACAAACACTACTCACTAAGAAAGTTAAAAACAGGTACTGCATCAGTAGCAGTAGCTTTGACAGTTTTGGGGACTGGCTTAGCAAACACAACTGATGTAAAGGCTGAGAGTCGTGGTTACCAGGTGCCTCCTCGTGTGTTACTGCCAGGTAAAGAAGCTAACAAAGTATTCGAAGAGCGCAAAGCCTTGGAAAAACAAGCACGTGAACTGGGTGACACTATTAACCACATGTCACAAACCATTAGCGAGCAAAGCCGCAAGATTGCAGCATTAAAGTCTGAAGCAGAACTTAAAAACCAACAAGCCCTTGAAGCTTTAAACAATAAAAACGAGCAGATTGCTAAATTAACCAACGAAAACGCACAGTTAAAAGAAGCCATT…
mrp255	ATGTCTAAAAGAAATCCAAACAAACACTACTCACTGAGAAAGTTAAAAACAGGTACTGCATCAGTAGCAGTAGCTTTGACAGTTTTGGGGACTGGCTTAGCAAACACAACTGATGTAAAGGCTGAGAGTCGTGGTTACCAGGTGCCTCCTCGTGTGTTACTGCCAGGTAAAGAAGCTAACAAAGTATTCGAAGAGCGCAAAGCCTTGGAAAAACAAGCACGTGAACTGGGTGACACTATTAACCACATGTCACAAACCATTAGCGAGCAAAGCCGCAAGATTGCAGCATTAAAGTCTGAAGCAGAACTTAAAAACCAACAAGCCCTTGAAGCTTTAAACAATAAAAACGAGCAGATTGCTAAATTAACCAACGAAAACGCACAGTTAAAAGAAGCCATT…
mrp256	ATGTCTAAAAGAAATCCAAACAAACACTACTCACTGAGAAAGTTAAAAACAGGTACTGCATCAGTAGCAGTAGCTTTGACAGTTTTGGGGACTGGCTTAGCAAACACAACTGATGTAAAGGCTGAGAGTCGTCGTTATCAGGCACCTCCTCGTGTGTTACTGCAAGGCAAAGAAGCTAACAAAGTATTCGAAGAGCGCAAAGCCTTGGAAAAACAAGCACGTGAACTGGGTGACACTATTAACCACATGTCACAAACCATTAGCGAGCAAAGCCGCAAGATTGCAGCATTAAAGTCTGAAGCAGAACTTAAAAACCAACAAGCCCTTGAAGCTTTAAACAATAAAAACGAGCAGATTGCTAAATTAACCAACGAAAACGCACAGTTAAAAGAAGCCATT…
mrp257	ATGTCTAAAAGAAATCCAAACAAACACTACTCACTGAGAAAGTTAAAAACAGGTACTGCATCAGTAGCAGTAGCTTTGACAGTTTTGGGGACTGGCTTAGCAAACACAACTGATGTAAAGGCTGAGAGTCGTCGTTATCAGGCACCTCCTCGTGTGTTACTGCAAGGCAAAGAAGCTAACAAAGTATTCGAAGAGCGCAAAGCCTTGGAAAAACAAGCACGTGAACTGGGTGACACTATTAACCACATGTCACAAACCATTAGCGAGCAAAGCCGCAAGATTGCAGCATTAAAGTCTGAAGCAGAACTTAAAAACCAACAAGCCCTTGAAGCTTTAAACAATAAAAACGAGCAGATTGCTAAATTAACCAACGAAAACGCACAGTTAAAAGAAGCCATT…
mrp258	ATGTCTAAAAGAAATCCAAACAAACACTACTCACTGAGAAAGTTAAAAACAGGTACTGCATCAGTAGCAGTAGCTTTGACAGTTTTGGGGACTGGCTTAGCAAACACAACTGATGTAAAGGCTGAGAGTCGTCGTTATCAGGCACCTCCTCGTGTGTTACTGCAAGGCAAAGAAGCTAACAAAGTATTCGAAGAGCGCAAAGCCTTGGAAAAACAAGCACGTGAACTGGGTGACACTATTAACCACATGTCACAAACCATTAGCGAGCAAAGCCGCAAGATTGCAGCATTAAAGTCTGAAGCAGAACTTAAAAACCAACAAGCCCTTGAAGCTTTAAACAATAAAAACGAGCAGATTGCTAAATTAACCAACGAAAACGCACAGTTAAAAGAAGCCATT…
mrp259	ATGTCTAAAAGAAATCCAAACAAACACTACTCACTGAGAAAGTTAAAAACAGGTACTGCATCAGTAGCAGTAGCTTTGACAGTTTTGGGGACTGGCTTAGCAAACACAACTGATGTAAAGGCTGAGAGTCGTCGTTATCAGGCACCTCCTCGTGTGTTACTGCAAGGCAAAGAAGCTAACAAAGTATTCGAAGAGCGCAAAGCCTTGGAAAAACAAGCACGTGAACTGGGTGACACTATTAACCACATGTCACAAACCATTAGCGAGCAAAGCCGCAAGATTGCAGCATTAAAGTCTGAAGCAGAACTTAAAAACCAACAAGCCCTTGAAGCTTTAAACAATAAAAACGAGCAGATTGCTAAATTAACCAACGAAAACGCACAGTTAAAAGAAGCCATT…
mrp26	ATGTCTAAAAGAAATCCAAACAAACACTACTCACTGAGAAAGTTAACAACAGGTACTGCATCAGTAGCAGTAGCTTTGACAGTTTTGGGGACTGGATTAGCAAACACAACTGATGTAAAGGCTGAGAGTCGTACACCGCGCTTCACAGCAGAAGAATTTAAAAAAGCTCGTGAAAAAGTTATCAAAGAGATGTTTGACGACTACACAGGCGCTACTTCTCGTCATTATTCAAATGGCTATCAACGGATGACTCCTAGTCAGTTGAGTAATCTAATGCAAGGAATGTATAGAGAAACCTTGCAAAAGAAAGAAGAACTGGATACCCTATCTAAAGCTCTTACGGACACTATTGAGAAAAAGATTGAGTCAGAAAATGCTTACAAGAAAGAGCTTGGACAG…
mrp260	ATGTCTAAAAGAAATCCAAACAAACACTACTCACTGAGAAAGTTAAAAACAGGTACTGCATCAGTAGCAGTAGCTTTGACAGTTTTGGGGACTGGCTTAGCAAACACAACTGATGTAAAGGCTGAGAGTCGTCGTTATCAGGCACCTCCTCGTGTGTTACTGCAAGGCAAAGAAGCTAACAAAGTATTCGAAGAGCGCAAAGCCTTGGAAAAACAAGCACGTGATTTGGGTGACACTATTAACCACATGTCACAAACCATTAGCGAGCAAAGCCGCAAGATTGCAGCATTAAAGTCTGAAGCAGAACTTAAAAACCAACAAGCCCTTGAAGCTTTAAACAATAAAAACGAGCAGATTGCTAAATTAACCAACGAAAACGCACAGTTAAAAGAAGCCATT…
mrp261	ATGTCTAAAAGAAATCCAAACAAACACTACTCACTGAGAAAGTTAAAAACAGGTACTGCATCAGTAGCAGTAGCTTTGACAGTTTTGGGGACTGGCTTAGCAAACACAACTGATGTAAAGGCTGAGAGTCGTCGTTATCAGGCACCTCCTCGTGTGTTACTGCAAGGCAAAGAAGCTAACAAAGTATTCGAAGAGCGCAAAGCCTTGGAAAAACAAGCACGTGATTTGGGTGACACTATTAACCACATGTCACAAACCATTAGCGAGCAAAGCCGCAAGATTGCAGCATTAAAGTCTGAAGCAGAACTTAAAAACCAACAAGCCCTTGAAGCTTTAAACAATAAAAACGAGCAGATTGCTAAATTAACCAACGAAAACGCACAGTTAAAAGAAGCCATT…
mrp262	ATGTCTAAAAGAAATCCAAACAAACACTACTCACTGAGAAAGTTAAAAACAGGTACTGCATCAGTAGCAGTAGCTTTGACAGTTTTGGGGACTGGCTTAGCAAACACAACTGATGTAAAGGCTGAGAGTCGTGGTTACCAGGCACCTCCTCGTGTGTTACTGCAAGGCAAAGAAGCTAACAAAGTATTCGAAGAGCGCAAAGCCTTGGAAAAACAAGCACGTGATTTGGGTGACACTATTAACCACATGTCACAAACCATTAGCGAGCAAAGCCGCAAGATTGCAGCATTAAAGTCTGAAGCAGAACTTAAAAACCAACAAGCCCTTGAAGCTTTAAACAATAAAAACGAGCAGATTGCTAAATTAACCAACGAAAACGCACAGTTAAAAGAAGCCATT…
mrp264	ATGTCTAAAAGAAATCCAAACAAACACTACTCACTGAGAAAGTTAAAAACAGGTACTGCATCAGTAGCAGTAGCTTTGACAGTTTTGGGGACTGGCTTAGCAAACACAACTGATGTAAAGGCTGAGAGTCGTGGTTACCAGGCGCCTCCTCGTGTGTTACTGCCAGGTAAAGAAGCTAACAAAGTATTCGAAGAGCGCAAAGCCTTGGAAAAACAAGCACGTGAACTGGGTGACACTATTAACCACATGTCACAAACCATTAGCGAGCAAAGCCGCAAGATTGCAGCATTAAAGTCTGAAGCAGAACTTAAAAACCAACAAGCCCTTGAAGCTTTAAACAATAAAAACGAGCAGATTGCTAAATTAACCAACGAAAACGCACAGTTAAAAGAAGCCATT…
mrp265	ATGTCTAAAAGAAATCCAAACAAACACTACTCACTGAGAAAGTTAAAAACAGGTACTGCATCAGTAGCAGTAGCTTTGACAGTTTTGGGGACTGGCTTAGCAAACACAACTGATGTAAAGGCTGAGAGTCGTGGTTACCAGGCGCCTCCTCGTGTGTTACTGCCAGGTAAAGAAGCTAACAAAGTATTCGAAGAGCGCAAAGCCTTGGAAAAACAAGCACGTGAACTGGGTGACACTATTAACCACATGTCACAAACCATTAGCGAGCAAAGCCGCAAGATTGCAGCATTAAAGTCTGAAGCAGAACTTAAAAACCAACAAGCCCTTGAAGCTTTAAACAATAAAAACGAGCAGATTGCTAAATTAACCAACGAAAACGCACAGTTAAAAGAAGCCATT…
mrp266	ATGTCTAAAAGAAATCCAAACAAACACTACTCACTGAGAAAGTTAAAAACAGGTACTGCATCAGTAGCAGTAGCTTTGACAGTTTTGGGGACTGGCTTAGCAAACACAACTGATGTAAAGGCTGAGAGTCGTGGTTACCAGGCGCCTCCTCGTGTGTTACTGCCAGGTAAAGAAGCTAACAAAGTATTCGAAGAGCGCAAAGCCTTGGAAAAACAAGCACGTGAACTGGGTGACACTATTAACCACATGTCACAAACCATTAGCGAGCAAAGCCGCAAGATTGCAGCATTAAAGTCTGAAGCAGAACTTAAAAACCAACAAGCCCTTGAAGCTTTAAACAATAAAAACGAGCAGATTGCTAAATTAACCAACGAAAACGCACAGTTAAAAGAAGCCATT…
mrp267	ATGTCTAAAAGAAATCCAAACAAACACTACTCACTGAGAAAGTTAAAAACAGGTACTGCATCAGTAGCAGTAGCTTTGACAGTTTTGGGGACTGGCTTAGCAAACACAACTGATGTAAAGGCTGAGAGTCGTGGTTACCAGGCGCCTCCTCGTGTGTTACTGCCAGGTAAAGAAGCTAACAAAGTATTCGAAGAGCGCAAAGCCTTGGAAAAACAAGCACGTGAACTGGGTGACACTATTAACCACATGTCACAAACCATTAGCGAGCAAAGCCGCAAGATTGCAGCATTAAAGTCTGAAGCAGAACTTAAAAACCAACAAGCCCTTGAAGCTTTAAACAATAAAAACGAGCAGATTGCTAAATTAACCAACGAAAACGCACAGTTAAAAGAAGCCATT…
mrp268	ATGTCTAAAAGAAATCCAAACAAACACTACTCACTGAGAAAGTTAAAAACAGGTACTGCATCAGTAGCAGTAGCTTTGACAGTTTTGGGGACTGGATTAGCAAACACAACTGATGTAAAGGCTGAGAGTCGTGGTTACCAGGTGCCTCCTCGTGTGTTACTGCCAGGTAAAGAAGCTAACAAAGTATTCGAAGAGCGCAAAGCCTTGGAAAAACAAGCACGTGAACTGGGTGACACTATTAACCACATGTCACAAACCATTAGCGAGCAAAGCCGCAAGATTGCAGCATTAAAGTCTGAAGCAGAACTTAAAAACCAACAAGCCCTTGAAGCTTTAAACAATAAAAACGAGCAGATTGCTAAATTAACCAACGAAAACGCACAGTTAAAAGAAGCCATT…
mrp269	ATGTCTAAAAGAAATCCAAACAAACACTACTCACTGAGAAAGTTAAAAACAGGTACTGCATCAGTAGCAGTAGCTTTGAAAGTTTTGGGGACTGGATTAGCAAACACAACTGATGTAAAGGCTGAGAGTCGTGGTTACCAGGTGCCTCCTCGTGTGTTACTGCCAGGTAAAGAAGCTAACAAAGTATTCGAAGAGCGCAAAGCCTTGGAAAAACAAGCACGTGAACTGGGTGACACTATTAACCACATGTCACAAACCATTAGCGAGCAAAGCCGCAAGATTGCAGCATTAAAGTCTGAAGCAGAACTTAAAAACCAACAAGCCCTTGAAGCTTTAAACAATAAAAACGAGCAGATTGCTAAATTAACCAACGAAAACGCACAGTTAAAAGAAGCCATT…
mrp27	ATGTCTAAAAGAAATCCAAACAAACACTACTCACTGAGAAAGTTAACAACAGGTACTGCATCAGTAGCAGTAGCTTTGACAGTTTTGGGGACTGGATTAGCAAACACAACTGATGTAAAGGCTGAGAGTCGTACACCGCGCTTCACAGTAGAAGAATTTAAAAAAGCTCGTGAAAAAGTTATCAAAGAGATGTTTGACGACTACACAGGCGCTACTTCTCGCTATTATTCAAATGGCTATAAACGGATGAATCCTAGTCAGTTGAGTAATCTAATGCAAGGAATGTATAGAGAAACCTTGCAAAAGAAAGAAGAACTGGATACCTTATCTAAAGCTCTTACGGACACTATTGAGAAAAAAATTGAGTCAGAAAATGCTTACAAGAAAGAGCTTGGACAG…
mrp270	ATGTCTAAAAGAAATCCAAACAAACACTACTCACTGAGAAAGTTAAAAACAGGTACTGCATCAGTAGCAGTAGCTTTGACAGTTTTGGGGACTGGATTAGCAAACACAACTGATGTAAAGGCTGAGAGTCGTGGTTACCAGGTGCCTCCTCGTGTGTTACTGCCAGGTAAAGAAGCTAACAAAGTATTCGAAGAGCGCAAAGCCTTGGAAAAACAAGCACGTGAACTGGGTGACACTATTAACCACATGTCACAAACCATTAGCGAGCAAAGCCGCAAGATTGCAGCATTAAAGTCTGAAGCAGAACTTAAAAACCAACAAGCCCTTGAAGCTTTAAACAATAAAAACGAGCAGATTGCTAAATTAACCAACGAAAACGCACAGTTAAAAGAAGCCATT…
mrp271	ATGTCTACAAGAAATCCAAACAAACACTACTCACTGAGAAAGTTAAAAACAGGTACTGCATCAGTAGCAGTAGCTTTGACAGTTTTGGGGACTGGCTTAGCAAACACAACTGATGTAAAGGCTGAGAGTCGTGGTTACCAGGCGCCTCCTCGTGTGTTACTGCCAGGTAAAGAAGCTAACAAAGTATTCGAAGAGCGCAAAGCCTTGGAAAAACAAGCACGTGAACTGGGTGACACTATTAACCACATGTCACAAACCATTAGCGAGCAAAGCCGCAAGATTGCAGCATTAAAGTCTGAAGCAGAACTTAAAAACCAACAAGCCCTTGAAGCTTTAAACAATAAAAACGAGCAGATTGCTAAATTAACCAACGAAAACGCACAGTTAAAAGAAGCCATT…
mrp272	ATGTCTAAAAGAAATCCAAACAAACACTACTCACTGAGAAAGTTAAAAACAGGTACTGCATCAGTAGCAGTAGCTTTGACAGTTTTGGGGACTGGCTTAGCAAACACAACTGATGTAAAGGCTGAGAGTCGTGGTTACCAGGCGCCTCCTCGTGTGTTACTGCCAGGTAAAGAAGCTAACAAAGTATTCGAAGAGCGCAAAGCCTTGGAAAAACAAGCACGTGAACTGGGTGACACTATTAACCACATGTCACAAACCATTAGCGAGCAAAGCCGCAAGATTGCAGCATTAAAGTCTGAAGCAGAACTTAAAAACCAACAAGCCCTTGAAGCTTTAAACAATAAAAACGAGCAGATTGCTAAATTAACCAACGAAAACGCACAGTTAAAAGAAGCCATT…
mrp273	ATGTCTAAAAGAAATCTAAACAAACACTACTCACTGAGAAAGTTAAAAACAGGTACTGCATCAGTAGCAGTAGCTTTGACAGTTTTGGGGACTGGCTTAGCAAACACAACTGATGTAAAGGCTGAGAGTCGTGGTTACCAGGTGCCTCCTCGTGTGTTACTGCCAGGTAAAGAAGCTAACAAAGTATTCGAAGAGCGCAAAGCCTTGGAAAAACAAGCACGTGAACTGGGTGATACTATTAACCACATGTCACAAACCATTAGCGAGCAAAGCCGCAAGATTGCAGCATTAAAGTCTGAAGCAGAACTTAAAAACCAACAAGCCCTTGAAGCTTTAAACAATAAAAACGAGCAGATTGCTAAATTAACCAACGAAAACGCACAGTTAAAAGAAGCCATT…
mrp274	ATGTCTAAAAGAAATCCAAACAAACACTACTCACTGAGAAAGTTAAAAACAGGTACTGCATCAGTAGCAGTAGCTTTGACAGTTTTGGGGACTGGCTTAGCAAACACAACTGATGTAAAGGCTGAGAGTCGTGGTTACCAGGTGCCTCCTCGTGTGTTACTGCCAGGTAAAGAAGCTAACAAAGTATTCGAAGAGCGCAAAGCCTTGGAAAAACAAGCACGTGATTTGGGTGACACTATTAACCACATGTCACAAACCATTAGCGAGCAAAGCCGCAAGATTGCAGCATTAAAGTCTGAAGCAGAACTTAAAAACCAACAAGCCCTTGAAGCTTTAAACAATAAAAACGAGCAGATTGCTAAATTAACCAACGAAAACGCACAGTTAAAAGAAGCCATT…
mrp275	ATGTCTAAAAGAAATCCAAACAAACACTACTCACTGAGGAAGTTAAAAACAGGTACTGCATCAGTAGCAGTAGCTTTGACAGTTTTGGGGACTGGCTTAGCAAACACAACTGATGTAAAGGCTGAGAGTCGTGGTTACCAGGCGCCTCCTCGTGTGTTACTGCCAGGTAAAGAAGCTAACAAAGTGTTCGAAGAGCGCAAAGCCTTGGAAAAACAAGCACGTGAACTGGGTGACACTATTAACCACATGTCACAAACCATTAGCGAGCAAAGCCGCAAGATTGCAGCATTAAAGTCTGAAGCAGAACTTAAAAACCAACAAGCCCTTGAAGCTTTAAACAATAAAAACGAGCAGATTGCTAAATTAACCAACGAAAACGCACAGTTAAAAGAAGCCATT…
mrp276	ATGTCTAAAAGAAATCCAAACAAACACTACTCACTGAGAAAGTTAAAAACAGGTACTGCATCAGTAGCAGTAGCTTTGACAGTTTTGGGGACTGGCTTAGCAAACACAACTGATGTAAAGGCTGAGAGTCGTGGTTACCAGGTGCCTCCTCGTGTGTTACTGCCAGGTAAAGAAGCTAACAAAGTATTCGAAGAGCGCAAAGCCTTGGAAAAACAAGCACGTGAACTGGGTGACACTATTAACCACATGTCACAAACCATTAGCGAGCAAAGCCGCAAGATTGCAGCATTAAAGTCTGAAGCAGAACTTAAAAACCAACAAGCCCTTGAAGCTTTAAACAATAAAAACGAGCAGATTGCTAAATTAACTAACGAAAACGCACAGTTAAAAGAAGCCATT…
mrp277	ATGTCTAAAAGAAATCCAAACAAACACTACTCACTGAGAAAGTTAAAAACAGGTACTGCATCAGTAGCAGTAGCTTTGACAGTTTTGGGGACTGGCTTAGCAAACACAACTGATGTAAAGGCTGAGAGTCGTGGTTACCAGGCACCTCCTCGTGTGTTACTGCCAGGTAAAGAAGCTAACAAAGTATTCGAAGAGCGCAAAGCCTTGGAAAAACAAGCACGTGATTTGGGTGACACTATTAACCACATGTCACAAACCATTAGCGAGCAAAGCCGCAAGATTGCAGCATTAAAGTCTGAAGCAGAACTTAAAAACCAACAAGCCCTTGAAGCTTTAAACAATAAAAACGAGCAGATTGCTAAATTAACCAACGAAAACGCACAGTTAAAAGAAGCCATT…
mrp278	ATGTCTAAAAGAAATCCAAACAAACACTACTCACTGAGAAAGTTAAAAACAGGTACTGCATCAGTAGCAGTAGCTTTGACAGTTTTGGGGACTGGCTTAGCAAACACAACTGATGTAAAGGCTGAGAGTCGTGGTTACCAGGCGCCTCCTCGTGTGTTACTGCCAGGTAAAGAAGCTAACAAAGTATTCGAAGAGCGCAAAGCCTTGGAAAAACAAGCACGTGAACTGGGTGACACTATTAACCACATGTCACAAACCATTAGCGAGCAAAGCCGCAAGATTGCAGCATTAAAGTCTGAAGCAGAACTTAAAAACCAACAAGCCCTTGAAGCTTTAAACAATAAAAACGAGCAGATTGCTAAATTAACCAACGAAAACGCACAGTTAAAAGAAGCCGTT…
mrp279	ATGTCTAAAAGAAATCCAAACAAACACTACTCACTGAGAAAGTTAAAAACAGGTACTGCATCAGTAGCAGTAGCTTTGACAGTTTTGGGGACTGGCTTAGCAAACACAACTGATGTAAAGGCTGAGAGTCGTGGTTACCAGGCGCCTCCTCGTGTGTTACTGCCAGGTAAAGAAGCTAACAAAGTATTCGAAGAGCGCAAAGCCTTGGAAAAACAAGCACGTGAACTGGGTGACACTATTAACCACATGTCACAAACCATTAGCGAGCAAAGCCGCAAGATTGCAGCATTAAAGTCTGAAGCAGAACTTAAAAACCAACAAGCCCTTGAAGCTTTAAACAATAAAAACGAGCAGATTGCTAAATTAACCAACGAAAACGCACAGTTAAAAGAAGCCGTT…
mrp28	ATGTCTAAAAGAAATCCAAACAAACACTACTCACTGAGAAAGTTAAAAACAGGTACTGCATCAGTAGCAGTAGCTTTGACAGTTTTGGGGACTGGATTAGCAAACACAACTGATGTAAAGGCTGAGAGTCGTACACCGCGCTTCACAGCAGAAGAATTTAAAAAAGCTCGTGAAAAAGTTATCAAAGAGATGTTTGACGACTACACAGGCGCTACTTCTCGCTATTATTCAAATGGCTATAAACGGATGAATCCTAGTCAGTTGAGCAATCTAATGCAAGGAATGTATAGAGAAACCTTGCAAAAGAAAGAAGAACTGGATGCCCTATCTAAAGCTCTTACGGACACTATTGAGAAAAAGATTGAGTCAGAAAATGCTTACAAGAAAGAGCTTGGACAG…
mrp280	ATGTCTAAAAGAAATCCAAACAAACACTACTCACTGAGAAAGTTAAAAACAGGTACTGCATCAGTAGCAGTAGCTTTGACAGTTTTGGGGACTGGATTAGCAAACACAACTGATGTAAAGGCTGAGAATCGTGGTTACCAGGCGCCTCCTCGTGTGTTACTGCCAGGTAAAGAAGCTAACAAAGTATTCGAAGAGCGCAAAGCCTTGGAAAAACAAGCACGTGAACTGGGTGACACTATTAACCACATGTCACAAACCATTAGCGAGCAAAGCCGCAAGATTGCAGCATTAAAGTCTGAAGCAGAACTTAAAAACCAACAAGCCCTTGAAGCTTTAAACAATAAAAACGAGCAGATTGCTAAATTAACCAATGAAAACGCACAGTTAAAAGAAGCCATT…
mrp281	ATGTCTAAAAGAAATCCAAACAAACACTACTCACTGAGAAAGTTAAAAACAGGTACTGCATCAGTAGCAGTAGCTTTGACAGTTTTGGGGACTGGATTAGCAAACACAACTGATGTAAAGGCTGAGAATCGTGGTTACCAGGCGCCTCCTCGTGTGTTACTGCCAGGTAAAGAAGCTAACAAAGTATTCGAAGAGCGCAAAGCCTTGGAAAAACAAGCACGTGAACTGGGTGACACTATTAACCACATGTCACAAACCATTAGCGAGCAAAGCCGCAAGATTGCAGCATTAAAGTCTGAAGCAGAACTTAAAAACCAACAAGCCCTTGAAGCTTTAAACAATAAAAACGAGCAGATTGCTAAATTAACCAATGAAAACGCACAGTTAAAAGAAGCCATT…
mrp282	ATGTCTACAAGAAATCCAAACAAACACTACTCACTGAGAAAGTTAAAAACAGGTACTGCATCAGTAGCAGTAGCTTTGACAGTTTTGGGGACTGGCTTAGCAAACACAACTGATGTAAAGGCTGAGAATCGTGGTTACCAGGCGCCTCCTCGTGTGTTACTGCCAGGTAAAGAAGCTAACAAAGTATTCGAAGAGCGCAAAGCCTTGGAAAAACAAGCACGTGAACTGGGTGACACTATTAACCACATGTCACAAACCATTAGCGAGCAAAGCCGCAAGATTGCAGCATTAAAGTCTGAAGCAGAACTTAAAAACCAACAAGCCCTTGAAGCTTTAAACAATAAAAACGAGCAGATTGCTAAATTAACCAACGAAAACGCACAGTTAAAAGAAACCATT…
mrp283	ATGTCTAAAAGAAATCCAAACAAACACTACTCACTGAGAAAGTTAAAAACAGGTACTGCATCAGTAGCAGTAGCTTTGACAGTTTTGGGGACTGGCTTAGCAAACACAACTGATGTAAAGGCTGAGAATCGTGGTTACCAGGCGCCTCCTCGTGTGTTACTGCCAGGTAAAGAAGCTAACAAAGTATTCGAAGAGCGCAAAGCCTTGGAAAAACAAGCACGTGAACTGGGTGACACTATTAACCACATGTCACAAACCATTAGCGAGCAAAGCCGCAAGATTGCAGCATTAAAGTCTGAAGCAGAACTTAAAAACCAACAAGCCCTTGAAGCTTTAAACAATAAAAACGAGCAGATTGCTAAATTAACCAACGAAAACGCACAGTTAAAAGAAACCATT…
mrp284	ATGTCTAAAAGAAATCCAAACAAACACTACTCACTGAGAAAGTTAAAAACAGGTACTGCATCAGTAGCAGTAGCTTTGACAGTTTTGGGGACTGGCTTAGCAAACACAACTGATGTAAAGGCTGAGAATCGTGGTTACCAGGCGCCTCCTCGTGTGTTACTGCCAGGTAAAGAAGCTAACAAAGTATTCGAAGAGCGCAAAGCCTTGGAAAAACAAGCACGTGAACTGGGTGACACTATTAACCACATGTCACAAACCATTAGCGAGCAAAGCCGCAAGATTGCAGCATTAAAGTCTGAAGCAGAACTTAAAAACCAACAAGCCCTTGAAGCTTTAAACAATAAAAACGAGCAGATTGCTAAATTAACCAACGAAAACGCACAGTTAAAAGAAACCATT…
mrp285	ATGTCTAAAAGAAATCCAAACAAACACTACTCACTGAGAAAGTTAAAAACAGGTACTGCATCAGTAGCAGTAGCTTTGACAGTTTTGGGGACTGGCTTAGCAAACACAACTGATGTAAAGGCTGAGAGTCGTGGTTACCAGGTGCCTCCTCGTGTGTTACTGCCAGGTAAAGAAGCTAACAAAGTATTCGAAGAGCGCAAAGCCTTGGAAAAACAAGCACGTGATTTGGGTGACACTATTAACCACATGTCACAAACCATTAGCGAGCAAAGCCGCAAGATTGCAGCATTAAAGTCTGAAGCAGAACTTAAAAACCAACAAGCCCTTGAAGCTTTAAACAATAAAAACGAGCAGATTGCTAAATTAACCAATGAAAACGCACAGTTAAAAGAAGCCATT…
mrp286	ATGTCTAAAAGAAATCCAAACAAACACTACTCACTGAGAAAGTTAAAAACAGGTACTGCATCAGTAGCAGTAGCTTTGACAGTTTTGGGGACTGGCTTAGCAAACACAACTGATGTAAAGGCTGAGAGTCGTGGTTACCAGGTGCCTCCTCGTGTGTTACTGCCAGGTAAAGAAGCTAACAAAGTATTCGAAGAGCGCAAAGCCTTGGAAAAACAAGCACGTGATTTGGGTGACACTTTTAACCACATGTCACAAACCATTAGCGAGCAAAGCCGCAAGATTGCAGCATTAAAGTCTGAAGCAGAACTTAAAAACCAACAAGCCCTTGAAGCTTTAAACAATAAAAACGAGCAGATTGCTAAATTAACCAATGAAAACGCACAGTTAAAAGAAGCCATT…
mrp287	ATGTCTAAAAGAAATCCAAACAAACACTACTCACTGAGAAAGTTAAAAACAGGTACTGCATCAGTAGCAGTAGCTTTGACAGTTTTGGGGACTGGCTTAGCAAACACAACTGATGTAAAGGCTGAGAGTCGTGGTTACCAGGCGCCTCCTCGTGTGTTACTGCCAGGTAAAGAAGCTAACAAAGTATTCGAAGAGCGCAAAGCCTTGGAAAAACAAGCACGTGAACTGGGTGACACTATTAACCACATGTCACAAACCATTAGCGAGCAAAGCCGCAAGATTGCAGCATTAAAGTCTGAAGCAGAACTTAAAAACCAACAAGCCCTTGAAGCTTTAAACAATAAAAACGAGCAGATTGCTAAATTAACCAACGAAAACGCACAGTTAAAAGAAGCCATT…
mrp288	ATGTCTAAAAGAAATCCAAACAAACACTACTCACTGAGAAAGTTAAAAACAGGTACTGCATCAGTAGCAGTAGCTTTGACAGTTTTGGGGACTGGCTTAGCAAACACAACTGATGTAAAGGCTGAGAGTCGTGGTTACCAGGCACCTCCTCGTGTGTTACTGCAAGGCAAAGAAGCTAACAAAGTATTCGAAGAGCGCAAAGCCTTGGAAAAACAAGCACGTGATTTGGGTGACACTATTAATCACATGTCACAAATCATTAGCGAGCAAAGCCGCAAGATTGCAGCATTAAAGTCTGAAGCAGAACTTAAAAACCAACAAGCCCTTGAAGCTTTAAACAATAAAAACGAGCAGATTGCTAAATTAACCAACGAAAACGCACAGTTAAAAGAAGCCATT…
mrp289	ATGTCTAAAAGAAATCCAAACAAACACTACTCACTGAGAAAGTTAAAAACAGGTACTGCATCAGTAGCAGTAGCTTTGACAGTTTTGGGGACTGGATTAGCAAACACAACTGATGTAAAGGCTGAGAGTCGTGGTTACCAGGTGCCTCCTCGTGTGTTACTGCCAGGTAAAGAAGCTAACAAAGTATTCGAAGAGCGTAAAGCCTTGGAAAAACAAGCACGTGAACTGGGTGACACTATTAACCACATGTCACAAACCATTAGCGAGCAAAGCCGCAAGATTGCAGCATTAAAGTCTGAAGCAGAACTTAAAAACCAACAAGCCCTTGAAGCTTTAAACAATAAAAACGAGCAGATTGCTAAATTAACCAACGAAAACGCACAGTTAAAAGAAGCCATT…
mrp29	ATGTCTAAAAGAAATCCAAACAAACACTACTCACTGAGAAAGTTAAAAACAGGTACTGCATCAGTAGCAGTAGCTTTGACAGTTTTGGGGACTGGATTAGCAAACACAACTGATGTAAAGGCTGAGAGTCGTACACCGCGCTTCACAGCAGAAGAATTTAAAAAAGCTCGTGAAAAAGTTATCAAAGAGATGTTTGACGACTACACAGGCGCTACTTCTCGCTATTATTCAAATGGCTATAAACGGATGAATTCTAGTCAGTTGAGTAATCTAATGCAAGGAATGTATAGAGAAACCTTGCAAAAGAAAGAAGAACTAGATACCTTATCTAAAGCTCTTACGGACACTATTGAGAAAAAGATTGAGTCAGAAAATGCTTACAAGAAAGAGCTTGGACAG…
mrp290	ATGTCTAAAAGAAATCCAAACAAACACTACTCACTGAGAAAGTTAAAAATAGGTACTGCATCAGTAGCAGTAGCTTTGACAGTTTTGGGGACTGGCTTAGCAAACACAACTGATGTAAAGGCTGAGAGTCGTGGTTACCAGGTGCCTCCTCGTGTGTTACTGCCAGGTAAAGAAGCTAACAAAGTATTCGAAGAGCGCAAAGCCTTGGAAAAACAAGCACGTGAACTGGGTGACACTATTAACCACATGTCACAAACCATTAGCGAGCAAAGCCGCAAGATTGCAGCATTAAAGTCTGAAGCAGAACTTAAAAACCAACAAGCCCTTGAAGCTTTAAACAATAAAAACGAGCAGATTGCTAAATTAACCAACGACAACGCACAGTTAAAAGAAGCCATT…
mrp291	ATGTCTAAAAGAAATCCAAACAAACACTACTCACTGAGAAAGTTAAAAACAGGTACTGCATCAGTAGCAGTAGCTTTGACAGTTTTGGGGACTGGGTTAGCAACTGGACAAACAATAAAAGCTGATACCAGTGAACAAGAACACCCGAACATTACAAAGATCAAAGAACAGCTTTTACGCAATAAGTTGGTCCCTGCTACACAATGGTACCAAGCCTATACTAAAAGCGAGGAACTTAGTCGTCAGGTCGAAAAACTTCAGACCTTGGTCCAATCAAAGACCTCAAATTATGAAAAGATAAAGTCACAGTTACAAGAGTTGGAGCAATCTAAAAAGGCTTTGGAGGACACTTTTTACAGTACACTTAGAGATCACTCAAGTCTTTTCAAAGAACAAGAT…
mrp292	ATGTCTAAAAGAAATCCAAACAAGCACTACTCACTGAGAAAGTTAAAAACAGGTACTGCATCAGTAGCAGTAGCTTTGACAGTTTTGGGGACTGGATTAGCAACTGGACAAACAATAAAAGCTGATACCAGTGAACAAGAACACCCAAACATTACAAAGATCAAAGAACAGCTTTTACGCAATAAGTTGGTCCCTGCTACACAATGGTACCAAGCCTATACTAAAAGCGAGGAACTTAGTCGTCAGGTCGAAAAACTTCAGACCTTGGTCCAATCAAAGACCTCAAATTATGAAAAGATAAAGTCACAGTTACAAGAGTTGGAGCAATCTAAAAAGGCTTTGGAGGACACTTTTTACAGTACACTTAGAGATCACTCAAGTCTTTTCAAAGAACAAGAT…
mrp293.0	ATGTCTAAAAGAAATCCAAACAAACACTACTCACTGAGAAAGTTAAAAACAGGTACTGCATCAGTAGCAGTAGCTTTGACAGTTTTGGGGACTGGATTAGCAACTGGACAAACAATAAAAGCTGATACCAGTGAACAAGAACACCCGAACATTACAAAAATCAAAGAACAGCTTTTACGCAATAAGTTGGTCCCTGCTACACAATGGTACCAAGCCTATACTAAAAGCGAGGAACTTAGTCGTCAGGTCGAAAAACTTCAGACCTTGGTCCAATCAAAGACCTCAAATTATGAAAAGATAAAGTCACAGTTACAAGAGTTGGAGCAATCTAAAAAGGCTTTGGAGGACACTTTTTACAGTACACTTAGAGATCACTCAAGTCTTTTCAAAGAACAAGAT…
mrp293.1	ATGTCTAAAAGAAATCCAAACAAACACTACTCACTGAGAAAGTTAAAAACAGGTACTGCATCAGTAGCAGTAGCTTTGACAGTTTTGGGGACTGGATTAGCAACTGGACAAACAATAAAAGCTGATACCAGTGAACAAGAACACCCGAACATTACAAAAATCAAAGAACAGCTTTTACGCAATAAGTTGGTCCCTGCTACACAATGGTACCAAGCCTATACTAAAAGCGAGGAACTTAGTCGTCAGGTCGAAAAACTTCAGACCTTGGTCCAATCAAAGACCTCAAATTATGAAAAGATAAAGTCACAGTTACAAGAGTTGGAGCAATCTAAAAAGGCTTTGGAGGACACTTTTTACAGTACACTTAGAGATCACTCAAGTCTTTTCAAAGAACAAGAT…
mrp295	ATGTCTAAAAGAAATCCAAACAAACACTACTCACTGAGAAAGTTAAAAACAGGTACTGCATCAGTAGCAGTAGCTTTGACAGTTTTGGGGACTGGATTAGCAACTGGACAAACAATAAAAGCTGATACCAGTGAACAAGAACACCCGAACATTACAAAGATCAAAGAACAGCTTTTACGCAATGAGTTGGTCCCTGCTACACAATGGTACCAAGCCTATACTAAAAGCGAGGAACTTAGTCGTCAGGTCGAAAAACTTCAGACCTTGGTCCAATCAAAGACCTCAAATTATGAAAAGATAAAGTCACAGTTACAAGAGTTGGAGCAATCTAAAAAGGCTTTGGAGGACACTTTTTACAGTACACTTAGAGATCACTCAAGTCTTTTCAAAGAACAAGAT…
mrp296	ATGTCTACAAGAAATCCAAACAAACACTACTCACTGAGAAAGTTAAAAACAGGTACTGCATCAGTAGCAGTAGCTTTGACAGTTTTGGGGACTGGATTAGCAACTGGACAAACAATAAAAGCTGATACCAGTGAACAAGAACACCCGAACATTACAAAGATCAAAGAACAGCTTTTACGCAATGAGTTGGTCCCTGCTACACAATGGTACCAAGCCTATACTAAAAGCGAGGAACTTAGTCGTCAGGTCGAAAAACTTCAGACCTTGGTCCAATCAAAGACCTCAAATTATGAAAAGATAAAGTCACAGTTACAAGAGTTGGAGCAATCTAAAAAGGCTTTGGAGGACACTTTTTACAGTACACTTAGAGATCACTCAAGTCTTTTCAAAGAACAAGAT…
mrp297	ATGTCTACAAGAAATCCAAACAAACACTACTCACTGAGAAAGTTAAAAACAGGTACTGCATCAGTAGCAGTAGCTTTGACAGTTTTGGGGACTGGATTAGCAACTGGACAAACAATAAAAGCTGATACCAGTGAACAAGAACACCCGAACATTACAAAGATCAAAGAACAGCTTTTACGCAATGAGTTGGTCCCTGCTACACAATGGTACCAAGCCTATACTAAAAGCGAGGAACTTAGTCGTCAGGTCGAAAAACTTCAGACCTTGGTCCAATCAAAGACCTCAAATTATGAAAAGATAAAGTCACAGTTACAAGAGTTGGAGCAATCTAAAAAGGCTTTGGAGGACACTTTTTACAGTACACTTAGAGATCACTCAAGTCTTTTCAAAGAACAAGAT…
mrp298	ATGTCTACAAGAAATCCAAACAAACACTACTCACTGAGAAAGTTAAAAACAGGTACTGCATCAGTAGCAGTAGCTTTGACAGTTTTGGGGACTGGATTAGCAACTGGACAAACAATAAAAGCTGATACCAGTGAACAAGAACACCCGAACATTACAAAGATCAAAGAACAGCTTTTACGCAATGAGTTTGTCCCTGCTACACAATGGTACCAAGCCTATACTAAAAGCGAGGAACTTAGTCGTCAGGTCGAAAAACTTCAGACCTTGGTCCAATCAAAGACCTCAAATTATGAAAAGATAAAGTCACAGTTACAAGAGTTGGAGCAATCTAAAAAGGCTTTGGAGGACACTTTTTACAGTACACTTAGAGATCACTCAAGTCTTTTCAAAGAACAAGAT…
mrp299	ATGTCTAAAAGAAATCCAAACAAACACTACTCACTGAGAAAGTTAAAAACAGGTACTGCATCAGTAGCAGTAGCTTTGACAGTTTTGGGGACTGGATTAGCAACTGGACAAACAATAAAAGCTGATACCAGTGAACAAGAACACCCGAGCATTACAAAAATCAAAGAACAGCTTTTACGCAATAAGTTGGTCCCTGCTACACAATGGTACCAAGCCTATACTAAAAGCGAGAAACTTAGTCGTCAGGTCGAAGAACTTCAGACCTTGGTCCAATCAAAGACCTCAAATTATGAGAAGATAAAGTCACAGTTACAAGAGTTGGAGCAATCTAAAAAGGCTTTGGAGGATACTTTTTACAGTACACTTAGAGATCACTCAAGTCTTTTCAAAGAACAAGAT…
mrp3	ATGTCTAAAAGAAATCCAAACAAGCACTACTCACTGAGAAAGTTAAAAACAGGTACTGCATCAGTAGCAGTAGCTTTGACAGTTTTGGGGACTGGATTAGCAAACACAACTGATGTAAAGGCTGAGACCGTAGGTCGCTTTAGTGATGAACAAGTTAGAAAGGCTCGTGAAAAAGCAATCGAAGACGTGTTTGATGGCTATACTGGAGCTCGTTCTGTTTATCAATCTGGGAATCTGCCTAATAGGTTAACTCCTACAAAACTTAGCAAATTAATGCAACAGATGTATAAGGAGACTTTACAAAAGAAAGAAGAACTGGATACCCTATCTAAAGCTCTTACGCACACTATTGAGAAAAAGATTGAGTCAGAAAATGCTTACAAGAAAGAGCTTGGACAG…
mrp30	ATGTCTACAAGAAATCCAAACAAACACTACTCACTGAGAAAGTTAAAAACAGGTACTGCATCAGTAGCAGTAGCTTTGACAGTTTTGGGGACTGGATTAGCAAACACAACTGATGTAAAGGCTGAGAGTCGTACACCGCGCTTCACAGCAGAAGAATTTAAAAAAGCTCGTGAAAAAGTTATCAAAGAGATGTTTGACGACTACACAGGCGCTACTTCTCGCTATTATTCAAATGGCTATAAACGGATGAATCCTAGTCAGTTGAGCAATCTAATGCAAGGAATGTATAGAGAAACCTTGCAAAAGAAAGAAGAACTGGATACCCTATCTAAAGCTCTTACGGACACTATTGAGAAAAAGATTGAGTCAGAAAATGCTTACAAGAAAGAGCTTGGACAG…
mrp31.0	ATGTCTACAAGAAATCCAAACAAACACTACTCACTGAGAAAGTTAAAAACAGGTACTGCATCAGTAGCAGTAGCTTTGACAGTTTTGGGGACTGGATTAGCAAACACAACTGATGTAAAGGCTGAGAGTCGTACACCGCGCTTCACAGCAGAAGAATTTAAAAAAGCTCGTGAAAAAGTTATCAAAGAGATGTTTGACGACTACACAGGCGCTACTTCTCGCTATTATTCAAATGGCTATAAACGGATGAATCCTAGTCAGTTGAGCAATCTAATGCAAGGAATGTATAGAGAAACCTTGCAAAAGAAAGAAGAACTGGATACCCTATCTAAAGCTCTTACGGACACTATTGAGAAAAAGATTGAGTCAGAAAATGCTTACAAGAAAGAGCTTGGACAG…
mrp31.1	ATGTCTACAAGAAATCCAAACAAACACTACTCACTGAGAAAGTTAAAAACAGGTACTGCATCAGTAGCAGTAGCTTTGACAGTTTTGGGGACTGGATTAGCAAACACAACTGATGTAAAGGCTGAGAGCCGTACACCGCGCTTCACAGCAGAAGAATTTAAAAAAGCTCGTGAAAAAGTTATCAAAGAGATGTTTGACGACTACACAGGCGCTACTTCTCGCTATTATTCAAATGGTTATAAACGGATGAATCCTAGTCAGTTGAGCAATCTAATGCAAGGAATGTATAGAGAAACCTTGCAAAAGAAAGAAGAACTGGATACCCTATCTAAAGCTCTTACGGACACTATTGAGAAAAAGATTGAGTCAGAAAATGCTTACAAGAAAGAGCTTGGACAG…
mrp33	ATGTCTACAAGAAATCCAAACAAACACTACTCACTGAGAAAGTTAAAAACAGGTACTGCATCAGTAGCAGTAGCTTTGACAGTTTTGGGGACTGGATTAGCAAACACAACTGATGTAAAGGCTGAGAGCCGTACACCGCGCTTCACAGCAGAAGAATTTAAAAAAGCTCGTGAAAAAGTTATCAAAGAGATGTTTGACGACTACACAGGCGCTACTTCTCGCTATTATTCAAATGGTTATAAACGGATGAATCCTAGTCAGTTGAGCAATCTAATGCAAGGAATGTATAGAGAAACCTTGCAAAAGAAAGAAGAACTGGATACCCTATCTAAAGCTCTTACGGACACTATTGAGAAAAAGATTGAGTCAGAAAATGCTTACAAGAAAGAGCTTGGACAG…
mrp34	ATGTCTAAAAGAAATCCAAACAAACACTACTCACTGAGAAAGTTAAAAACAGGTACTGCATCAGTAGCAGTAGCTTTGACAGTTTTGGGGACTGGATTAGCAAACACAACTGATGTAAAGGCTGAGAATCGTACACCGCGCTTCACAACAGAAGAATTTAAAAAAGCTCGTGAAAAAGTTATCAAAGAGATGTTTGACGACTACACAGGTGCTACTTCTCGCCATTATTCAAATGGCTATCAACGGATGACTCCTAGTCAGTTGAGTAATCTAATGCAAGGAATGTATAGAGAAACCTTGCAAAAGAAAGAAGAACTGGATACCTTATCTAAAGCTCTTACGGACACTATTGAGAAAAAGATTGAGTCAGAAAATGCTTACAAGAAAGAGCTTGGACAG…
mrp35	ATGTTTAAAAGAAATCCAAACAAACACTACTCACTGAGAAAGTTAAAAACAGGTACTGCATCAGTAGCAGTAGCTTTGACAGTTTTGGGGACTGGATTAGCAAACACAACTGATGTAAAGGCTGAGAATCGTACACCGCGCTTCACAACAGAAGAATTTAAAAAAGCTCGTGAAAAAGTTATCAAAGAGATGTTTGACGACTACACAGGTGCTACTTCTCGCCATTATTCAAATGGCTATCAACGGATGACTCCTAGTCAGTTGAGTAATCTAATGCAAGGAATGTATAGAGAAACCTTGCAAAAGAAAGAAGAACTGGATACCTTATCTAAAGCTCTTACGGACACTATTGAGAAAAAGATTGAGTCAGAAAATGCTTACAAGAAAGAGCTTGGACAG…
mrp36	ATGTCTACAAGAAATCCAAACAAACACTACTCACTGAGAAAGTTAAAAACAGGTACTGCATCAGTAGCAGTAGCTTTGACAGTTTTGGGGACTGGATTAGCAAATACAACTGATGTAAAGGCTGAGAATCGTACACCGCGCTTCACAGCAGAAGAATCTAAAAAAGCTCGTGAAAAAGTTATCAAAGAGATGTTTGACGACTACACAGGCGCTACTTCTCGCTATTATTCAAATGGCTATAAACGGATGAATCCTAGTCAGTTGAGTAATCTAATGCAAGGAATGTATAGAGAAACCTTGCAAAAGAAAGAAGAACTGGATACCTTATCTCAAGCTCTTACGGACACTATTGAGAAAAAGATTGAGTCAGAAAATGCTTACAAGAAAGAGCTTGGACAG…
mrp37.0	ATGTCTACAAGAAATCCAAACAAACACTACTCACTGAGAAAGTTAAAAACAGGTACTGCATCAGTAGCAGTAGCTTTGACAGTTTTGGGAACTGGATTAGCAAACACAACTGATGTGAAGGCTGAGAATCGTACACCGCGCTTCACAGCAGAAGAATTTAAAAAAGCTCGTGAAAAAGTTATCAAGGAGATGTTTGACGACTACACAGGCGCTACTTCTCGCTATTATTCAAATGGCTATAAACGGATGAATCCTAGTCAGTTGAGTAATCTAATGCAAGGAATGTATAGAGAAACCTTGCAAAAGAAAGAAGAACTGGATACCTTATCTCAAGCTCTTACGGACACTATTGAGAAAAAGATTGAGTCAGAAAATGCTTACAAGAAAGAGCTTGGACAG…
mrp37.1	ATGTCTACAAGAAATCCAAACAAACACTACTCACTGAGAAAGTTAAAAACAGGTACTGCATCAGTAGCAGTAGCTTTGACAGTTTTGGGAACTGGATTAGCAAACACAACTGATGTAAAGGCTGAGAATCGTACACCGCGCTTCACAGCAGAAGAATTTAAAAAAGCTCGTGAAAAAGTTATCAAGGAGATGTTTGACGACTACACAGGCGCTACTTCTCGCTATTATTCAAATGGCTATAAACGGATGAATCCTAGTCAGTTGAGTAATCTAATGCAAGGAATGTATAGAGAAACCTTGCAAAAGAAAGAAGAACTGGATACCTTATCTCAAGCTCTTACGGACACTATTGAGAAAAAGATTGAGTCAGAAAATGCTTACAAGAAAGAGCTTGGACAG…
mrp39	ATGTCTACAAGAAATCCAAACAAACACTACTCACTGAGAAAGTTAAAAACAGGTACTGCATCAGTAGCAGTAGCTTTGACAGTTTTGGGAACTGGATTAGCAAACACAACTGATGTAAAGGCTGAGAATCGTACACCGCGCTTCACAGCAGAAGAATTTAAAAAAGCTCGTGAAAAAGTTATCAAGGAGATGTTTGACGACTACACAGGCGCTACTTCTCGCTATTATTCAAATGGCTATAAACGGATGAATCCTAGTCAGTTGAGTAATCTAATGCAAGGAATGTATAGAGAAACCTTGCAAAAGAAAGAAGAACTGGATACCTTATCTCAAGCTCTTACGGACACTATTGAGAAAAAGATTGAGTCAGAAAATGCTTACAAGAAAGAGCTTGGACAG…
mrp4	ATGTCTAAAAGAAATCCAAACAAGCACTACTCACTGAGAAAGTTAAAAACAGGTACTGCATCAGTAGCAGTAGCTTTGACAGTTTTGGGGGCTGGATTAGCAAACACAACTGATGTAAAGGCTGAGACCGTAGGTCGCTTTAGTGATGAACAAGTTAGAAAGGCTCGTGAAAAAGCAATCGAAGACGTGTTTGATGGCTATACTGGAGCTCGTTCTGTTTATCAATCTGGGAATCTGCCTAATAGGTTAACTCCTACAAAACTTAGCAAATTAATGCAACAGATGTATAAGGAGACTTTACAAAAGAAAGAAGAACTGGATACCCTATCTAAAGCTCTTACGCACACTATTGAGAAAAAGATTGAGTCAGAAAATGCTTACAAGAAAGAGCTTGGACAG…
mrp40	ATGTCTAAAAGAAATCCAAACAAACACTACTCACTGAGAAAGTTAAAAACAGGTACTGCATCAGTAGCAGTAGCTTTGACAGTTTTGGGGACTGGATTAGCAAATACAACTGATGTAAAGGCTGAGAATCGTACACCGCGCTTCACAGCAGAAGAATTTAAAAAAGCTCGTGAAAAAGTTATCAAAGAGATGTTTGACGACTACACAGGCGCTACTTCTCGCTATTATTCAAATGGCTATAAACGGATGAATCCTAGTCAGTTGAGTAATCTAATGCAAGGAATGTATAGAGAAACCTTGCAAAAGAAAGAAGAACTGGATACCTTATCTCAAGCTCTTACGGACACTATTGAGAAAAAGATTGAGTCAGAAAATGCTTACAAGAAAGAGCTTGGACAG…
mrp41	ATGTCTAAAAGAAATCCAAACAAACACTACTCACTGAGAAAGTTAAAAACAGGTACAGCCTCAGTAGCAGTAGCTTTGACAGTCTTGGGGACTGGATTAGCAAACACAACTGATGTAAAGGCTGAGAGTCGTACACCGCGCTTCACAGCAGAAGAATTTAAAAAAGCTCGTGAAAAAGTTATCAAAGAGATGTTTGACGACTACACAGGCGTTACTTCTATTTGGAATTCAAATGGTTATAAACGGATGAATCCTAGTCAGTTGAGTAATCTAATGCAAGGAATGTATAGAGAAACCTTGCAAAAGAAAGAAGAACTGGATACCTTATCTAAAGCTCTTACGGACACTATTGAGAAAAAAATTGAGTCAGAAAATGCTTACAAGAAAGAGCTTGGACAG…
mrp42	ATGTCTAAAAGAAATCCAAACAAACACTACTCACTGAGAAAGTTAAAAACAGGTACAGCCTCAGTAGCAGTAGCTTTGACAGTCTTGGGGACTGGATTAGCAAACACAACTGATGTAAAGGCTGAGAGTCGTACACCGCGCTTCACAGCAGAAGAATTTAAAAAAGCTCGTGAAAAAGTTATCAAAGAGATGTTTGACGACTACACAGGCGTTACTTCTATTTGGAATTCAAATGGTTATAAACGGATGAATCCTAGTCAGTTGAGTAATCTAATGCAAGGAATGTATAGAGAAACCTTGCAAAAGAAAGAAGAACTGGATACCTTATCTAAAGCTCTTACGGACACTATTGAGAAAAAAATTGAGTCAGAAAATGCTTACAAGAAAGAGCTTGGACAG…
mrp43.0	ATGTCTAAAAGAAATCCAAACAAACACTACTCACTGAGAAAGTTAAAAACAGGTACAGCCTCAGTAGCAGTAGCTTTGACAGTCTTGGGGACTGGATTAGCAAACACAACTGATGTAAAGGCTGAGCCCTTAGGTCGCTTTAGTGATGAACAAGTTAGAAAAGCTCGTGAAAAAGTTATCAAAGAGATGTTTGACGACTACACAGGCGCTACTTCTCGCAATTATTCAAATGGCTATCAACGGATGACTCCTAGTCAGTTGAGTAATCTAATGCAAGGAATGTATAGAGAAACCTTGCAAAAGAAAGAAGAACTGGATACCCTATCTAAAGCTCTTACGGACACTATTGAGAAAAAGATTGAGTCAGAAAATGCTTACAAGAGAGAGCTTGGACAGCTA…
mrp43.1	ATGTCTAAAAGAAATCCAAACAAACACTACTCACTGAGAAAGTTAAAAACAGGTACAGCCTCAGTAGCAGTAGCTTTGACAGTCTTGGGGACTGGATTAGCAAACACAACTGATGTAAAGGCTGAGCCCTTAGGTCGCTTTAGTGATGAACAAGTTAGAAAAGCTCGTGAAAAAGTTATCAAAGAGATGTTTGACGACTACACAGGCGCTACTTCTCGCAATTATTCAAATGGCTATCAACGGATGACTCCTAGTCAGTTGAGTAATCTAATGCAAGGAATGTATAGAGAAACCTTGCAAAAGAAAGAAGAACTGGATACCCTATCTAAAGCTCTTACGGACACTATTGAGAAAAAGATTGAGTCAGAAAATGCTTACAAGAGAGAGCTTGGACAGCTA…
mrp45.0	ATGTCTAAAAGAAATCCAAACAAACACTACTCACTGAGAAAGTTAAAAACAGGTACAGCCTCAGTAGCAGTAGCTTTGACAGTCTTGGGGACTGGATTAGCAAACACAACTGATGTAAAGGCTGAGCCCTTAGGTCGCTTTAGTGATGAACAAGTTAGAAAAGCTCGTGAAAAAGTTATCAAAGAGATGTTTGACGACTACACAGGCGCTACTTCTCGCCATTATTCAAATGGCTATCAACGGATGACTCCTAGTCAGTTGAGTAATCTAATGCAAGGAATGTATAGAGAAACCTTGCAAAAGAAAGAAGAACTGGATACCCTATCTAAAGCTCTTACGGACACTATTGAGAAAAAGATTGAGTCAGAAAATGCTTACAAGAGAGAGCTTGGACAGCTA…
mrp45.1	ATGTCTAAAAGAAATCCAAACAAACACTACTCACTGAGAAAGTTAAAAACAGGTACAGCCTCAGTAGCAGTAGCTTTGACAGTCTTGGGGACTGGATTAGCAAACACAACTGATGTAAAGGCTGAGCCCTTAGGTCGCTTTAGTGATGAACAAGTTAGAAAAGCTCGTGAAAAAGTTATCAAAGAGATGTTTGACGACTACACAGGCGCTACTTCTCGCCATTATTCAAATGGCTATCAACGGATGACTCCTAGTCAGTTGAGTAATCTAATGCAAGGAATGTATAGAGAAACCTTGCAAAAGAAAGAAGAACTGGATACCCTATCTAAAGCTCTTACGGACACTATTGAGAAAAAGATTGAGTCAGAAAATGCTTACAAGAGAGAGCTTGGACAGCTA…
mrp46	ATGTCTAAAAGAAATCCAAACAAACACTACTCACTGAGAAAGTTAAAAACAGGTACAGCCTCAGTAGCAGTAGCTTTGACAGTCTTGGGGACTGGATTAGCAAACACAACTGATGTAAAGGCTGAGCCCTTAGGTCGCTTTAGTGATGAACAAGTTAGAAAAGCTCGTGAAAAAGTTATCAAAGAGATGTTTGACGACTACACAGGCGCTACTTCTCGCCATTATTCAAATGGCTATCAACGGATGACTCCTAGTCAGTTGAGTAATCTAATGCAAGGAATGTATAGAGAAACCTTGCAAAAGAAAGAAGAACTGGATACCCTATCTAAAGCTCTTACGGACACTATTGAGAAAAAGATTGAGTCAGAAAATGCTTACAAGAGAGAGCTTGGACAGCTA…
mrp48	ATGTCTAAAAGAAATCCAAACAAACACTACTCACTGAGAAAGTTAAAAACAGGTACAGCCTCAGTAGCAGTAGCTTTGACAGTCTTGGGGACTGGATTAGCAAACACAACTGATGTAAAGGCTGAGCCCTTAGGTCGCTTTAGTGATGAACAAGTTAGAAAAGCTCGTGAAAAAGTTATCAAAGAGATGTTTGACGACTACACAGGCGCTACTTCTCGCCATTATTCAAATGGCTATCAACGGATGACTCCTAGTCAGTTGAGTAATCTAATGCAAGGAATGTATAGAGAAACCTTGCAAAAGAAAGAAGAACTGGATACCCTATCTAAAGCTCTTACGGACACTATTGAGAAAAAGATTGAGTCAGAAAATGCTTACAAGAGAGAGCTTGGACAGCTA…
mrp49	ATGTCTAAAAGAAATCCAAACAAAAACTACTCACTGAGAAAGTTAAAAACAGGTACAGCCTCAGTAGCAGTAGCTTTGACAGTCTTGGGGACTGGATTAGCAAACACAACTGATGTAAAGGCTGAGCCCTTAGGTCGCTTTAGTGATGAACAAGTTAGAAAAGCTCGTGAAAAAGTTATCAAAGAGATGTTTGACGACTACACAGGCGCTACTTCTCGCCATTATTCAAATGGCTATCAACGGATGACTCCTAGTCAGTTGAGTAATCTAATGCAAGGAATGTATAGAGAAACCTTGCAAAAGAAAGAAGAACTAGATACCCTATCTAAAGCTCTTACGGACACTATTGAGAAAAAGATTGAGTCAGAAAATGCTTACAAGAGAGAGCTTGGACAGCTA…
mrp5	ATGTCTAAAAGAAATCCAAACAAGCACTACTCACTGAGAAAGTTAAAAACAGGTACTGCATCAGTAGCAGTAGCTTTGACAGTTTTGGGGGCTGGATTAGCAAACACAACTGATGTAAAGGCTGAGACCGTAGGTCGCTTTAGTGATGAACAAGTTAGAAAGGCTCGTGAAAAAGCAATCGAAGACGTGTTTGATGGCTATACTGGAGCTCGTTCTGTTTATCAATCTGGGAATCTGCCTAATAGGTTAACTCCTACAAAACTTAGCAAATTAATGCAACAGATGTATAAGGAGACTTTACAAAAGAAAGAAGAACTGGATACCCTATCTAAAGCTCTTACGCACACTATTGAGAAAAAGATTGAGTCAGAAAATGCTTACAAGAAAGAGCTTGGACAG…
mrp50	ATGTCTACAAGAAATCCAAACAAACACTACTCACTGAGAAAGTTAAAAACAGGTACTGCATCAGTAGCAGTAGCTTTGACAGTTTTGGGGACTGGATTAGCAAACACAACTGATGTAAAGGCTGAGACCGTAGGTCGCTTTAGTGATGAACAAGTTAGAAAAGCTCGTGAAAAAGTTATCAAAGAGATGTTTGACGACTACACAGGCGCTACTTCTCGCCATTATTCAAATGGCTATCAACGGATGACTCCTAGTCAGTTGAGTAATCTAATGCAAGGAATGTATAGAGAAACCTTGCAAAAGAAAGAAGAACTGGATACCTTATCTAAAGCTCTTACGGACACTATTGAGAAAAAGATTGAGTCAGAAAATGCTTACAAGAAAGAGCTTGGACAGCTA…
mrp52	ATGTCTAAAAGAAATCCAAACAAACACTACTCACTGAGAAAGTTAAAAACAGGTACTGCATCAGTAGCAGTAGCTTTGGCAGTTTTGGGGACTGGATTAGCAAACACAACTGATGTAAAGGCCGAGACCGTAGGTCGCTTTAGTGATGAACAAGTTAGAAAAGCTCGTGAAAAAGTTATCAAAGAGATGTTTGACGACTACACAGGCGTTACTTCTATTTGGAATTCAAATGGCTATAAACGGATGAATCCTAGTCAGTTGAGTAATCTAATGCAAGGAATGTATAGAGAAACCTTGCAAAAGAAAGAAGAACTGGATACCCTATCTAAAGCTCTTACGGACACTATTGAGAAAAAGATTGAGTCAGAAAATGCTTACAAGAAAGAGCTTGGACAGCTC…
mrp53	ATGTCTAAAAGAAATCCAAACAAACACTACTCACTGAGAAAGTTAAAAACAGGTACTGCATCAGTAGCAGTAGCTTTGGCAGTTTTGGGGACTGGATTAGCAAACACAACTGATGTAAAGGCCGAGACCGTAGGTCGCTTTAGTGATGAACAAGTTAGAAAAGCTCGTGAAAAAGTTATCAAAGAGATGTTTGACGACTACACAGGCGTTACTTCTATTTGGAATTCAAATGGCTATAAACGGATGAATCCTAGTCAGTTGAGTAATCTAATGCAAGGAATGTATAGAGAAACCTTGCAAAAGAAAGAAGAACTGGATACCCTATCTAAAGCTCTTACGGACACTATTGAGAAAAAGATTGAGTCAGAAAATGCTTACAAGAAAGAGCTTGGACAGCTA…
mrp54	ATGTCTAAAAGAAATCCAAACAAACACTACTCACTGAGAAAGTTAAAAACAGGTACAGCCTCAGTAGCAGTAGCTTTGACAGTCTTGGGGACTGGCTTAGCAAACACAACTGATGTAAAGGCTGAGCCCTTAGGTCGCTTTAGTGATGAACAAGTTAGAAAAGCTCGTGAAAAAGTTATCAAAGAGATGTTTGACGACTACACAGGCGTTACTTCTATTTGGAATTCAAATGGTTATAAACGGATGAATCCTAGTCAGTTGAGTAATCTAATGCAAGGAATGTATAGAGAAACCTTGCAAAAGAAAGAAGAACTGGATACCTTATCTAAAGCTCTTACGGACACTATTGAGAAAAAAATTGAGTCAGAAAATGCTTACAAGAAAGAGCTTGGACAGCTA…
mrp55 1	ATGTCTAAAAGAAATCCAAACAAACACTACTCACTGAGAAAGTTAACAACAGGTACTGCATCAGTAGCAGTAGCTTTGACAGTTTTGGGGACTGGATTAGCAAACACAACTGATGTAAAGGCTGACTTAAGTACTCAGGAAAATCCTAGAGTAACAGAAGCAAGAGAGAAAGCTTTAGAAGAAGTTATAGCAAAGATGCCTTTCGAAGAACTCCAGCACACTCTAGCAGGATCTTACCGCAAGAACAGAGAGCTGGAAAAGACAATCGAGAAAAAGGATAGCGAGGCTTCTTTCCTTTCTAAAGTTTTAGACGAAACTGCAAAAAAATATAGAGAATCTAGCGACAAGTATAAACAAGAGATTGGACAGCTAAAAGCAGCAGCAGAAGCAGAAGCTCAA…
mrp56	ATGTCTAAAAGAAATCCAAACAAACACTACTCACTGAGAAAGTTAACAACAGGTACTGCATCAGTAGCAGTAGCTTTGACAGTTTTGGGGACTGGATTAGCAAACACAACTGATGTAAAGGCTGACTTAAGTACTCAGGAAAATCCTAGAGTAACAGAAGCAAGAGAGAAAGCTTTAGAAGAAGTTATAGCAAAGATGCCTTTCGAAGAACTCCAGCACACTCTAGCAGGATCTTACCGCAAGAACAGAGAGCTGGAAAAGACAATCGAGAAAAAGGATAGCGAGGCTTCTGTCCTTTCTAAAGTTTTAGACGAAACTGCAAAAAAATATAGAGAATCTAGCGACAAGTATAAACAAGAGATTGGACAGCTAAAAGCAGCAGCAGAAGCAGAAGCTCAA…
mrp57	ATGTCTAAAAGAAATCCAAACAAACACTACTCACTGAGAAAGTTAACAACAGGTACTGCATCAGTAGCAGTAGCTTTGACAGTTTTGGGGACTGGATTAGCAAACACAACTGATGTAAAGGCTGACTTAAGTACTCAGGAAAATCCTAGAGTAACAGAAGCAAGAGAGAAAGCTTTAGAAGAAGTTATAGCAAAGATGCCTTTCGAAGAACTCCAGCACACTCTAGCAGGATCTTACCGCAAGAACAGAGAGCTGGAAAAGACAATCGAGAAAAAGGATAGCGAGGCTTCTTTCCTTTCTAAAGTTTTAGACGAAACTGCAAAAAAATATAGAGAATCTAGCGACAAGTATAAACAAGAGATTGGACAGCTAAAAGCAGCAGCAGAAGCAGAAGCTCAA…
mrp58	ATGTCTAAAAGAAATCCAAACAAACACTACTCACTGAGAAAGTTAAAAACAGGTACTGCATCAGTAGCAGTAGCTTTGACAGTTTTGGGGACTGGATTAGCAAACACAACTGATGTAAAGGCTGACTTAAGTACTCAGGAAGATCCTAGAGTAACAGAAGCAAGAGAAAAAGCTTTAGAAGAAGTTATAGCAAAGATGCCTTTCGAAGAGCTCCAGCACACTCTAGCAGGATCTTACCGCAAGAACAGAGAGCTGGAAAAGACAATCGAGAAAAAGGATAGCGAGGCTTCTTTCCTTTCTAAAGTTTTAGACGAAACTGCAAAAAAATATAGAGAATCTAGCGACAAGTATAAACAAGAGATTGGACAGCTAAAAGCAGCAGCAGAAGCAGAAGCTCAA…
mrp59	ATGTCTACAAGAAATCCAAACAAACACTACTCACTGAGAAAGTTAAAAACAGGTACTGCATCAGTAGCAGTAGCTTTGACAGTTTTGGGGACTGGATTAGCAAACACAACTGATGTAAAGGCTGACTTAAGTACTCAGGAAAATCCTAGAGTAACAGAAGCAAGAGAAAAAGCTTTAGAAGAAGTTATAGCAAAGATGCCTTTAGATAAACTTCACCACACTCTAGCAGGATCTTACCGTAAGAACAGAGAGCTGGAAAAGACAATCGAGAAAAAGGATAGCGAGGCTTCTTTCCTTTCTAAAGTTTTAGACGAAACTGCAAAAAAATATAGAGAATCTAGCGACAAGTATAAACAAGAGATTGGACAGCTAAAAGCAGCAGCAGAAGCAGAAGCTCAA…
mrp6	ATGTCTAAAAGAAATCCAAACAAACACTACTCACTGAGAAAGTTAAAAACAGGTACTGCATCAGTAGCAGTAGCTTTGACAGTTTTGGGGACTGGATTAGCAAACACAACTGATGTAAAGGCTGAGACCTTAGGTCGCTTTAGTGATGAACAAGTTAGAAAGGCTCGTGAAAAAGCAATCGAAGACGTGTTTGATGGCTATACTGGAGCTCGTTCTGTTTATCAATCTGGGGATCTGCCTAATAGGTTAACTCCTACAAAACTTAGCAAATTAATGCAACAGATGTATAAGGAGACTTTACAAAAGAAAGAAGAACTGGATACCTTATCTAAAGCTCTTACGGACACTATTGAGAAAAAGATTGAGTCAGAAAATGCTTACAAGAAAGAGCTTGGACAG…
mrp60	ATGTCTACAAGAAATCCAAACAAACACTACTCACTGAGAAAGTTAAAAACAGGTACTGCATCAGTAGCAGTAGCTTTGACAGTTTTGGGGACTGGATTAGCAAACACAACTGATGTAAAGGCTGACTTAAGTACTCAGGAAAATCCTAGAGTAACAGAAGCAAGAGAAAAAGCTTTAGAAGAAGTTATAGCAAAGATGCCTTTAGATAAACTTCACCACACTCTAGCAGGATCTTACCGCAAGAACATAGAGCTGGAAAAGACAATCGAGAAAAAGGATAGCGAGGCTTCTTTCCTTTCTAAAGTTTTAGACGAAACTGCAAAAAAATATAGAGAATCTAGTGACAAGTATAAACAAGAGATTGGACAGCTAAAAGCAGCAGCAGAAGCAGAAGCTCAA…
mrp61	ATGTCTACAAGAAATCCAAACAAACACTACTCACTGAGAAAGTTAAAAACAGGTACTGCATCAGTAGCAGTAGCTTTGACAGTTTTGGGGACTGGATTAGCAAACACAACTGATGTAAAGGCTGACTTAAGTACTCAGGAAAATCCTAGAGTAACAGAAGCAAGAGAAAAAGCTTTAGAAGAAGTTATAGCAAAGATGCCTTTAGATAAACTTCACCACACTCTAGCAGGATCTTACCGCAAGAACATAGAGCTGGAAAAGACAATCGAGAAAAAGGATAGCGAGGCTTCTTTCCTTTCTAAAGTTTTAGACGAAACTGCAAAAAAATATAGAGAATCTAGTGACAAGTATAAACAAGAGATTGGACAGCTAAAAGCAGCAGCAGAAGCAGAAGCTCAA…
mrp62	ATGTCTACAAGAAATCCAAACAAACACTACTCACTGAGAAAGTTAAAAACAGGTACTGCATCAGTAGCAGTAGCTTTGACAGTTTTGGGGACTGGATTAGCAAACACAACTGATGTAAAGGCTGACTTAAGTACTCAGGAAGATCCTAGAGTAACAGAAGCAAGAGAAAAAGCTTTAGAAGAAGTTATAGCAAAGATGCCTTTCGAAGAACTCCAGCACACTCTAGCAGGATCTTACCGCAAGAACAGAGAGCTGGAAAAGACAATCGAGAAAAAGGATAGCGAGGCTTCTTTCCTTTCTAAAGTTTTAGACGAAACTGCAAAAAAATATAGAGAATCTAGCGACAAGTATAAACAAGAGATTGGACAGTTAAAAGCAGCAGCAGAAGCAGAAGCTCAA…
mrp63	ATGTCTAAAAGAAATCCAAACAAACACTACTCACTGAGAAAGTTAAAAACAGGTACTGCATCAGTAGCAGTAGCTTTGACAGTTTTGGGGACTGGATTAGCAAACACAACTGATGTAAAGGCAGACTTCAGTACTCAGGAAAATCCTAAAGTAACAGAAGCAAGAGAAAAAGCTTTAAAAGAAGTTATAACAAAGATGCCTTTAGATGAACTCCAGCAAACTCTAGCAGGATCTTACCGCAAGAACAGAGAGCTGGAAAAGACAATTGAGAAAAAGGATGGCGAAGCTTCTTTCCTTTCTAAAGTTTTAGACGAAACTGCAAAAAAATATAGAGAATCTAGCGACAAGTATAAACAAGAGATTGGACAGCTAAAAGCAGCAGCAGAAGCAGAAGCTCAA…
mrp64.0	ATGTCTAAAAGAAATCCAAACAAACACTACTCACTGAGAAAGTTAAAAACAGGTACTGCATCAGTAGCAGTAGCTTTGACAGTTTTGGGGACTGGATTAGCAAACACAACTGATGTAAAGGCAGACTTCAGTACTCAGGAAAATCCTAGAGTAACAGAAGCAAGAGAAAAAGCTTTAAAAGAAGTTATAACAAAGATGCCTTTAGATGAACTCCAGCAAACTCTAGCAGGATCTTACCGCAAGAACAGAGAGCTGGAAAAGACAATCGAGAAAAAGGATGGCGAAGCTTCTTTCCTTTCTAAAGTTTTAGACGAAACTGCAAAAAAATATAGGGAATCTAGCGACAAGTATAAACAAGAGATTGGACAGCTAAAAGCAGCAGCAGAAGCAGAAGCTCAA…
mrp64.1	ATGTCTAAAAGAAATCCAAACAAACACTACTCACTGAGAAAGTTAAAAACAGGTACTGCATCAGTAGCAGTAGCTTTGACAGTTTTGGGGACTGGATTAGCAAACACAACTGATGTAAAGGCAGACTTCAGTACTCAGGAAAATCCTAGAGTAACAGAAGCAAGAGAAAAAGCTTTAAAAGAAGTTATAACAAAGATGCCTTTAGATGAACTCCAGCAAACTCTAGCAGGATCTTACCGCAAGAACAGAGAGCTGGAAAAGACAATCGAGAAAAAGGATGGCGAAGCTTCTTTCCTTTCTAAAGTTTTAGACGAAACTGCAAAAAAATATAGAGAATCTAGCGACAAGTATAAACAAGAGATTGGACAGCTAAAAGCAGCAGCAGAAGCAGAAGCTCAA…
mrp66	ATGTCTACAAGAAATCCAAACAAACACTACTCACTGAGAAAGTTAAAAACAGGTACTGCATCAGTAGCAGTAGCTTTGACAGTTTTGGGGACTGGATTAGCAAACACAACTGATGTAAAGGCAGACTTCAGTACTCAGGAAAATCCTAGAGTAACAGAAGCAAGAGAAAAAGCTTTAAAAGAAGTTATAACAAAGATGCCTTTAGATGAACTCCAGCAAACTCTAGCAGGATCTTACCGCAAGAACAGAGAGCTGGAAAAGACAATCGAGAAAAAGGATGGCGAAGCTTCTTTCCTTTCTAAAGTTTTAGACGAAACTGCAAAAAAATATAGAGAATCTAGCGACAAGTATAAACAAGAGATTGGACAGCTAAAAGCAGCAGCAGAAGCAGAAGCTCAA…
mrp67	ATGTCTAAAAGAAATCCAAACAAACACTACTCACTGAGAAAGTTAAAAACAGGTACTGCATCAGTAGCAGTAGCTTTGACAGTTTTGGGGACTGGATTAGCAAACACAACTGATGTAAAGGCTGACTTAAGTACTCAGGAAAATCCTAGAGTAACAAAAGCGAGAGAAGAAGCTTTAAAAGAAGTTATAACAAAGATGCCTTTAGATGAACTCCAGCAAACTCTAGCAGGATCTTACCGCAAGAACAGAGAGCTGGAAAAGACAATCGAGAAAAAGGATGGCGAAGCTTCTTTCCTTTCTAAAGTTTTAGACGAAACTGCAAAAAAATATAGAGAATCTAGCGACAAGTATAAACAAGAGATTGGACAGCTAAAAGCAGCAGCAGAAGCAGAAGCTCAA…
mrp68	ATGTCTAAAAGAAATCCAAACAAACACTACTCACTGAGAAAGTTAAAAACAGGTACTGCATCAGTAGCAGTAGCTTTGACAGTTTTGGGGACTGGATTAGCAAACACAACTGATGTAAAGGCTGACTTAAGTACTCAGGAAAATCCTAGAGTAACAAAAGCGAGAGAAGAAGCTTTAAAAGAAGTTATAACAAAGATGCCTTTAGATGAACTCCAGCAAACTCTAGCAGGATCTTACCGCAAGAACAGAGAGCTGGAAAAGACAATCGAGAAAAAGGATGGCGAAGCTTCTTTCCTTTCTAAAGTTTTAGACGAAACTGCAAAAAAATATAGAGAATCTAGCGACAAGTATAAACAAGAGATTGGACAGCTAAAAGCAGCAGCAGAAGCAGAAGCTCAA…
mrp69	ATGTCTAAAAGAAATCCAAACAAACACTACTCACTGAGAAAGTTAAAAACAGGTACTGCATCAGTAGCAGTAGCTTTGACAGTTTTGGGGACTGGATTAGCAAACACAACTGATGTAAAGGCTGACTTAAGTACTCAGGAAAATCCTAGAGTAACAAAAGCGAGAGAAGAAGCTTTAAAAGAAGTTATAACAAAGATGCCTTTAGATGAACTCCAGCAAACTCTAGCAGGATCTTACCGCAAGAACAGAGAGCTGGAAAAGACAATCGAGAAAAAGGATGGCGAAGCTTCTTTCCTTTCTAAAGTTTTAGACGAAACTGCAAAAAAATATAGAGAATCTAGCGACAAGTATAAACAAGAGATTGGACAGCTAAAAGCAGCAGCAGAAGCAGAAGCTCAA…
mrp7	ATGTCTAAAAGAAATCCAAACAAACACTACTCACTGAGAAAGTTAAAAACAGGTACTGCATCAGTAGCAGTAGCTTTGACAGTTTTGGGGACTGGCTTAGCAAACACAACTGATGTAAAGGCTGAGACCTTAGGTCGCTTTAGTGATGAACAAGTTAGAAAGGCTCGTGAAAAAGCAATCGAAGACGTGTTTGATGGCTATACTGGAGCTCGTTCTGTTTATCAATCTGGGGATCTGCCTAATAGGTTAACTCCTACAAAACTTAGCAAATTAATGCAACAGATGTATAAGGAGACTTTACAAAAGAAAGAAGAACTGGATACCTTATCTAAAGCTCTTACGGACACTATTGAGAAAAAGATTGAGTCAGAAAATGCTTACAAGAAAGAGCTTGGACAG…
mrp70	ATGTCTAAAAGAAATCCAAACAAACACTACTCACTGAGAAAGTTAAAAACAGGTACTGCATCAGTAGCAGTAGCTTTGACAGTTTTGGGGACTGGCTTAGCAAACACAACTGATGTAAAGGCTGACTTAAGTACTCAGGAACATCCTAGAGTAACAGAAGCAAGAGAAAAAGCTTTAGAAGAAGTTATAGCAAATATGTCTTTAGATAAACTCCAGCACACTCTAGCAGGATCTTACCGCAAGAACAGAGAGCTGGAAAAGACAATCGAGAAAAAGGATAGCGAGGCTTCTTTCCTTTCTAAAGTTTTAGACGAAACTGCAAAAAAATATAGAGAATCTAGCGACAAGTATAAACAAGAGATTGGACAGCTAAAAGCAGCAGCAGAAGCAGAAGCTCAA…
mrp71	ATGTCTAAAAGAAATCCAAACAAACTCTACTCACTGAGAAAGTTAAAAACAGGTACTGCATCAGTAGCAGTAGCTTTGACAGTTTTGGGGACTGGATTAGCAAACACAACTGATGTAAAGGCTGACTTAAGTACTCAGGAACATCCTAGAGTAACAGAAGCAAGAGAAAAAGCTTTAGAAGAAGTTATAGCAAATATGTCTTTAGATAAACTCCAGCACACTCTAGCAGGATCTTACCGCAAGAACAGAGAGCTGGAAAAGACAATCGAGAAAAAGGATGGCGAGGCTTCTTTCCTTTCTAAAGTTTTAGACGAAACTGCAAAAAAATATAGAGAATCTAGCGACAAGTATAAACAAGAGATTGGACAGCTAAAAGCAGCAGCAGAAGCAGAAGCTCAA…
mrp72.0	ATGTCTAAAAGAAATCCAAACAAACTCTACTCACTGAGAAAGTTAAAAACAGGTACTGCATCAGTAGCAGTAGCTTTGACAGTTTTGGGGACTGGATTAGCAAACACAACTGATGTAAAGGCTGACTTAAGTACTCAGGAACATACTAGAGTAACAGAAGCAAGAGAAAAAGCTTTAGAAGAAGTTATAGCAAATATGTCTTTAGATAAACTCCAGCACACTCTAGCAGGATCTTACCGCAAGAACAGAGAGCTGGAAAAGACAATCGAGAAAAAGGATGGCGAGGCTTCTTTCCTTTCTAAAGTTTTAGACGAAACTGCAAAAAAATATAGAGAATCTAGCGACAAGTATAAACAAGAGATTGGACAGCTAAAAGCAGCAGCAGAAGCAGAAGCTCAA…
mrp72.1	ATGTCTAAAAGAAATCCAAACAAACTCTACTCACTGAGAAAGTTAAAAACAGGTACTGCATCAGTAGCAGTAGCTTTGACAGTTTTGGGGACTGGATTAGCAAACACAACTGATGTAAAGGCTGACTTAAGTACTCAGGAACATACTAGAGTAACAGAAGCAAGAGAAAAAGCTTTAGAAGAAGTTATAGCAAATATGTCTTTAGATAAACTCCAGCACACTCTAGCAGGATCTTACCGTAAGAACAGAGAGCTGGAAAAGACAATCGAGAAAAAGGATGGCGAGGCTTCTTTCCTTTCTAAAGTTTTAGACGAAACTGCAAAAAAATATAGAGAATCTAGCGACAAGTATAAACAAGAGATTGGACAGCTAAAAGCAGCAGCAGAAGCAGAAGCTCAA…
mrp74	ATGTCTAAAAGAAATCCAAACAAGCACTACTCACTGAGAAAGTTAAAAACAGGTACTGCATCAGTAGCAGTAGCTTTGACAGTTTTGGGGACTGGATTAGCAAACACAACTGATGTAAAGGCTGACTTAAGTACTCAGGAACATCCTAGAGTAACAGAAGCAAGAGAAAAAGCTTTAGAAGAAGTTATAGCAAATATGTCTTTAGATAAACTCCAGCACACTCTAGCAGGATCTTACCGCAAGAACAGAGAGCTGGAAAAGACAATCGAGAAAAAGGATGGCGAGGCTTCTTTCCTTTCTAAAGTTTTAGACGAAACTGCAAAAAAATATAGAGAATCTAGCGACAAGTATAAACAAGAGATTGGACAGCTAAAAGCAGCAGCAGAAGCAGAAGCTCAA…
mrp75	ATGTCTACAAGAAATCCAAACAAACACTACTCACTGAGAAAGTTAAAAACAGGTACTGCATCAGTAGCAGTAGCTTTGACAGTTTTGGGGACTGGATTAGCAAACACAACTGATGTAAAGGCTGACTTAAGTACTCGGGAACATCCTAGAGTAACAGAAGCAAGAGAAAAAGCTTTAGAAGAAGTTATAGCAAATATGTCTTTAGATGAACTCCAGCAAACTCTAGCAGGATCTTACCGTAAGAACAGAGAGCTGGAAAAGACAATCGAGAAAAAGGATGGCGAGGCTTCTTTCCTTTCTAAAGTTTTAGACGAAACTGCAAAAAAATATAGAGAATCTAGCGACAAGTATAAACAAGAGATTGGACAACTAAAAGCAGCAGCAGAAGCAGAAGCTCAA…
mrp76	ATGTCTACAAGAAATCCAAACAAACACTACTCACTGAGAAAGTTAAAAACAGGTACTGCATCAGTAGCAGTAGCTTTGACAGTTTTGGGGACTGGATTAGCAAACACAACTGATGTAAAGGCTGACTTAAGTACTCGGGAACATCCTAGAGTAACAGAAGCAAGAGAAAAAGCTTTAGAAGAAGTTATAGCAAATATGTCTTTAGATGAACTCCAGCAAACTCTAGCAGGATCTTACCGTAAGAACAGAGAGCTGGAAAAGACAATCGAGAAAAAGGATGGCGAGGCTTCTTTCCTTTCTAAAGTTTTAGACGAAACTGCAAAAAAATATAGAGAATCTAGCGACAAGTATAAACAAGAGATTGGACAACTAAAAGCAGCAGCAGAAGCAGAAGCTCAA…
mrp77	ATGTCTACAAGAAATCCAAACAAACACTACTCACTGAGAAAGTTAAAAACAGGTACTGCATCAGTAGCAGTAGCTTTGACAGTTTTGGGGACTGGATTAGCAAACACAACTGATGTAAAGGCTGACTTAAGTACTCGGGAACATCCTAGAGTAACAGAAGCAAGAGAAAAAGCTTTAGAAGAAGTTATAGCAAATATGTCTTTAGATGAACTCCAGCAAACTCCAGCAGGATCTTACCGTAAGAACAGAGAGCTGGAAAAGACAATCGAGAAAAAGGATGGCGAGGCTTCTTTCCTTTCTAAAGTTTTAGACGAAACTGCAAAAAAATATAGAGAATCTAGCGACAAGTATAAACAAGAGATTGGACAACTAAAAGCAGCAGCAGAAGCAGAAGCTCAA…
mrp78	ATGTCTACAAGAAATCCAAACAAACACTACTCACTGAGAAAGTTAAAAACAGGTACTGCATCAGTAGCAGTAGCTTTGACAGTTTTGGGGACTGGATTAGCAAACACAACTGATGTAAAGGCTGACTTAAGTACTCGGGAACATCCTAGAGTAACAGAAGCAAGAGAAAAAGCTTTAGAAGAAGTTATAGCAAATATGTCTTTAGATAAACTCCAGCAAACTCTAGCAGGATCTTACCGTAAGAACAGAGAGCTGGAAAAGACAATCGAGAAAAAGGATAGCGAGGCTTCTTTCCTTTCTAAAGTTTTAGACGAAACTGCAAAAAAATATAGAGAATCTAGCGACAAGTATAAACAAGAGATTGGACAGCTAAAAGCAGCAGCAGAAGCAGAAGCTCAA…
mrp79	ATGTCTAAAAGAAATCCAAACAAACACTACTCACTGAGAAAGTTAAAAACAGGTACTGCATCAGTAGCAGTAGCTTTGACAGTTTTGGGGACTGGATTAGCAAACACAACTGATGTAAAGGCTGACTTCAGTACTCAGGAAAATCCTAGAGTAACAGAAGCAAGAGAAAAAGCTTTAGAAGAAGTTATAACAAATATGTCTTTAGAAGAACTCCAGCACACTCTAGCAGGATCTTACCGCAAGAACAGAGAGCTGGAAAAGACAATCGAGAAAAAGGATGGCGAGGCTTCTTTCCTTTCTAAAGTTTTAGACGAAACTGCAAAAAGATATAGAGAATCTAGCGACAAGTATAAACAAGAGATTGGACAGCTAAAAGCAGCAGCAGAAGCAGAAGCTCAA…
mrp8.0	ATGTCTAAAAGAAATCCAAACAAACACTACTCACTGAGAAAGTTAAAAACAGGTACTGCATCAGTAGCAGTAGCTTTGACAGTTTTGGGGACTGGCTTAGCAAACACAACTGATGTAAAGGCTGAGACCTTAGGTCGCTTTAGTGATGAACAAGTTAGAAAGGCTCGTGAAAAAGCAATCGAAGACGTGTTTGATGGCTATACTGGAGCTCGTTCTGTTTATCAATCTGGGGATCTGCCTAATAGGTTAACTCCTACAAAACTTAGCAAATTAATGCAACAGATGTATAAGGAGACTTTACAAAAGAAAGAAGAACTGGATACCTTATCTAAAGCTCTTACGGACACTATTGAGAAAAAGATTGAGTCAGAAAATGCTTACAAGAAAGAGCTTGGACAG…
mrp8.1	ATGTCTAAAAGAAATCCAAACAAACACTACTCACTGAGAAAGTTAAAAACAGGTACTGCATCAGTAGCAGTAGCTTTGACAGTTTTGGGGACTGGATTAGCAAACACAACTGATGTAAAGGCTGAGACCTTAGGTCGCTTTAGTGATGAACAAGTTAGAAAGGCTCGTGAAAAAGCAATCGAAGACGTGTTTGATGGCTATACTGGAGCTCGTTCTGTTTATCAATCTGGGGATCTGCCTAATAGGTTAACTCCTACAAAACTTAGCAAATTAATGCAACAGATGTATAAGGAGACTTTACAAAAGAAAGAAGAACTGGATACCTTATCTAAAGCTCTTACGGACACTATTGAGAAAAAGATTGAGTCAGAAAATGCTTACAAGAAAGAGCTTGGACAG…
mrp80	ATGTCTAAAAGAAATCCAAACAAACACTACTCATTGAGAAAGTTAAAAACAGGTACTGCATCAGTAGCAGTAGCTTTGACAGTTTTGGGGACTGGATTAGCAAACACAACTGATGTAAAGGCAGACTTCAGTACTCAGGAAAATCCTAGAGTAACAGAAGCAAGAGAAAAAGCTTTAAAAGAAGTTATAACAAAGATGCCTTTAGATAAACTCCAGCACACTCTAGCAGGATCTTACCGCAAGAACAGAGAGCTGGAAAAGACAATCGAGAAAAAGGATGGCGAAGCTTCTTTCCTTTCTAAAGTTTTAGACGAAACTGCAAAAAAATATAGAGAATCTAGCGACAAGTATAAACAAGAGATTGGACAACTAAAAGCAGCAGCAGAAGCAGAAGCTCAA…
mrp81	ATGTCTACAAGAAATCCAAATAAACACTACTCACTGAGAAAGTTAAAAACAGGTACTGCATCAGTAGCAGTAGCTTTGACAGTTTTGGGGACTGGATTAGCAAACACAACTGATGTAAAGGCAGACTTCAGTACTCAGGAAAATCCTAGAGTAACAGAAGCAAGAGAAAAAGCTTTAAAAGAAGTTATAACAAAGATGCCTTTAGATAAACTCCAGCACACTCTAGCAGGATCTTACCGCAAGAACAGAGAGCTGGAAAAGACAATCGAGAAAAAGGATGGCGAAGCTTCTTTCCTTTCTAAAGTTTTAGACGAAACTGCAAAAAAATATAGAGAATCTAGCGACAAGTATAAACAAGAGATTGGACAACTAAAAGCAGCAGCAGAAGCAGAAGCTCAA…
mrp82	ATGTCTAAAAGAAATCCAAACAAACACTACTCACTGAGAAAGTTAAAAACAGGTACTGCATCAGTAGCAGTAGCTTTGGCAGTTTTGGGGACTGGATTAGCAAACACAACTGATGTAAAGGCTGACTTCAGTACTCAGGAAAATCCTAGAGTAACAGAAGCAAGAGAAAAAGCTTTAAAAGAAGTTATAACAAAGATGCCTTTAGATAAACTCCAGCACACTCTAGCAGGATCTTACCGTAAGAATAGAGAGCTGGAAAAGACAATCGAGGAAAAGGATGGCGAGGCTTCTTTCCTTTCTAAAGTTTTAGACGAAACTGCAAAAAAATATAGAGAATCTAGCGACAAGTATAAACAAGAGATTGGACAGCTAAAAGCAGCAGCAGAAGCAGAAGCTCAA…
mrp83.0	ATGTCTAAAAGAAATCCAAACAAACACTACTCACTGAGAAAGTTAAAAACAGGTACTGCATCAGTAGCAGTAGCTTTGACAGTTTTGGGGACTGGATTAGCAAACACAACTGATGTAAAGGCTGACTTCAGTACTCAGGAAAATCCTAGAGTAACAGAAGCAAGAGAAAAAGCTTTAAAAGAAGTTATAACAAAGATGCCTTTAGATAAACTCCAGCACACTCTAGCAGGATCTTACCGCAAGAATAGAGAGCTGGAAAAGACAATCGAGGAAAAGGATGGCGAGGCTTCTTTCCTTTCTAAAGTTTTAGACGAAACTGCAAAAAAATATAGAGAATCTAGCGACAAGTATAAACAAGAGATTGGACAGCTAAAAGCAGCAGCAGAAGCGGAAGCTCAA…
mrp83.1	ATGTCTAAAAGAAATCCAAACAAACACTACTCACTGAGAAAGTTAAAAACAGGTACTGCATCAGTAGCAGTAGCTTTGACAGTTTTGGGGACTGGATTAGCAAACACAACTGATGTAAAGGCTGACTTCAGTACTCAGGAAAATCCTAGAGTAACAGAAGCAAGAGAAAAAGCTTTAAAAGAAGTCATAACAAAGATGCCTTTAGATAAACTCCAGCACACTCTAGCAGGATCTTACCGCAAGAATAGAGAGCTGGAAAAGACAATCGAGGAAAAGGATGGCGAGGCTTCTTTCCTTTCTAAAGTTTTAGACGAAACTGCAAAAAAATATAGAGAATCTAGCGACAAGTATAAACAAGAGATTGGACAGCTAAAAGCAGCAGCAGAAGCGGAAGCTCAA…
mrp85	ATGTCTAAAAGAAATCCAAACAAACACTACTCACTGAGAAAGTTAAAAACAGGTACTGCATCAGTAGCAGTAGCTTTGACAGTTTTGGGGACTGGATTAGCAAACACAACTGATGTAAAGGCTGACTTCAGTACTCAGGAAAATCCTAGAGTAACAGAAGCAAGAGAAAAAGCTTTAAAAGAAGTTATAACAAAGATGCCTTTAGATAAACTCCAGCACACTCTAGCAGGATCTTACCGCAAGAATAGAGAGCTGGAAAAGACAATCGAGGAAAAGGATGGCGAGGCTTCTTTCCTTTCTAAAGTTTTAGACGAAGCTGCAAAAAAATATAGAGAATCTAGCGACAAGTATAAACAAGAGATTGGACAGCTAAAAGCAGCAGCAGAAGCGGAAGCTCAA…
mrp86.0	ATGTCTACAAGAAATCCAAACAAACACTACTCACTGAGAAAGTTAAAAACAGGTACTGCATCAGTAGCAGTAGCTTTGACAGTTTTGGGGACTGGATTAGCAAACACAACTGATGTAAAGGCTGACTTAAGTACTCAGGAGCATCCTAGAGTAACAGAAGCAAGAGAAAAAGCTTTAGAAGAAGTTATAACAAAGATGCCTTTAGAAGAACTTCAGCACACTCTAGCAGGATCTTACCGCAAGAACAGAGAGCTGGAAAAGACAATCGAGAAAAAGGATGGCGAAGCTTCTTTCCTTTCTAAAGTTTTAGACGAAACTGCAAAAAAATATAGAGAATCTAGCGACAAGTATAAACAAGAGATTGGACAACTAAAAGCAGCAGCAGAAGCAGAAGCTCAA…
mrp86.1	ATGTCTACAAGAAATCCAAACAAACACTACTCACTGAGAAAGTTAAAAACAGGTACTGCATCAGTAGCAGTAGCTTTGACAGTTTTGGGGACTGGATTAGCAAACACAACTGATGTAAAGGCTGACTTAAGTACTCAGGAGCATCCTAGAGTAACAGAAGCAAGAGAAAAAGCTTTAGAAGAAGTTATAACAAAGATGCCTTTAGAAGAACTTCAGCACACTCTAGCAGGATCTTACCGCAAGAACAGAGAGCTGGAAAAGACAATCGAGAAAAAGGATGGCGAAGCTTCTTTCCTTTCTAAAGTTTTAGACGAAACTGCAAAAAAATATAGAGAATCTAGCGACAAGTATAAACAAGAGATTGGACAACTAAAAGCAGCAGCAGAAGCAGAAGCTCAA…
mrp88	ATGTCTACAAGAAATCCAAACAAACACTACTCACTGAGAAAGTTAAAAACAGGTACTGCATCAGTAGCAGTAGCTTTGACAGTTTTGGGGACTGGATTAGCAAACACAACTGATGTAAAGGCTGACTTAAGTACTCAGGAACATCCTAGAGTAACAAAAGCGAGAGAAGAAGCTCTCGAGGAAGTTTTACGTAGTTGGGATTATGGATCTGTAAAAGCTGCTTTGGCAGGCTCTTATCGTAAAAACTTACAACTTGAAAACACTATTAAGCAGAAAGATAAAGAATTATCTTTCTTATCCAAAGTTTTGGATGAGGCTGCAAAAAAATATAGAGAATCTAGCGACAAGTATAAACAAGAGATTGGACAGCTAAAAGCAGCAGCAGAAGCAGAAGCTCAA…
mrp89.0	ATGTCTACAAGAAATCCAAACAAACACTACTCACTGAGAAAGTTAAAAACAGGTACTGCATCAGTAGCAGTAGCTTTGACAGTTTTGGGGACTGGATTAGCAAACACAACTGATGTAAAGGCTGACTTAAGTACTCAGGAACATCCTAGAGTAACAAAAGCGAGAGAAGAAGCTCTCGAGGAAGTTTTACGTAGTTGGGATTATGGATCTGTAAAAGCTGCTTTGGCAGGCTCTTATCGTAAAAACTTACAACTTGAAAACACTATTAAGCAGAAAGATAAAGAATTATCTTTCTTATCCAAAGTTTTGGATGAGGCTGCAAAAAAATATAGAGAATCTAGCGACAAGTATAAACAAGAGATTGGACAGCTAAAAGCAGCAGCAGAAGCAGAAGCTCAA…
mrp89.1	ATGTCTACAAGAAATCCAAACAAACACTACTCACTGAGAAAGTTAAAAACAGGTACTGCATCAGTAGCAGTAGCTTTGACAGTTTTGGGGACTGGATTAGCAAACACAACTGATGTAAAGGCTGACTTAAGTACTCAGGAACATCCTAGAGTAACAAAAGCGAGAGAAGAAGCTCTCGAGGAAGTTTTACGTAGTTGGGATTATGGATCTGTAAAAGCTGCCTTGGCAGGCTCTTATCGTAAAAACTTACAACTTGAAAACACTATTAAGCAGAAAGATAAAGAATTATCTTTCTTATCCAAAGTTTTGGATGAGGCTGCAAAAAAATATAGAGAATCTAGCGACAAGTATAAACAAGAGATTGGACAGCTAAAAGCAGCAGCAGAAGCAGAAGCTCAA…
mrp89.2	ATGTCTACAAGAAATCCAAACAAACACTACTCACTGAGAAAGTTAAAAACAGGTACTGCATCAGTAGCAGTAGCTTTGACAGTTTTGGGGACTGGATTAGCAAACACAACTGATGTAAAGGCTGACTTAAGTACTCAGGAACATCCTAGAGTAACAAAAGCGAGAGAAGAAGCTCTCGAGGAAGTTTTACGTAGTTGGGATTATGGATCTGTAAAAGCTGCTTTGGCAGGCTCTTATCGTAAAAACTTACAACTTGAAAACACTATTAAGCAGAAAGATAAAGAATTATCTTTCTTATCCAAAGTTTTGGATGAGGCTGCAAAAAAATATAGAGAATCTAGCGACAAGTATAAACAAGAGATTGGACAGCTAAAAGCAGCAGCAGAAGCAGAAGCTCAA…
mrp89.3	ATGTCTACAAGAAATCCAAACAAACACTACTCACTGAGAAAGTTAAAAACAGGTACTGCATCAGTAGCAGTAGCTTTGACAGTTTTGGGGACTGGATTAGCAAACACAACTGATGTAAAGGCTGACTTAAGTACTCAGGAACATCCTAGAGTAACAAAAGCGAGAGAAGAAGCTCTCGAGGAAGTTTTACGTAGTTGGGATTATGGATCTGTAAAAGCTGCCTTGGCAGGCTCTTATCGTAAAAACTTACAACTTGAAAACACTATTAAGCAGAAAGATAAAGAATTATCTTTCTTATCCAAAGTTTTGGATGAGGCTGCAAAAAAATATAGAGAATCTAGCGACAAGTATAAACAAGAGATTGGACAGCTAAAAGCAGCAGCAGAAGCAGAAGCTCAA…
mrp91	ATGTCTACAAGAAATCCAAACAAACACTACTCACTGAGAAAGTTAAAAACAGGTACTGCATCAGTAGCAGTAGCTTTGACAGTTTTGGGGACTGGATTAGCAAACACAACTGATGTAAAGGCTGACTTAAGTACTCAGGAACATCCTAGAGTAACAAAAGCGAGAGAAGAAGCTCTCGAGGAAGTTTTACGTAGTTGGGATTATGGATCTGTAAAAGCTGCTTTGGCAGGCTCTTATCGTAAAAACTTACAACTTGAAAACACTATTAAGCAGAAAGATAAAGAATTATCTTTCTTATCCAAAGTTTTGGATGAGGCTGCAAAAAAATATAGAGAATCTAGCGACAAGTATAAACAAGAGATTGGACAGCTAAAAGCAGCAGCAGAAGCAGAAGCTCAA…
mrp93	ATGTCTAAAAGAAATCCAAACAAACACTACTCACTGAGAAAGTTAAAAACAGGTACTGCATCAGTAGCAGTAGCTTTGACAGTTTTGGGGACTGGATTAGCAAACACAACTGATGTAAAGGCTGACTTAAGTACTCAGGAACATCCTAGAGTAACAAAAGCGAGAGAAGAAGCTCTCGAGGAAGTTTTACGTAGTTGGGATTATGGATCTGTAAAAGCTGCCTTGGCAGGCTCTTATCGTAAAAACTTACAGCTTGAAAACACTATTAAGCAGAAAGATAAAGAATTATCTTTCTTATCCAAAGTTTTGGATGAGGCTGCAAAAAAATATAGAGAATCTAGCGACAAGTATAAACAAGAGATTGGACAGCTAAAAGCAGCAGCAGAAGCAGAAGCTCAA…
mrp94	ATGTCTAAAAGAAATCCAAACAAACACTACTCACTGAGAAAGTTAAAAACAGGTACTGCATCAGTAGCAGTAGCTTTGACAGTTTTGGGGACTGGATTAGCAAACACAACTGATGTAAAGGCTGACTTAAGTACTCAGGAACATCCTAGAGTAACAAAAGCGAGAGAAGAAGCTCTCGAGGAAGTTTTACGTAGTTGGGATTATGGATCTGTAAAAGCTGCCTTGGCAGGCTCTTATCGTAAAAACTTACAACTTGAAAACACTATTAAGCAGAAAGATAAAGAATTATCTTTCTTATCCAAAGTTTTGGATGAGGCTGCAAAAAAATATAGAGAATCTAGCGACAAGTATAAACAAGAGATTGGACAGCTAAAAGCAGCAGCAGAAGCAGAAGCTCAA…
mrp95	ATGTCTAAAAGAAATCCAAACAAACACTACTCACTGAGAAAGTTAACAACAGGTACTGCATCAGTAGCAGTAGCTTTGACAGTTTTGGGGACTGGATTAGCAAACACAACTGATGTAAAGGCTGACTTAAGTACTCAGGAACATCCTAGAGTAACAAAAGCGAGAGAAGAAGCTCTCGAGGAAGTTTTACGTAGTTGGGATTATGGATCTGTAAAAGCTGCCTTGGCAGGCTCTTATCGTAAAAACTTACAACTTGAAAACACTATTAAGCAGAAAGATAAAGAATTATCTTTCTTATCCAAAGTTTTGGATGAGGCTGCAAAAAAATATAGAGAATCTAGCGACAAGTATAAACAAGAGATTGGACAGCTAAAAGCAGCAGCAGAAGCAGAAGCTCAA…
mrp96	ATGTCTAAAAGAAATCCAAACAAACACTACTCACTGAGAAAGTTAAAAACAGGTACTGCATCAGTAGCAGTAGCTTTGACAGTTTTGGGGACTGGATTAGCAAACACAACTGATGTAAAGGCTGACTTAAGTACTCAGGAACATCCTAGAGTAACAAAAGCGAGAGAAGAAGCTCTCGAGGAAGTTTTACGTAGTTGGGATTATGGATCTGTAAAAGCTGCCTTGGCAGGCTCTTATCGTAAAAACTTACAACTTGAAAACACTATTAAGCAGAAAGATAAAGAATTATCTTTCTTATCCAAAGTTTTGGATGAGGCTGCAAAAAAATATAGAGAATCTAGCGACAAGTATAAACAAGAGATTGGACAGCTAAAAGCAGCAGCAGAAGCAGAAGCTCAA…
mrp97	ATGTCTACAAGAAATCCAAACAAACACTACTCACTGAGAAAGTTAAAAACAGGTACTGCATCAGTAGCAGTAGCTTTGACAGTTTTGGGGACTGGATTAGCAAACACAACTGATGTAAAGGCTGACTTCAGTACTCAGGAAAATCCTAGAGTAACAAAAGCGAGAGAAGAAGCTCTCGAGGAAGTTTTACGTAGTTGGGATTATGGATCTGTAAGAGCTGCCTTGGCAGGCTCTTATCGTAAAAACTTACAACTTGAAAACACTATTAAGCAGAAAGATAAAGAATTATCTTTCTTATCCAAAGTTTTGGATGAGGCTGCAAAAAAATATAGAGAATCTAGCGACAAGTATAAACAAGAGATTGGACAGCTAAAAGCAGCAGCAGAAGCAGAAGCTCAA…
mrp98	ATGTCTACAAGAAATCCAAACAAACACTACTCACTGAGAAAGTTAAAAACAGGTACTGCATCAGTAGCAGTAGCTTTGACAGTTTTGGGGACTGGATTAGCAAACACAACTGATGTAAAGGCAGACTTCAGTACTCAGGAAAATCCTAGAGTAACAAAAGCGAGAGAAGAAGCTCTCGAGGAAGTTTTACGTAGTTGGGATTATGGATCTGTAAGAGCTGCCTTGGCAGGCTCTTATCGTAAAAACTTACAACTTGAAAACACTATTAAGCAGAAAGATAAAGAATTATCTTTCTTATCCAAAGTTTTGGATGAGGCTGCAAAAAAATATAGAGAATCTAGCGACAAGTATAAACAAGAGATTGGACAGCTAAAAGCAGCAGCAGAAGCAGAAGCTCAA…
mrp99	ATGTCTAAAAGAAATCCAAACAAACTCTACTCACTGAGAAAGTTAAAAACAGGTACTGCATCAGTAGCAGTAGCTTTGACAGTTTTGGGGACTGGATTAGCAAACACAACTGATGTAAAGGCTGACTTAAGTACTCAGGAACATCCTAGAGTAACAAAAGCGAGAGAAGAAGCTCTCGAGGAAGTTTTACGTAGTTGGGATTATGGATCTGTAAAAGCTGCCTTGGCAGGCTCTTATCGTAAAAACTTACAACTTGAAAACACTATTAAGCAGAAAGATAAAGATTTATCTTTCTTATCCAAAGTTTTGGATGAGGCTGCAAAAAAATATAGAGAATCTAGCGACAAGTATAAACAAGAGATTGGACAGCTAAAAGCAGCAGCAGAAGCAGAAGCTCAA…
1	mrp2 (accession X78482.1)
2	mrp50 (accession CP000056.2)

## Sheet: emm alleles
emm allele	sequence
emm1.0	ATGGCTAAAAATAACACGAATAGACACTATTCGCTTAGAAAATTAAAAACAGGAACGGCTTCAGTAGCGGTAGCTTTGACTGTTTTAGGGGCAGGTTTTGCGAATCAAACAGAGGTTAAGGCTAACGGTGATGGTAATCTTAGGGAAGTTATAGAAGATCTTGCAGCAAACAATCCCGCAATACAAAATATACGTTTACGTCACGAAAACAAGGACTTAAAAGCGAGATTAGAGAATGCAATGGAAGTTGCAGGAAGAGATTTTAAGAGAGCTGAAGAACTTGAAAAAGCAAAACAAGCCTTAGAAGACCAGCGTAAAGATTTAGAAACTAAATTAAAAGAACTACAACAAGACTATGACTTAGCAAAGGAATCAACAAGTTGGGATAGACAAAGACTT…
emm1.0	ATGGCTAAAAATAACACGAATAGACACTATTCGCTTAGAAAATTAAAAACAGGAACGGCTTCAGTAGCGGTAGCTTTGACTGTTTTAGGGGCAGGTTTTGCGAATCAAACAGAGGTTAAGGCTAACGGTGATGGTAATCCTAGGGAAGTTATAGAAGATCTTGCAGCAAACAATCCCGCAATACAAAATATACGTTTACGTCACGAAAACAAGGACTTAAAAGCGAGATTAGAGAATGCAATGGAAGTTGCAGGAAGAGATTTTAAGAGAGCTGAAGAACTTGAAAAAGCAAAACAAGCCTTAGAAGACCAGCGTAAAGATTTAGAAACTAAATTAAAAGAACTACAACAAGACTATGACTTAGCAAAGGAATCAACAAGTTGGGATAGACAAAGACTT…
emm1.0	ATGGCTAAAAATAACACGAATAGACACTATTCGCTTAGAAAATTAAAAACAGGAACGGCTTCAGTAGCGGTAGCTTTGACTGTTTTAGGGGCAGGTTTTGCGAATCAAACAGAGGTTAAGGCTAACGGTGATGGTAATCCTAGGGAAGTTATAGAAGATCTTGCAGCAAACAATCCCGCAATACAAAATATACGTTTACGTCACGAAAACAAGGACTTAAAAGCGAGATTAGAGAATGCAATGGAAGTTGCAGGAAGAGATTTTAAGAGAGCTGAAGAACTTGAAAAAGCAAAACAAGCCTTAGAAGACCAGCGTAAAGATTTAGAAACTAAATTAAAAGAACTACAACAAGACTATGACTTAGCAAAGGAATCAACAAGTTGGGATAGACAAAGACTT…
emm1.0	ATGGCTAAAAATAACACGAATAGACACTATTCGCTTAGAAAATTAAAAACAGGAACGGCTTCAGTAGCGGTAGCTTTGACTGTTTTAGGGGCAGGTTTTGCGAATCAAACAGAGGTTAAGGCTAACGGTGATGGTAATCCTAGGGAAGTTATAGAAGATCTTGCAGCAAACAATCCCGCAATACAAAATATACGTTTACGTCACGAAAACAAGGACTTAAAAGCGAGATTAGAGAATGCAATGGAAGTTGCAGGAAGAGATTTTAAGAGAGCTGAAGAACTTGAAAAAGCAAAACAAGCCTTAGAAGACCAGCGTAAAGATTTAGAAACTAAATTAAAAGAACTACAACAAGACTATGACTTAGCAAAGGAATCAACAAGTTGGGATAGACAAAGACTT…
emm1.0	ATGGCTAAAAATAACACGAATAGACACTATTCGCTTAGAAAATTAAAAACAGGAACGGCTTCAGTAGCGGTAGCTTTGACTGTTTTAGGGGCAGGTTTTGCGAATCAAACAGAGGTTAAGGCTAACGGTGATGGTAATCCTAGGGAAGTTACAGAAGATCTTGCAGCAAACAATCCCGCAATACAAAATATACGTTTACGTCACGAAAACAAGGACTTAAAAGCGAGATTAGAGAATGCAATGGAAGTTGCAGGAAGAGATTTTAAGAGAGCTGAAGAACTTGAAAAAGCAAAACAAGCCTTAGAAGACCAGCGTAAAGATTTAGAAACTAAATTAAAAGAACTACAACAAGACTATGACTTAGCAAAGGAATCAACAAGTTGGGATAGACAAAGACTT…
emm1.0	ATGGCTAAAAATAACACGAATAGACACTATTCGCTTAGAAAATTAAAAACAGGAACGGCTTCAGTAGCGGTAGCTTTGACTGTTTTAGGGGCAGGTTTTGCGAATCAAACAGAGGTTAAGGCTAACGGTGATGGTAATCCTAGGGAAGTTATAGAAGATCTTGCAGCAAACAATCCCGCAATACAAAATATACGTTTACGTCACGAAAACAAGGACTTAAAAGCGAGATTAGAGAATGCAATGGAAGTTGCAGGAAGAGATTTTAAGAGAGCTGAAGAACTTGAAAAAGCAAAACAAGCCTTAGAAGACCAGCGTAAAGATTTAGAAACTAAATTAAAAGAACTACAACAAGACTATGACTTAGCAAAGGAATCAACAAGTTGGGATAGACAAAGACTT…
emm1.0	ATGGCTAAAAATAACACGAATAGACACTATTCGCTTAGAAAATTAAAAACAGGAACGGCTTCAGTAGCGGTAGCTTTGACTGTTTTAGGGGCAGGTTTTGCGAATCAAACAGAGGTTAAGGCTAACGGTGATGGTAATCCTAGGGAAGTTATAGAAGATCTTGCAGCAAACAATCCCGCAATACAAAATATACGTTTACGTCACGAAAACAAGGACTTAAAAGCGAGATTAGAGAATGCAATGGAAGTTGCAGGAAGAGATTTTAAGAGAGCTGAAGAACTTGAAAAAGCAAAACAAGCCTTAGAAGACCAGCGTAAAGATTTAGAAACTAAATTAAAAGAACTACAACAAGACTATGACTTAGCAAAGGAATCAACAAGTTGGGATAGACAAAGACTT…
emm1.0	TTAGGGGCAGGTTTTGCGAATCAAACAGAGGTTAAGGCTAACGGTGATGGTAATCCTAGGGAAGTTATAGAAGATCTTGCAGCAAACAATCCCGCAATACAAAATATACGTTTACGTCACGAAAACAAGGACTTAAAAGCGAGATTAGAGAATGCAATGGAAGTTGCAGGAAGAGATTTTAAGAGAGCTGAAGAACTTGAAAAAGCAAAACAAGCCTTAGAAGACCAGCGTAAAGATTTAGAAACTAAATTAAAAGAACTACAACAAGACTATGACTTAGCAAAGGAATCAACAAGTTGGGATAGACAAAGACTTGAAAAAGAGTTAGAAGAGAAAAAGGAAGCTCTTGAATTAGCGATAGACCAGGCAAGTCGGGACTACCATAGAGCTACCGCTTTA…
emm1.0	ATGGCTAAAAATAACACGAATAGACACTATTCGCTTAGAAAATTAAAAACAGGAACGGCTTCAGTAGCGGTAGCTTTGACTGTTTTAGGGGCAGGTTTTGCGAATCAAACAGAGGTTAAGGCTAACGGTGATGGTAATCCTAGGGAAGTTATAGAAGATCTTGCAGCAAACAATCCCGCAATACAAAATATACGTTTACGTCACGAAAACAAGGACTTAAAAGCGAGATTAGAGAATGCAATGGAAGTTGCAGGAAGAGATTTTAAGAGAGCTGAAGAACTTGAAAAAGCAAAACAAGCCTTAGAAGACCAGCGTAAAGATTTAGAAACTAAATTAAAAGAACTACAACAAGACTATGACTTAGCAAAGGAATCAACAAGTTGGGATAGACAAAGACTT…
emm1.0	ATGGCTAAAAATAACACGAATAGACACTATTCGCTTAGAAAATTAAAAACAGGAACGGCTTCAGTAGCGGTAGCTTTGACTGTTTTAGGGGCAGGTTTTGCGAATCAAACAGAGGTTAAGGCTAACGGTGATGGTAATCCTAGGGAAGTTATAGAAGATCTTGCAGCAAACAATCCCGCAATACAAAATATACGTTTACGTCACGAAAACAAGGACTTAAAAGCGAGATTAGAGAATGCAATGGAAGTTGCAGGAAGAGATTTTAAGAGAGCTGAAGAACTTGAAAAAGCAAAACAAGCCTTAGAAGACCAGCGTAAAGATTTAGAAACTAAATTAAAAGAACTACAACAAGACTATGACTTAGCAAAGGAATCAACAAGTTGGGATAGACAAAGACTT…
emm1.3	ATGGCTAAAAATAACACGAATAGACACTATTCGCTTAGAAAATTAAAAACAGGAACGGCTTCAGTAGCGGTAGCTTTGACTGTTTTAGGGGCAGGTTTTGCGAATCAAACAGAGGTTAAGGCTAACGGTGATGGTAGTCCTAGGGAAGTTATAGAAGATCTTGCAGCAAACAATCCCGCAATACAAAATATACGTTTACGTCACGAAAACAAGGACTTAAAAGCGAGATTAGAGAATGCAATGGAAGTTGCAGGAAGAGATTTTAAGAGAGCTGAAGAACTTGAAAAAGCAAAACAAGCCTTAGAAGACCAGCGTAAAGATTTAGAAACTAAATTAAAAGGACTACAACAAGACTATGACTTAGCAAAGGAATCAACAAGTTGGGATAGACAAAGACTT…
emm1.49	ATGGCTAAAAATAACACGAATAGACACTATTCGCTTAGAAAATTAAAAACAGGAACGGCTTCAGTAGCGGTAGCTTTGACTGTTTTAGGGGCAGGTTTTGCGAATCAAACAGAGGTTAAGGCTAACGGTGATGGTAATCCTAGGGAAGTTATAGAAGATCTTGCAGCAAACAATCCCGCAATACAAAATATACGTTTACGTCACAAAAACAAGGACTTAAAAGCGAGATTAGAGAATGCAATGGAAGTTGCAGGAAGAGATTTTAAGAGAGCTGAAGAACTTGAAAAAGCAAAACAAGCCTTAGAAGACCAGCGTAAAGATTTAGAAACTAAATTAAAAGAACTACAACAAGACTATGACTTAGCAAAGGAATCAACAAGTTGGGATAGACAAAGACTT…
emm100.0	ATGGTTAGAAAAGATACGAATAAACAGTATTCGCTTAGAAAATTAAAAACAGGTACAACCTCAGTAGCAGTTGCTTTGACTGTTTTAGGGGCAGGATTAACGGTTAACCAAACAGAAGTTAGCGCAAGAGTTACTACTCGATCTCAGGCACAGGATGCAGCAGGATTAAAAGAAAAAGCTGACAAGTATGAGGTACGGAATCATGAGTTAGAACATAATAATGAGAAGTTAAAAACTGAGAATAGTGATTTAAAAACTGAGAATAGTAAGTTAACAAGTGAGAAGGAAGAGTTAACACAGGAGAAGGAAGACTTAACACAGGAGAAACAGAGGTTAACACGGGAGAATCGTGGGTTAACAAGTGAGAAGGAAGATTTAACACAGAAGAATCGTGAGTTA…
emm100.0	ATGGTTAGAAAAGATACGAATAAACAGTATTCGCTTAGAAAATTAAAAACAGGTACAACCTCAGTAGCAGTTGCTTTGACTGTTTTAGGGGCAGGATTAACGGTTAACCAAACAGAAGTTAGCGCAAGAGTTACTACTCGATCTCAGGCACAGGATGCAGCAGGATTAAAAGAAAAAGCTGACAAGTATGAGGTACGGAATCATGAGTTAGAACATAATAATGAGAAGTTAAAAACTGAGAATAGTGATTTAAAAACTGAGAATAGTAAGTTAACAAGTGAGAAGGAAGAGTTAACACAGGAGAAGGAAGACTTAACACAGGAGAAACAGAGGTTAACACGGGAGAATCGTGGGTTAACAAGTGAGAAGGAAGATTTAACACAGAAGAATCGTGAGTTA…
emm100.2	ATGGTTAGAAAAGATACGAATAGACAGTATTCGCTTAGAAAATTAAAAACAGGAACGGCTTCAGTAGCGGTTGCTTTGAGTGTTTTAGGGGCAGGATTAACGGTTGACCAAACAGAAGTTAGCGCAAGAGTTACTACTCGATCTCAGGCACAGGATGCAGCAGGATTAAAAAAAAGAGCTGACGAGTATGAGGTACAGAATCATGAGTTAAAACATAATAATGAGAAGTTAACAAGTGAGAATAGTGATTTAAAAAATGAGAATAGTAGGTTAACAAGTGAGAAGGAAGAGTTAACACAGGAGAAGGACGACTTAACACAGGAGAAACAGAGGTTAACACGGGAGAATCGTGTGTTAACAAATGATAAGGAAGATTTAACACAGAAGAATCATAGGTTA…
emm100.2	ATGGTTAGAAAAGATACGAATAGACAGTATTCGCTTAGAAAATTAAAAACAGGAACGGCTTCAGTAGCGGTTGCTTTGAGTGTTTTAGGGGCAGGATTAACGGTTGACCAAACAGAAGTTAGCGCAAGAGTTACTACTCGATCTCAGGCACAGGATGCAGCAGGATTAAAAAAAAGAGCTGACGAGTATGAGGTACAGAATCATGAGTTAAAACATAATAATGAGAAGTTAACAAGTGAGAATAGTGATTTAAAAAATGAGAATAGTAGGTTAACAAGTGAGAAGGAAGAGTTAACACAGGAGAAGGACGACTTAACACAGGAGAAACAGAGGTTAACACGGGAGAATCGTGTGTTAACAAATGATAAGGAAGATTTAACACAGAAGAATCATAGGTTA…
emm100.5	ATGGTTAGAAAAGATACGAATAAACAGTATTCGCTTAGAAAATTAAAAACAGGTACAACCTCAGTAGCAGTTGCTTTGACTGTTTTAGGGGCAGGATTAACGGTTAACCAAACAGAAGTTAGCGCAAGAGTTACTACTCGATCTCAGGCACAGGATGCAGCAGGATTAAAAGAAAAAGCTGACAAGTATGAGGTACGGAATCATGAGTTAGAACATAATAATGAGAAGTTAAAAACTGAGAATAGTAAGTTAACAAGTGAGAAGGAAGAGTTAACACAGGAGAAGGAAGAGTTAACACAGGAGAAGGAAGAGTTAACACAGGAGAAACAGAGGTTAACACGGGAGAATCGTGGGTTAACAAGTGAGAAGGAAGATTTAACACAGAAGAATCGTGAGTTA…
emm100.5	ATGGTTAGAAAAGATACGAATAAACAGTATTCGCTTAGAAAATTAAAAACAGGTACAACCTCAGTAGCAGTTGCTTTGACTGTTTTAGGGGCAGGATTAACGGTTAACCAAACAGAAGTTAGCGCAAGAGTTACTACTCGATCTCAGGCACAGGATGCAGCAGGATTAAAAGAAAAAGCTGACAAGTATGAGGTACGGAATCATGAGTTAGAACATAATAATGAGAAGTTAAAAACTGAGAATAGTAAGTTAACAAGTGAGAAGGAAGAGTTAACACAGGAGAAGGAAGACTTAACACAGGAGAAACAGAGGTTAACACGGGAGAATCGTGGGTTAACAAGTGAGAAGGAAGATTTAACACAGAAGAATCGTGAGTTAACAAAGGAGAAGGAAGAACTT…
emm100.6	ATGGTTAGAAAAGATACGAATAAACAGTATTCGCTTAGAAAATTAAAAACAGGTACAACCTCAGTAGCAGTTGCTTTGACTGTTTTAGGGGCAGGATTAACGGTTAACCAAACAGAAGTTAGCGCAAGAGTTACTACTCGATCTCAGGCACAGGATGCAGCAGGATTAAAAGAAAAAGCTGACCAGTATGAGGTACGGAATCATGAGTTAGAACATAATAATGAGAAGTTAAAAACTGAGAATAGTGATTTAAAAGCTGAGAATAGTAAGTTAACAAGTGAGAAGGAAGAGTTAACACAGGAGAAGGAAGACTTAACACAGGAGAAACAGAGGTTAACACGGGAGAATCGTGGGTTAACAAGTGAGAAGGAAGATTTAACACAGAAGAATCGTGAGTTA…
emm101.0	ATGGTTAGAAAAGATACGAATAGACACTATTCGCTTAGAAAATTAAAAACAGGTACAACCTCAGTAGCAGTTGCTTTGACTGTTTTAGGGGCAGGGTTTGCGAATCAAACAGAGGTTAAGGCTGCTGATCACCCTAGCTATACCGCTGCTAAAGATGAAGTACTAAGTAAGTTCTCTGTACCGGGTCATGTTTGGGCACATGAAAGAGAAAAAAATGACAAACTTAGCTCGGAAAATGAAGGGCTTAAGGCTGGTTTACAGGAAAAGGAACAAGAGTTAAAAAACCTTAAAGCTGATGTTGAGAAGCTTAAAGATGCTGCTGAGTTGGAACGACTTAAAAACGAGAGACATGATCATGATGAGTTGGAACGACTTAAAAACGAGAGACATGATCATGAC…
emm101.0	ATGGTTAGAAAAGATACGAATAGACACTATTCGCTTAGAAAATTAAAAACAGGTACAACCTCAGTAGCAGTTGCTTTGACTGTTTTAGGGGCAGGGTTTGCGAATCAAACAGAGGTTAAGGCTGCTGATCACCCTAGCTATACCGCTGCTAAAGATGAAGTACTAAGTAAGTTCTCTGTACCGGGTCATGTTTGGGCACATGAAAGAGAAAAAAATGACAAACTTAGCTCGGAAAATGAAGGGCTTAAGGCTGGTTTACAGGAAAAGGAACAAGAGTTAAAAAACCTTAAAGCTGATGTTGAGAAGCTTAAAGATGCTGCTGAGTTGGAACGACTTAAAAACGAGAGACATGATCATGACAAAAGAGAAGCAGAGCGAAAAGCTTTAGAAGACAAATTA…
emm101.0	ATGGTTAGAAAAGATACGAATAGACACTATTCGCTTAGAAAATTAAAAACAGGTACAACCTCAGTAGCAGTTGCTTTGACTGTTTTAGGGGCAGGGTTTGCGAATCAAACAGAGGTTAAGGCTGCTGATCACCCTAGCTATACCGCTGCTAAAGATGAAGTACTAAGTAAGTTCTCTGTACCGGGTCATGTTTGGGCACATGAAAGAGAAAAAAATGACAAACTTAGCTCGGAAAATGAAGGGCTTAAGGCTGGTTTACAGGAAAAGGAACAAGAGTTAAAAAACCTTAAAGCTGATGTTGAGAAGCTTAAAGATGCTGCTGAGTTGGAACGACTTAAAAACGAGAGACATGATCATGATGAGTTGGAACGACTTAAAAACGAGAGACATGATCATGAC…
emm101.0	ATGGTTAGAAAAGATACGAATAGACACTATTCGCTTAGAAAATTAAAAACAGGTACAACCTCAGTAGCAGTTGCTTTGACTGTTTTAGGGGCAGGGTTTGCGAATCAAACAGAGGTTAAGGCTGCTGATCACCCTAGCTATACCGCTGCTAAAGATGAAGTACTAAGTAAGTTCTCTGTACCGGGTCATGTTTGGGCACATGAAAGAGAAAAAAATGACAAACTTAGCTCGGAAAATGAAGGGCTTAAGGCTGGTTTACAGGAAAAGGAACAAGAGTTAAAAAACCTTAAAGCTGATGTTGAGAAGCTTAAAGATGCTGCTGAGTTGGAACGACTTAAAAACGAGAGACATGATCATGATGAGTTGGAACGACTTAAAAACGAGAGACATGATCATGAC…
emm101.0	ATGGTTAGAAAAGATACGAATAGACACTATTCGCTTAGAAAATTAAAAACAGGTACAACCTCAGTAGCAGTTGCTTTGACTGTTTTAGGGGCAGGGTTTGCGAATCAAACAGAGGTTAAGGCTGCTGATCACCCTAGCTATACCGCTGCTAAAGATGAAGTACTAAGTAAGTTCTCTGTACCGGGTCATGTTTGGGCACATGAAAGAGAAAAAAATGACAAACTTAGCTCGGAAAATGAAGGGCTTAAGGCTGGTTTACAGGAAAAGGAACAAGAGTTAAAAAACCTTAAAGCTGATGTTGAGAAGCTTAAAGATGCTGCTGAGTTGGAACGACTTAAAAACGAGAGACATGATCATGACAAAAGAGAAGCAGAGCGAAAAGCTTTAGAAGACAAATTA…
emm101.0	ATGGTTAGAAAAGATACGAATAGACACTATTCGCTTAGAAAATTAAAAACAGGTACAACCTCAGTAGCAGTTGCTTTGACTGTTTTAGGGGCAGGGTTTGCGAATCAAACAGAGGTTAAGGCTGCTGATCACCCTAGCTATACCGCTGCTAAAGATGAAGTACTAAGTAAGTTCTCTGTACCGGGTCATGTTTGGGCACATGAAAGAGAAAAAAATGACAAACTTAGCTCGGAAAATGAAGGGCTTAAGGCTGGTTTACAGGAAAAGGAACAAGAGTTAAAAAACCTTAAAGCTGATGTTGAGAAGCTTAAAGATGCTGCTGAGTTGGAACGACTTAAAAACGAGAGACATGATCATGATGAGTTGGAACGACTTAAAAACGAGAGACATGATCATGAC…
emm101.1	TTGACTGTTTTAGGGGCAGGGTTTGCGAATCAAACAGAGGTTAAGGCTGCTGATCACCCTAACTATACCGCTGCTAAAGATGAAGTACTAAGTAAGTTCTCTGTACCGGGTCATGTTTGGGCACATGAAAGAGAAAAAAATGACAAACTTAGATTGGAAAAGGAAGAGCTTAAGACTGATTTACAGAAAAAGGAACGAGAGTTAGAAGGCCTTAAAGGTGATGTTGAGAAGCTTAAAGATGAAGTTGCGTTGGAACGACTTAAAAACGAGAGACATGATCATGACGAAGAAGCTGAGTTGAATCGACTTAGAGAAGAGAGACATGATCATGACAAAAAAGAAGCAGAGCGAAAAGCTTTAGAAGACAAATTAGCGGATAAGCAAGAACATCTTGACGGT…
emm102.2	ATGGCTAGAAAAGATACGAATAAACAGTATTCGCTTAGAAAATTAAAAACAGGTACAGCATCAGTAGCGGTCGCTGTGGCTGTTTTAGGAGCAGGCTTTGCAAACCAAACAACAGTTAAGGCGGACAATCCGAGCTCTGTCCCTGTCAAAAAGGCAGCAGAATTATATGACAAAATTAAAGAACTTGAAGAGGGAAGAGAAGAATTATTAAATGATTTAGATAAAGTTAAAGAAGAGCATAAAAAAGATCATGAAAAACTTGAAAAAAAAGCAGAAGATGTAGAACGTCACTACCTCAGACAACTAGATCAAGATCATAAAGAACAACAAGAACGTCAAAAAAATCTAGAGGAACTCGAACGTCAAAGTCAACGAGAAGTAGAAAAACGTTATCAAGAA…
emm102.2	ATAATGGCTAGAAAAGATACGAATAAACAGTATTCGCTTAGAAAATTAAAAACAGGTACAGCATCAGTAGCGGTCGCTGTGGCTGTTTTAGGAGCAGGCTTTGCAAACCAAACAACAGTTAAGGCGGACAATCCGAGCTCTGTCCCTGTCAAAAAGGCAGCAGAATTATATGACAAAATTAAAGAACTTGAAGAGGGAAGAGAAGAATTATTAAATGATTTAGATAAAGTTAAAGAAGAGCATAAAAAAGATCATGAAAAACTTGAAAAAAAAGCAGAAGATGTAGAACGTCACTACCTCAGACAACTAGATCAAGATCATAAAGAACAACAAGAACGTCAAAAAAATCTAGAGGAACTCGAACGTCAAAGTCAACGAGAAGTAGAAAAACGTTATCAA…
emm102.2	ATAATGGCTAGAAAAGATACGAATAAACAGTATTCGCTTAGAAAATTAAAAACAGGTACAGCATCAGTAGCGGTCGCTGTGGCTGTTTTAGGAGCAGGCTTTGCAAACCAAACAACAGTTAAGGCGGACAATCCGAGCTCTGTCCCTGTCAAAAAGGCAGCAGAATTATATGACAAAATTAAAGAACTTGAAGAGGGAAGAGAAGAATTATTAAATGATTTAGATAAAGTTAAAGAAGAGCATAAAAAAGATCATGAAAAACTTGAAAAAAAAGCAGAAGATGTAGAACGTCACTACCTCAGACAACTAGATCAAGATCATAAAGAACAACAAGAACGTCAAAAAAATCTAGAGGAACTCGAACGTCAAAGTCAACGAGAAGTAGAAAAACGTTATCAA…
emm102.3	ATGGCTAGAAAAGATACGAATAAACAGTATTCGCTTAGAAAATTAAAAACAGGTACAGCATCAGTAGCGGTCGCTGTGGCTGTTTTAGGAGCAGGCTTTGCAAACCAAACAACAGTTAAGGCGGACAATCCGAGCTCTGTCCCTGTCAAAAAGGCAGCAGAATTATATAACAAAATTAAAGAACTTGAAGAGGGAAGAGAAGAATTATTAAATGATTTAGATAAAGTTAAAGAAGAGCATAAAAAAGATCATGAAAAACTTGAAAAAAAAGCAGAAGATGTAGAACGTCACTACCTCAGACAACTAGATCAAGATCATAAAGAACAACAAGAACGTCAAAAAAATCTAGAGGAACTCGAACGTCAAAGTCAACGAGAAGTAGAAAAACGTTATCAAGAA…
emm102.7	ATGGCTAGAAAAGATACGAATAAACAGTATTCGCTTAGAAAATTAAAAACAGGTACAGCATCAGTAGCGGTCGCTGTGGCTGTTTTAGGAGCAGGCTTTGCAAACCAAACAACAGTTAAGGCGGACAATCCGAGCTCTGTCCCTGTCAAAAAGGCAGCAGAATTATATGACAAAATTAAAGAACTTGAAGAGGGAAGAGAAGAATTATTAAATGATTTAGATAAAGTTAAAGAAGAGCATAAAAAAGATTTAGATAAAGTTAAAGAAGAGCATAAAAAAGATCATGAAAAACTTGAAAAAAAAGCAGAAGATGTAGAACGTCACTACCTCAGACAACTAGATCAAGATCATAAAGAACAACAAGAACGTCAAAAAAATCTAGAGGAACTCGAACGTCAA…
emm103.0	ATGGCTAGAAAAGATACGAATAAACAGTATTCGCTTAGAAAATTAAAAACAGGTACAGCATCAGTAGCGGTTGCTGTGGCTGTTTTAGGAGTAGGCTTTACAAACCAAACAGAAGTTAAGGCGGATTCACCCAGAGATGTAACCAGCGATTTGACTACTTCAATGTGGAAGAAAAAAGCAGAGGAAGCTGAAGCAAAAGCTAGCAAATTTGAAAAGCAGCTTGAAGACTACAAAAAAGCGCAAAAGGATTACTATGAAATAGAAGAAAAGTTAGAACAGTTCGGACGTGATTATGATAAGTTAGAAAAAGAAAATAAAGAGTACGCAAGTCAACTTGATAAAAATCAAGAAGAACGCGAAAAATTAGAGCTTGAATACCTCAGAAAATCAGATAAAGAG…
emm103.0	ATGGCTAGAAAAGATACGAATAAACAGTATTCGCTTAGAAAATTAAAAACAGGTACAGCATCAGTAGCGGTCGCTGTGGCTGTTTTAGGAGCAGGCTTTACAAACCAAACAGAAGTTAAGGCGGATTCACCCAGAGATGTAACCAGCGATTTGACTACTTCAATGTGGAAGAAAAAAGCAGAGGAAGCTGAAGCAAAAGCTAGCAAATTTGAAAAGCAGCTTGAAGACTACAAAAAAGCGCAAAAGGATTACTATGAAATAGAAGAAAAGTTAGAACAGTTCGGACGTGATTATGATAAGTTAGAAAAAGAAAATAAAGAGTACGCAAGTCAACTTGGTAAAAATCAAGAAGAACGCGAAAAATTAGAGCTTGAATACCTCAGAAAATCAGATAAAGAG…
emm103.0	ATGGCTAGAAAAGATACGAATAAACAGTATTCGCTTAGAAAATTAAAAACAGGTACAGCATCAGTAGCGGTCGCTGTGGCTGTTTTAGGAGCAGGCTTTACAAACCAAACAGAAGTTAAGGCGGATTCACCCAGAGATGTAACCAGCGATTTGACTACTTCAATGTGGAAGAAAAAAGCAGAGGAAGCTGAAGCAAAAGCTAGCAAATTTGAAAAGCAGCTTGAAGACTACAAAAAAGCGCAAAAGGATTACTATGAAATAGAAGAAAAGTTAGAACAGTTCGGACGTGATTATGATAAGTTAGAAAAAGAAAATAAAGAGTACGCAAGTCAACTTGGTAAAAATCAAGAAGAACGCGAAAAATTAGAGCTTGAATACCTCAGAAAATCAGATAAAGAG…
emm103.0	ATGGCTAGAAAAGATACGAATAAACAGTATTCGCTTAGAAAATTAAAAACAGGTACAGCATCAGTAGCGGTCGCTGTGGCTGTTTTAGGAGCAGGCTTTACAAACCAAACAGAAGTTAAGGCGGATTCACCCAGAGATGTAACCAGCGATTTGACTACTTCAATGTGGAAGAAAAAAGCAGAGGAAGCTGAAGCAAAAGCTAGCAAATTTGAAAAGCAGCTTGAAGACTACAAAAAAGCGCAAAAGGATTACTATGAAATAGAAGAAAAGTTAGAACAGTTCGGACGTGATTATGATAAGTTAGAAAAAGAAAATAAAGAGTACGCAAGTCAACTTGGTAAAAATCAAGAAGAACGCGAAAAATTAGAGCTTGAATACCTCAGAAAATCAGATAAAGAG…
emm103.0	ATGGCTAGAAAAGATACGAATAAACAGTATTCGCTTAGAAAATTAAAAACAGGTACAGCATCAGTAGCGGTCGCTGTGGCTGTTTTAGGAGCAGGCTTTACAAACCAAACAGAAGTTAAGGCGGATTCACCCAGAGATGTAACCAGCGATTTGACTACTTCAATGTGGAAGAAAAAAGCAGAGGAAGCTGAAGCAAAAGCTAGCAAATTTGAAAAGCAGCTTGAAGACTACAAAAAAGCGCAAAAGGATTACTATGAAATAGAAGAAAAGTTAGAACAGTTCGGACGTGATTATGATAAGTTAGAAAAAGAAAATAAAGAGTACGCAAGTCAACTTGGTAAAAATCAAGAAGAACGCGAAAAATTAGAGCTTGAATACCTCAGAAAATCAGATAAAGAG…
emm103.0	ATGGCTAGAAAAGATACGAATAAACAGTATTCGCTTAGAAAATTAAAAACAGGTACAGCATCAGTAGCGGTCGCTGTGGCTGTTTTAGGAGCAGGCTTTACAAACCAAACAGAAGTTAAGGCGGATTCACCCAGAGATGTAACCAGCGATTTGACTACTTCAATGTGGAAGAAAAAAGCAGAGGAAGCTGAAGCAAAAGCTAGCAAATTTGAAAAGCAGCTTGAAGACTACAAAAAAGCGCAAAAGGATTACTATGAAATAGAAGAAAAGTTAGAACAGTTCGGACGTGATTATGATAAGTTAGAAAAAGAAAATAAAGAGTACGCAAGTCAACTTGGTAAAAATCAAGAAGAACGCGAAAAATTAGAGCTTGAATACCTCAGAAAATCAGATAAAGAG…
emm103.0	ATGGCTAGAAAAGATACGAATAAACAGTATTCGCTTAGAAAATTAAAAACAGGTACAGCATCAGTAGCGGTCGCTGTGGCTGTTTTAGGAGCAGGCTTTACAAACCAAACAGAAGTTAAGGCGGATTCACCCAGAGATGTAACCAGCGATTTGACTACTTCAATGTGGAAGAAAAAAGCAGAGGAAGCTGAAGCAAAAGCTAGCAAATTTGAAAAGCAGCTTGAAGACTACAAAAAAGCGCAAAAGGATTACTATGAAATAGAAGAAAAGTTAGAACAGTTCGGACGTGATTATGATAAGTTAGAAAAAGAAAATAAAGAGTACGCAAGTCAACTTGGTAAAAATCAAGAAGAACGCGAAAAATTAGAGCTTGAATACCTCAGAAAATCAGATAAAGAG…
emm104.0	ATGGCTAGAAAAGATACGAATAAACAGTATTCGCTTAGAAAATTAAAAACAGGTACAGCCTCAGTAGCAGTTGCTTTGACTGTTTTAGGAGCAGGCTTTGCAAACCAAACAGAAGTTAAGGCTGAAGGGGTTAATCGACATAACAGTGAACAGAATACCTGGGAGAAGAGGTATCGAGAGCTATCTGAAGACCATGCTTTACTTGAAGCAACTATTGACGACATAAGTTTGGAAAACGAAAAACTCAAGAGTGAGAATAAGAAAAATTTAGAAGATCTTAGCAAAGAAAATCAAGGAAAGCTCGAAAAATTGGAGCTTGACTATCTCAAAAAACTAGATCGCGAGCACAAAGAGCACCAAAAAGAACAACAACAACAACAACAAGAACAAGAAGAGCGA…
emm104.0	ATAATGGCTAGAAAAGATACGAATAAACAGTATTCGCTTAGAAAATTAAAAACAGGTACAGCCTCAGTAGCAGTTGCTTTGACTGTTTTAGGAGCAGGCTTTGCAAACCAAACAGAAGTTAAGGCTGAAGGGGTTAATCGACATAACAGTGAACAGAATACCTGGGAGAAGAGGTATCGAGAGCTATCTGAAGACCATGCTTTACTTGAAGCAACTATTGACGACATAAGTTTGGAAAACGAAAAACTCAAGAGTGAGAATAAGAAAAATTTAGAAGATCTTAGCAAAGAAAATCAAGGAAAGCTCGAAAAATTGGAGCTTGACTATCTCAAAAAACTAGATCACGAGCACAAAGAGCACCAAAAAGAACAACAACAACAACAACAAGAACAAGAAGAG…
emm104.0	ATGGCTAGAAAAGATACGAATAAACAGTATTCGCTTAGAAAATTAAAAACAGGTACAGCCTCAGTAGCAGTTGCTTTGACTGTTTTAGGAGCAGGCTTTGCAAACCAAACAGAAGTTAAGGCTGAAGGGGTTAATCGACATAACAGTGAACAGAATACCTGGGAGAAGAGGTATCGAGAGCTATCTGAAGACCATGCTTTACTTGAAGCAACTATTGACGACATAAGTTTGGAAAACGAAAAACTCAAGAGTGAGAATAAGAAAAATTTAGAAGATCTTAGCAAAGAAAATCAAGGAAAGCTCGAAAAATTGGAGCTTGACTATCTCAAAAAACTAGATCGCGAGCACAAAGAGCACCAAAAAGAACAACAACAACAACAACAAGAACAAGAAGAGCGA…
emm105.0	ATGGTTAGAAAAGATACGAATAAACAGTATTCGCTTAGAAAATTAAAAAAAGGCACTGCTTCAGTAGCAGTGGCTTTGAGTGTAATAGGGGCAGGATTAGTTGTCAATACTAATGAAGTTAGTGCAGAAGTGAATACTAGGAGCCGGGCACAAGATGCGGGCTACCAAAAAGGCCGTGCTGACAAGCTTGAGACAGAAAACCATGGGTTAAAATTTCAGAATGAGAAGTTACAAAATCAGAATAATGACTTAAAAACTCAGACTGCTACTTTAACAAGTGAGAATAAAACGCTTCAAGGACAAGTAGCAGCAGGCCAGAAAGAACTAGAAGAACAAAAAGAACAAAATAAAGCTCTTGAAAAAAAAGCAGCGGAAAAGGAACAAGATAATAAAGCGTTA…
emm105.0	ATGGTTAGAAAAGATACGAATAAACAGTATTCGCTTAGAAAATTAAAAAAAGGCACTGCTTCAGTAGCAGTGGCTTTGAGTGTAATAGGGGCAGGATTAGTTGTCAATACTAATGAAGTTAGTGCAGAAGTGAATACTAGGAGCCGGGCACAAGATGCGGGCTACCAAAAAGGCCGTGCTGACAAGCTTGAGACAGAAAACCATGGGTTAAAATTTCAGAATGAGAAGTTACAAAATCAGAATAATGACTTAAAAACTCAGACTGCTACTTTAACAAGTGAGAATAAAACGCTTCAAGGACAAGTAGCAGCAGGCCAGAAAGAACTAGAAGAACAAAAAGAACAAAATAAAGCTCTTGAAAAAAAAGCAGCGGAAAAGGAACAAGATAATAAAGCGTTA…
emm106.0	ATGGCTAGAAAAGATACGAATAAACAGTATTCGCTTAGAAAATTAAAAACAGGTACAGCATCAGTAGCGGTCGCTGTGGCTGTTTTAGGAGCAGGCTTTGCAAACCAAACAGAAGTTAAGGCTACTACGGGCTCCCAGAAACAGAACGTTTCTAGTAATGGGAGAATATATGAAATATATGATGAGCTACAGACTAAATATGATGAGCTACAGACTAAACATGAGGAGCTATTGGGTGAAAATGATGCTCTTAAAGAAAAACTAGATAAAGATCAAGAAGAACGCGAAAAAATAGAGCTTAACTATCTCAAAAAACTAGATAAAAATCAAGAAGAACGCGAAAAATTAGAGCTTGACTATCTCAAAAAACTAGATCACGAGCACAAAGAGCACCAAAAA…
emm106.0	ATAATGGCTAGAAAAGATACGAATAAACAGTATTCGCTTAGAAAATTAAAAACAGGTACAGCATCAGTAGCGGTCGCTGTGGCTGTTTTAGGAGCAGGCTTTGCAAACCAAACAGAAGTTAAGGCTACTACGGGCTCCCAGAAACAGAACGTTTCTAGTAATGGGAGAATATATGAAATATATGATGAGCTACAGACTAAATATGATGAGCTACAGACTAAACATGAGGAGCTATTGGGTGAAAATGATGCTCTTAAAGAAAAACTAGATAAAGATCAAGAAGAACGCGAAAAAATAGAGTTTGACTATCTCAAAAAACTAGATCACGAGCACAAAGAGCACCAAAAAGAACAACAAGAACAAGAAGAGCGACAAAAAAATCAAGAACAGCTCGAACGC…
emm108.0	ATGGTTAGAAAAGATACGAATAAACAGTATTCGCTTAGAAAATTAAAAACAGGTACAGCTTCAGTAGCGGTCGCTGTGGCTGTTTTAGGAGCAGGGTTTGCGAATCAAACAGAGGTTAAGGCGAAAGAGCATGAGAGCGTAACACGAGCCAGAGAAGCGGCTATCAGACAGATGATGCAACAAGGGGGGAGAGATTTTGCACCTCTGTTAGCAGATACAATTCGAGATAATAACAATTTAAGAGAAACGCTTGACGAAACTAAAAAAGAAATTGACGATCTTAAATCGGAAAATGAAGGGCTTGGGACTACTTTACAGAAAAAGGAACAAGAGTTAAAAGGCCTTAAAGATGATGCTGAGTTGCAACGACTTAAAAACGAGAGACATGAAGAAGCAGAG…
emm108.0	ATGGTTAGAAAAGATACGAATAAACAGTATTCGCTTAGAAAATTAAAAACAGGTACAGCTTCAGTAGCGGTCGCTGTGGCTGTTTTAGGAGCAGGGTTTGCGAATCAAACAGAGGTTAAGGCGAAAGAGCATGAGAGCGTAACACGAGCCAGAGAAGCGGCTATCAGACAGATGATGCAACAAGGGGGGAGAGATTTTGCACCTCTGTTAGCAGATACAATTCGAGATAATAACAATTTAAGAGAAACGCTTGACGAAACTAAAAAAGAAATTGACGATCTTAAATCGGAAAATGAAGGGCTTGAGACTACTTTACAGAAAAAGGAACAAGAGTTAAAAGGCCTTAAAGATGATGCTGAGTTGCAACGACTTAAAAACGAGAGACATGAAGAAGCAGAG…
emm108.0	ATGGTTAGAAAAGATACGAATAAACAGTATTCGCTTAGAAAATTAAAAACAGGTACAGCTTCAGTAGCGGTCGCTGTGGCTGTTTTAGGAGCAGGGTTTGCGAATCAAACAGAGGTTAAGGCGAAAGAGCATGAGAGCGTAACACGAGCCAGAGAAGCGGCTATCAGACAGATGATGCAACAAGGGGGGAGAGATTTTGCACCTCTGTTAGCAGATACAATTCGAGATAATAACAATTTAAGAGAAACGCTTGACGAAACTAAAAAAGAAATTGACGATCTTAAATCGGAAAATGAAGGGCTTGGGACTACTTTACAGAAAAAGGAACAAGAGTTAAAAGGCCTTAAAGATGATGCTGAGTTGCAACGACTTAAAAACGAGAGACATGAAGAAGCAGAG…
emm108.1	ATAATGGTTAGAAAAGATACGAATAAACAGTATTCGCTTAGAAAATTAAAAACAGGTACAGCTTCAGTAGCGGTCGCTGTGGCTGTTTTAGGAGCAGGGTTTGCGAATCAAACAGAGGTTAAGGCGAAAGAGCATGAGAGCGTAACACGAGCCAGAGAAGCGGCTATCAGACAGATGATGCAACAAGGGGGGAGAGATTTTGCACCTCTGTTAGCAGAGACAATGAGAGATAATAACAATTTAAGAGAAACGCTTGACGAAACTAAAAAAGAAATTGACGATCTTAAATCGGAAAATGAAGGGCTTGGGACTACTTTACAGAAAAAGGAACAAGAGTTAAAAGGCCTTAAAGATGATGCTGAGTTGCAACGACTTAAAAACGAGAGACATGAAGAAGCA…
emm108.1	ATGGTTAGAAAAGATACGAATAAACAGTATTCGCTTAGAAAATTAAAAACAGGTACAGCTTCAGTAGCGGTCGCTGTGGCTGTTTTAGGAGCAGGGTTTGCGAATCAAACAGAGGTTAAGGCGAAAGAGCATGAGAGCGTAACACGAGCCAGAGAAGCGGCTATCAGACAGATGATGCAACAAGGGGGGAGAGATTTTGCACCTCTGTTAGCAGAGACAATGAGAGATAATAACAATTTAAGAGAAACGCTTGACGAAACTAAAAAAGAAATTGACGATCTTAAATCGGAAAATGAAGGGCTTGGGACTACTTTACAGAAAAAGGAACAAGAGTTAAAAGGCCTTAAAGATGATGCTGAGTTGCAACGACTTAAAAACGAGAGACATGAAGAAGCAGAG…
emm109.1	ATGGCTAGAAAAGATACGAATAAACAGTATTCGCTTAGAAAATTAAAAACAGGTACAGCATCCGTAGCGGTCGCTGTGGCTGTTTTAGGAGCAGGCTTTGCAAGCCAAACAGAAGTTAAGGCGGAGTCTCCAAAAAGTGCTGATAACTTAGCGAAGGAATACAACACATTGCTTACTGAAAATGAGAAACTCAGAGAAGAGCTCCAACAGTATTATGCATTAATTGATGCTAAAGAAGAAGAACCTAGGTATAAAGCATTGAGAGGCGAAAATCAAGATCTTCGGGAAAAAGAAGGAAAATACCAGGATAAAATAAAAAAATTAGAAGAAAAAGAGAAAAATCTAGAAAAAAAATCAGAAGATGTAGAACGTCACTATCTTAAAAAACTAGATCAAGAA…
emm109.1	ATGGCTAGAAAAGATACGAATAAACAGTATTCGCTTAGAAAATTAAAAACAGGTACAGCATCCGTAGCGGTCGCTGTGGCTGTTTTAGGAGCAGGCTTTGCAAGCCAAACAGAAGTTAAGGCGGAGTCTCCAAAAAGTGCTGATAACTTAGCGAAGGAATACAACACATTGCTTACTGAAAATGAGAAACTCAGAGAAGAGCTCCAACAGTATTATGCATTAATTGATGCTAAAGAAGAAGAACCTAGGTATAAAGCATTGAGAGGCGAAAATCAAGATCTTCGGGAAAAAGAAGGAAAATACCAGGATAAAATAAAAAAATTAGAAGAAAAAGAGAAAAATCTAGAAAAAAAATCAGAAGATGTAGAACGTCACTATCTTAAAAAACTAGATCAAGAA…
emm109.1	ATGGCTAGAAAAGATACGAATAAACAGTATTCGCTTAGAAAATTAAAAACAGGTACAGCATCCGTAGCGGTCGCTGTGGCTGTTTTAGGAGCAGGCTTTGCAAGCCAAACAGAAGTTAAGGCGGAGTCTCCAAAAAGTGCTGATAACTTAGCGAAGGAATACAACACATTGCTTACTGAAAATGAGAAACTCAGAGAAGAGCTCCAACAGTATTATGCATTAATTGATGCTAAAGAAGAAGAACCTAGGTATAAAGCATTGAGAGGCGAAAATCAAGATCTTCGGGAAAAAGAAGGAAAATACCAGGATAAAATAAAAAAATTAGAAGAAAAAGAGAAAAATCTAGAAAAAAAATCAGAAGATGTAGAACGTCACTATCTTAAAAAACTAGATCAAGAA…
emm109.1	ATGGCTAGAAAAGATACGAATAAACAGTATTCGCTTAGAAAATTAAAAACAGGTACAGCATCCGTAGCGGTCGCTGTGGCTGTTTTAGGAGCAGGCTTTGCAAGCCAAACAGAAGTTAAGGCGGAGTCTCCAAAAAGTGCTGATAACTTAGCGAAGGAATACAACACATTGCTTACTGAAAATGAGAAACTCAGAGAAGAGCTCCAACAGTATTATGCATTAATTGATGCTAAAGAAGAAGAACCTAGGTATAAAGCATTGAGAGGCGAAAATCAAGATCTTCGGGAAAAAGAAGGAAAATACCAGGATAAAATAAAAAAATTAGAAGAAAAAGAGAAAAATCTAGAAAAAAAATCAGAAGATGTAGAACGTCACTATCTTAAAAAACTAGATCAAGAA…
emm11.0	ATGGCTAGAAAAGATACGAATAAACAGTATTCGCTTAGAAAATTAAAAACAGGTACAGCATCCGTAGCGGTCGCTGTGGCTGTTTTAGGAGCAGGCTTTGCAAACCAAACAGAAGTTAAGGCAACTGAAGTTAAGGCTGCGGGGCAAAGCGCTCCTAAAGGTACAAACGTGAGCGCAGACCTATATAATTCGCTATGGGATGAAAATAAAACTCTTAGAGAAAAACAAGAAGAGTATATAACAAAAATTCAAAATGAAGAGACAAAAAATAAAGAGTTAGATAAGAAAAATAAAGAATTAGACTCTCGAGTTACAGATCTCATAGACGTAATTGAACATGACGATCAAGAACTTAAACGCAAAGATCGCATGTACGAAGCTTTCTTAAAACAGTCTAAA…
emm11.0	ATGGCTAGAAAAGATACGAATAAACAGTATTCGCTTAGAAAATTAAAAACAGGTACAGCATCCGTAGCGGTCGCTGTGGCTGTTTTAGGAGCAGGCTTTGCAAACCAAACAGAAGTTAAGGCAACTGAAGTTAAGGCTGCGGGGCAAAGCGCTCCTAAAGGTACAAACGTGAGCGCAGACCTATATAATTCGCTATGGGATGAAAATAAAACTCTTAGAGAAAAACAAGAAGAGTATATAACAAAAATTCAAAATGAAGAGACAAAAAATAAAGAGTTAGATAAGAAAAATAAAGAATTAGACTCTCGAGTTACAGATCTCATAGACGTAATTGAACATGACGATCAAGAACTTAAACGCAAAGATCGCATGTACGAAGCTTTCTTAAAACAGTCTAAA…
emm11.0	ATGGCTAGAAAAGATACGAATAAACAGTATTCGCTTAGAAAATTAAAAACAGGTACAGCATCCGTAGCGGTCGCTGTGGCTGTTTTAGGAGCAGGCTTTGCAAACCAAACAGAAGTTAAGGCAACTGAAGTTAAGGCTGCGGGGCAAAGCGCTCCTAAAGGTACAAACGTGAGCGCAGACCTATATAATTCGCTATGGGATGAAAATAAAACTCTTAGAGAAAAACAAGAAGAGTATATAACAAAAATTCAAAATGAAGAGACAAAAAATAAAGAGTTAGATAAGAAAAATAAAGAATTAGACTCTCGAGTTACAGATCTCATAGACGTAATTGAACATGACGATCAAGAACTTAAACGCAAAGATCGCATGTACGAAGCTTTCTTAAAACAGTCTAAA…
emm11.0	ATGGCTAGAAAAGATACGAATAAACAGTATTCGCTTAGAAAATTAAAAACAGGTACAGCATCCGTAGCGGTCGCTGTGGCTGTTTTAGGAGCAGGCTTTGCAAACCAAACAGAAGTTAAGGCAACTGAAGTTAAGGCTGCGGGGCAAAGCGCTCCTAAAGGTACAAACGTGAGCGCAGACCTATATAATTCGCTATGGGATGAAAATAAAACTCTTAGAGAAAAACAAGAAGAGTATATAACAAAAATTCAAAATGAAGAGACAAAAAATAAAGAGTTAGATAAGAAAAATAAAGAATTAGACTCTCGAGTTACAGATCTCATAGACGTAATTGAACATGACGATCAAGAACTTAAACGCAAAGATCGCATGTACGAAGCTTTCTTAAAACAGTCTAAA…
emm11.0	ATGGCTAGAAAAGATACGAATAAACAGTATTCGCTTAGAAAATTAAAAACAGGTACAGCATCCGTAGCGGTCGCTGTGGCTGTTTTAGGAGCAGGCTTTGCAAACCAAACAGAAGTTAAGGCAACTGAAGTTAAGGCTGCGGGGCAAAGCGCTCCTAAAGGTACAAACGTGAGCGCAGACCTATATAATTCGCTATGGGATGAAAATAAAACTCTTAGAGAAAAACAAGAAGAGTATATAACAAAAATTCAAAATGAAGAGACAAAAAATAAAGAGTTAGATAAGAAAAATAAAGAATTAGACTCTCGAGTTACAGATCTCATAGACGTAATTGAACATGACGATCAAGAACTTAAACGCAAAGATCGCATGTACGAAGCTTTCTTAAAACAGTCTAAA…
emm11.0	ATGGCTAGAAAAGATACGAATAAACAGTATTCGCTTAGAAAATTAAAAACAGGTACAGCATCCGTAGCGGTCGCTGTGGCTGTTTTAGGAGCAGGCTTTGCAAACCAAACAGAAGTTAAGGCAACTGAAGTTAAGGCTGCGGGGCAAAGCGCTCCTAAAGGTACAAACGTGAGCGCAGACCTATATAATTCGCTATGGGATGAAAATAAAACTCTTAGAGAAAAACAAGAAGAGTATATAACAAAAATTCAAAATGAAGAGACAAAAAATAAAGAGTTAGATAAGAAAAATAAAGAATTAGACTCTCGAGTTACAGATCTCATAGACGTAATTGAACATGACGATCAAGAACTTAAACGCAAAGATCGCATGTACGAAGCTTTCTTAAAACAGTCTAAA…
emm11.0	ATGGCTAGAAAAGATACGAATAAACAGTATTCGCTTAGAAAATTAAAAACAGGTACAGCATCCGTAGCGGTCGCTGTGGCTGTTTTAGGAGCAGGCTTTGCAAACCAAACAGAAGTTAAGGCAACTGAAGTTAAGGCTGCGGGGCAAAGCGCTCCTAAAGGTACAAACGTGAGCGCAGACCTATATAATTCGCTATGGGATGAAAATAAAACTCTTAGAGAAAAACAAGAAGAGTATATAACAAAAATTCAAAATGAAGAGACAAAAAATAAAGAGTTAGATAAGAAAAATAAAGAATTAGACTCTCGAGTTACAGATCTCATAGACGTAATTGAACATGACGATCAAGAACTTAAACGCAAAGATCGCATGTACGAAGCTTTCTTAAAACAGTCTAAA…
emm11.0	ATGGCTAGAAAAGATACGAATAAACAGTATTCGCTTAGAAAATTAAAAACAGGTACAGCATCCGTAGCGGTCGCTGTGGCTGTTTTAGGAGCAGGCTTTGCAAACCAAACAGAAGTTAAGGCAACTGAAGTTAAGGCTGCGGGGCAAAGCGCTCCTAAAGGTACAAACGTGAGCGCAGACCTATATAATTCGCTATGGGATGAAAATAAAACTCTTAGAGAAAAACAAGAAGAGTATATAACAAAAATTCAAAATGAAGAGACAAAAAATAAAGAGTTAGATAAGAAAAATAAAGAATTAGACTCTCGAGTTACAGATCTCATAGACGTAATTGAACATGACGATCAAGAACTTAAACGCAAAGATCGCATGTACGAAGCTTTCTTAAAACAGTCTAAA…
emm11.0	ATGGCTAGAAAAGATACGAATAAACAGTATTCGCTTAGAAAATTAAAAACAGGTACAGCATCCGTAGCGGTCGCTGTGGCTGTTTTAGGAGCAGGCTTTGCAAACCAAACAGAAGTTAAGGCAACTGAAGTTAAGGCTGCGGGGCAAAGCGCTCCTAAAGGTACAAACGTGAGCGCAGACCTATATAATTCGCTATGGGATGAAAATAAAACTCTTAGAGAAAAACAAGAAGAGTATATAACAAAAATTCAAAATGAAGAGACAAAAAATAAAGAGTTAGATAAGAAAAATAAAGAATTAGACTCTCGAGTTACAGATCTCATAGACGTAATTGAACATGACGATCAAGAACTTAAACGCAAAGATCGCATGTACGAAGCTTTCTTAAAACAGTCTAAA…
emm11.0	ATGGCTAGAAAAGATACGAATAAACAGTATTCGCTTAGAAAATTAAAAACAGGTACAGCATCCGTAGCGGTCGCTGTGGCTGTTTTAGGAGCAGGCTTTGCAAACCAAACAGAAGTTAAGGCAACTGAAGTTAAGGCTGCGGGGCAAAGCGCTCCTAAAGGTACAAACGTGAGCGCAGACCTATATAATTCGCTATGGGATGAAAATAAAACTCTTAGAGAAAAACAAGAAGAGTATATAACAAAAATTCAAAATGAAGAGACAAAAAATAAAGAGTTAGATAAGAAAAATAAAGAATTAGACTCTCGAGTTACAGATCTCATAGACGTAATTGAACATGACGATCAAGAACTTAAACGCAAAGATCGCATGTACGAAGCTTTCTTAAAACAGTCTAAA…
emm11.0	ATGGCTAGAAAAGATACGAATAAACAGTATTCGCTTAGAAAATTAAAAACAGGTACAGCATCCGTAGCGGTCGCTGTGGCTGTTTTAGGAGCAGGCTTTGCAAACCAAACAGAAGTTAAGGCAACTGAAGTTAAGGCTGCGGGGCAAAGCGCTCCTAAAGGTACAAACGTGAGCGCAGACCTATATAATTCGCTATGGGATGAAAATAAAACTCTTAGAGAAAAACAAGAAGAGTATATAACAAAAATTCAAAATGAAGAGACAAAAAATAAAGAGTTAGATAAGAAAAATAAAGAATTAGACTCTCGAGTTACAGATCTCATAGACGTAATTGAACATGACGATCAAGAACTTAAACGCAAAGATCGCATGTACGAAGCTTTCTTAAAACAGTCTAAA…
emm11.1	ATAATGGCTAGAAAAGATACGAATAAACAGTATTCGCTTAGAAAATTAAAAACAGGTACAGCATCCGTAGCGGTCGCTGTGGCTGTTTTAGGAGCAGGCTTTGCAAACCAAACAGAAGTTAAGGCTGCGGGGCAAAGCGCTCCTAAAGGTACAAACGTGAGCGCAGACCTATATAATTCGCTATGGGATGAAAATAAAACTCTTAGAGAAAAACAAGAAGAGTATATAACAAAAATTCAAAATGAAGAGACAAAAAATAAAGAGTTAGATAAGAAAAATAAAGAATTAGACTCTCGAGTTACAGATCTCATAGACGTAATTGAACATGACGATCAAGAACTTAAACGCAAAGATCGCATGTACGAAGCTTTCTTAAAACAGTCTAAAGATCAGGTTAAA…
emm11.10	ATGGCTAGAAAAGATACGAATAAACAGTATTCGCTTAGAAAATTAAAAACAGGTACAGCATCCGTAGCGGTCGCTGTGGCTGTTTTAGGAGCAGGCTTTGCAAACCAAACAGAAGTTAAGGCTGCGGGGCAAAGCGCTCCTAAAGGTACAAACGTGAGCGTAGACCTATATAATTCGCTATGGGATGAAAATAAAACTCTTAGAGAAAAACAAGAAGAGTATATAACAAAAATTCAAAATGAAGAGACAAAAAATAAAGAGTTAGATAAGAAAAATAAAGAATTAGACTCTCGAGTTACAGATCTCATAGACGTAATTGAACATGACGATCAAGAACTTAAACGCAAAGATCGCATGTACGAAGCTTTCTTAAAACAGTCTAAAGATCAGGTTAAAGAC…
emm11.12	ATGGCTAGAAAAGATACGAATAAACAGTATTCGCTTAGAAAATTAAAAACAGGTACAGCATCCGTAGCGGTCGCTGTGGCTGTTTTAGGAGCAGGCTTTGCAAACCAAACAGAAGTTAAGGCAACTGAAGTTAAGGCTGCGGGGCAAAGCGATCCTAAAGGTACAAACGTGAGCGCAGACCTATATAATTCGCTATGGGATGAAAATAAAACTCTTAGAGAAAAACAAGAAGAGTATATAACAAAAATTCAAAATGAAGAGACAAAAAATAAAGAGTTAGATAAGAAAAATAAAGAATTAGACTCTCGAGTTACAGATCTCATAGACGTAATTGAACATGACGATCAAGAACTTAAACGCAAAGATCGCATGTACGAAGCTTTCTTAAAACAGTCTAAA…
emm11.16	ATGGCTAGAAAAGATACGAATAAACAGTATTCGCTTAGAAAATTAAAAACAGGTACAGCATCCGTAGCGGTCGCTGTGGCTGTTTTAGGAGCAGGCTTTGCAAACCAAACAGAAGTTAAGGCAACTGAAGTTAAGGCTGCGGGGCAAAGCGCTCCTAAAGGTACAAACGTGATCGCAGACCTATATAATTCGCTATGGGATGAAAATAAAACTCTTAGAGAAAAACAAGAAGAGTATATAACAAAAATTCAAAATGAAGAGACAAAAAATAAAGAGTTAGATAAGAAAAATAAAGAATTAGACTCTCGAGTTACAGATCTCATAGACGTAATTGAACATGACGATCAAGAACTTAAACGCAAAGATCGCATGTACGAAGCTTTCTTAAAACAGTCTAAA…
emm11.17	ATGGCTAGAAAAGATACGAATAAACAGTATTCGCTTAGAAAATTAAAAACAGGTACAGCATCCGTAGCGGTCGCTGTGGCTGTTTTAGGAGCAGGCTTTGCAAACCAAACAGAAGTTAAGGCAACTGAAGTTAAGACTGCGGGGCAAAGCGCTCCTAAAGGTACAAACGTGAGCGCAGACCTATATAATTCGCTATGGGATGAAAATAAAACTCTTAGAGAAAAACAAGAAGAGTATATAACAAAAATTCAAAATGAAGAGACAAAAAATAAAGAGTTAGATAAGAAAAATAAAGAATTAGACTCTCGAGTTACAGATCTCATAGACGTAATTGAACATGACGATCAAGAACTTAAACGCAAAGATCGCATGTACGAAGCTTTCTTAAAACAGTCTAAA…
emm11.23	ATGGCTAGAAAAGATACGAATAAACAGTATTCGCTTAGAAAATTAAAAACAGGTACAGCATCCGTAGCGGTCGCTGTGGCTGTTTTAGGAGCAGGCTTTGCAAACCAAACAGAAGTTAAGGCAACTGAAGTTAAGGCTGCGGGGCAAAGCGCTCCTAAAGGTAAAAACGTGAGCGCAGACCTATATAATTCGCTATGGGATGAAAATAAAACTCTTAGAGAAAAACAAGAAGAGTATATAACAAAAATTCAAAATGAAGAGACAAAAAATAAAGAGTTAGATAAGAAAAATAAAGAATTAGACTCTCGAGTTACAGATCTCATAGACGTAATTGAACATGACGATCAAGAACTTAAACGCAAAGATCGCATGTACGAAGCTTTCTTAAAACAGTCTAAA…
emm110.0	ATGGCTAGAAAAGATACGAATAAACAGTATTCGCTTAGAAAATTAAAAACAGGTACAGCATCCGTAGCGGTCGCTGTGGCTGTTTTAGGAGCAGGCTTTGCAAACCAAACAGAAGTTAAGGCTGCGGGCCCGGACTCCAGCCCCCAGAACGTTTCTAGTGATAGGGACATATATGAACTACATGAAGAGCTATGGAAAGAATATGATATTCTTAAAGAAAAACTAGATAAAGATCAAGAAGAACGCGAAAAAATAGAGCTTAACTATCTCAAAAAACTAGATAAAAATCAAGAAGAACGCGAAAAATTAGAGCTTGACTATCTCAAAAAACTAGATCACGAGCACAAAGAGCACCAAAAAGAACAACAAGAACAAGAAGAGCGACAAAAAAATCAAGAA…
emm110.0	ATGGCTAGAAAAGATACGAATAAACAGTATTCGCTTAGAAAATTAAAAACAGGTACAGCATCCGTAGCGGTCGCTGTGGCTGTTTTAGGAGCAGGCTTTGCAAACCAAACAGAAGTTAAGGCTGCGGGCCCGGACTCCAGCCCCCAGAACGTTTCTAGTGATAGGGACATATATGAACTACATGAAGAGCTATGGAAAGAATATGATATTCTTAAAGAAAAACTAGATAAAGATCAAGAAGAACGCGAAAAAATAGAGCTTAACTATCTCAAAAAACTAGATAAAAATCAAGAAGAACGCGAAAAATTAGAGCTTGACTATCTCAAAAAACTAGATCACGAGCACAAAGAGCACCAAAAAGAACAACAAGAACAAGAAGAGCGACAAAAAAATCAAGAA…
emm110.0	ATGGCTAGAAAAGATACGAATAAACAGTATTCGCTTAGAAAATTAAAAACAGGTACAGCATCCGTAGCGGTCGCTGTGGCTGTTTTAGGAGCAGGCTTTGCAAACCAAACAGAAGTTAAGGCTGCGGGCCCGGACTCCAGCCCCCAGAACGTTTCTAGTGATAGGGACATATATGAACTACATGAAGAGCTATGGAAAGAATATGATATTCTTAAAGAAAAACTAGATAAAGATCAAGAAGAACGCGAAAAAATAGAGCTTAACTATCTCAAAAAACTAGATAAAAATCAAGAAGAACGCGAAAAATTAGAGCTTGACTATCTCAAAAAACTAGATCACGAGCACAAAGAGCACCAAAAAGAACAACAAGAACAAGAAGAGCGACAAAAAAATCAAGAA…
emm110.0	ATGGCTAGAAAAGATACGAATAAACAGTATTCGCTTAGAAAATTAAAAACAGGTACAGCATCCGTAGCGGTCGCTGTGGCTGTTTTAGGAGCAGGCTTTGCAAACCAAACAGAAGTTAAGGCTGCGGGCCCGGACTCCAGCCCCCAGAACGTTTCTAGTGATAGGGACATATATGAACTACATGAAGAGCTATGGAAAGAATATGATATTCTTAAAGAAAAACTAGATAAAGATCAAGAAGAACGCGAAAAAATAGAGCTTAACTATCTCAAAAAACTAGATAAAAATCAAGAAGAACGCGAAAAATTAGAGCTTGACTATCTCAAAAAACTAGATCACGAGCACAAAGAGCACCAAAAAGAACAACAAGAACAAGAAGAGCGACAAAAAAATCAAGAA…
emm111.2	ATGGTTAGAAAAGATACGAATAGACACTATTCGCTTAGAAAATTAAAAAAAGGTACTGCATCAGTAGCGGTTGCTTTAACAGTCGTAGGAGCAGGGTTAGCAAGCCAGACAGAAGTTAAGGCGGAGGATCATTGGCGAGTAGAAAACGCTAGAAATCAAGTACTAGGTAGGTCCACTGTAACTGCACCGGCTCACTTTTGGGAAAATCAAAGAAGAGAAATTGAAAAACTAAAAGGAGAAATTGACCAACTAAAGTTACTTTTAGGTAAAAGTAACTTTGATAATGATGATTTGAAGGAACGTCTTAAAGACCTTAGCGATGAAAAGCAAAAAATTCAAGAAGAGTTAGAAAACAAACAGAAAGACTATCAGCTTGCTGTAGATGGACATGCTAATACA…
emm111.2	ATGGTTAGAAAAGATACGAATAGATACTATTCGCTTAGAAAATTAAAAAAAGGTACTGCATCAGTAGCGGTTGCTTTAACAGTCGTAGGAGCAGGGTTAGCAAGCCAGACAGAAGTTAAGGCGGAGGATCATTGGCGAGCAGAAAGCGCTAGAAATCAAGTACTAGGTAGGTCCACTGTAACTGCACCGGCTCACTTTTGGGAAAATCAAAGAAGAGAAATTGAAAAACTAAAAGGAGAAATTGACCAACTAAAGTTACTTTTAGGTAAAAGTAACTTTGATAATGATGATTTGAAGGAACGTCTTAAAGACCTTAGCGATGAAAAGCAAAAAATTCAACAAGAGTTAGAAAACAAACAGAAAGACTATCAGCTTGCTGTAGATGGACATGCTAATACA…
emm111.2	ATGGTTAGAAAAGATACGAATAGATACTATTCGCTTAGAAAATTAAAAAAAGGTACTGCATCAGTAGCGGTTGCTTTAACAGTCGTAGGAGCAGGGTTAGCAAGCCAGACAGAAGTTAAGGCGGAGGATCATTGGCGAGTAGAAAGCGCTAGAAATCAAGTACTAGGTAGGTCCACTGTAACTGCACCGGCTCACTTTTGGGAAAATCAAAGAAGAGAAATTGAAAAACTAAAAGGAGAAATTGACCAACTAAAGTTACTTTTAGGTAAAAGTAACTTTGATAATGATGATTTGAAGGAACGTCTTAAAGACCTTAGCGATGAAAAGCAAAAAATTCAACAAGAGTTAGAAAACAAACAGAAAGACTATCAGCTTGCTGTAGATGGACATGCTAATACA…
emm112.2	ATGGCTAGAAAAGATACGAATAAACAGTATTCGCTTAGAAAATTAAAAACAGGTACAGCATCAGTAGCGGTCGCTGTGGCTGTTTTAGGAGCAGGCTTTGCAAACCAAACAGAAGTTAAGGCGGACAACAATAGTAGCTCTGTCTCTGTCAAAAATGAAGTAAAATTACATAACGAAATTGCAGCCCTTCAAGAGGAAAAAGAAAAATTATTAAATGAATTAGATAACGTTAAAGAAGAGCATAAAAAAGATTTAGATAAAGTTAAAGAAGAGCATAAAAAAGATCATGAAAAACTTGAAAAAAAATCAGAAGATGTAGAACGTCACTACCTCAGACAACTAGATCAAGACTATAAAGAACAACAAGAACGTCAAAAAAATCTAGAGGAACTCGAACGT…
emm112.5	ATGGCTAGAAAAGATACGAATAAACAGTATTCGCTTAGAAAATTAAAAACAGGTACAGCATCCGTAGCGGTCGCTGTGGCTGTTTTAGGAGCAGGCTTTGCAAACCAAACAGAAGTTAAGGCGGACAACAATAGTAGCTCTGTCTCTGTCAAAAATGAAGTAAAATTATATAACGAAATTGCAACCCTTCAAGAGGAAAAAGAAGGATTATTAAATGAATTAGATAACGTTAAAGAAGAGCATAAAAAAGATTTAGATAAAGTTAAAGAAGAGCATAAAAAAGATCGTGAACAACTTGAAAAAAAATCAGAAGATGTAGAACGTCACTACCTCAGACAACTAGATCAAGAACATAAAGAACAACAAGAACGTCAAAAAAATCTAGAGGAACTCGAACGC…
emm112.5	ATGGCTAGAAAAGATACGAATAAACAGTATTCGCTTAGAAAATTAAAAACAGGTACAGCATCCGTAGCGGTCGCTGTGGCTGTTTTAGGAGCAGGCTTTGCAAACCAAACAGAAGTTAAGGCGGACAACAATAGTAGCTCTGTCTCTGTCAAAAATGAAGTAAAATTATATAACGAAATTGCAACCCTTCAAGAGGAAAAAGAAGGATTATTAAATGAATTAGATAACGTTAAAGAAGAGCATAAAAAAGATTTAGATAAAGTTAAAGAAGAGCATAAAAAAGATCGTGAACAACTTGAAAAAAAATCAGAAGATGTAGAACGTCACTACCTCAGACAACTAGATCAAGAACATAAAGAACAACAAGAACGTCAAAAAAATCTAGAGGAACTCGAACGC…
emm113.0	ATGGCTAGAAAAGATACGAATAAACAGTATTCGCTTAGAAAATTAAAAACAGGTACAGCCTCCGTAGCAGTTGCTTTGACTGTTTTAGGAGCAGGCTTTGCAAACCAAACAGAAGTTAAGGCTGAGAACCGGCAAAGCGTTTCTAATGGTGGTAGCGTGAGCATAGACCAATATAATAAGCTATCGGATGAACGTAATAATCTATTGGATCAAAATGGTGATCTATTGGATCAAAATGAAATTCTTAGAAAAAAACAAGAAGAATTAGAAAAGAAAAATAAAGAGTACGCAAGTCAACTTGATAAAAATCAAGAAGAACGCGAAAAATTAGAGCTTGAATACCTCAGAAAATCAGATAAAGAGTATAAAGAGCATCAACAATATCGACAAGAACAAGAA…
emm113.0	ATGGCTAGAAAAGATACGAATAAACAGTATTCGCTTAGAAAATTAAAAACAGGTACAGCCTCCGTAGCAGTTGCTTTGACTGTTTTAGGAGCAGGCTTTGCAAACCAAACAGAAGTTAAGGCTGAGAACCGGCAAAGCGTTTCTAATGGTGGTAGCGTGAGCATAGACCAATATAATAAGCTATCGGATGAACGTAATAATCTATTGGATCAAAATGGTGATCTATTGGATCAAAATGAAATTCTTAGAAAAAAACAAGAAGAATTAGAAAAGAAAAATAAAGAGTACGCAAGCCAACTTGATAAAAATCAAGAAGAACGCGAAAAATTAGAGCTTGAATACCTCAGAAAATCAGATAAAGAGTATAAAGAGCATCAACAATATCGACAAGAACAAGAA…
emm113.0	ATGGCTAGAAAAGATACGAATAAACAGTATTCGCTTAGAAAATTAAAAACAGGTACAGCCTCCGTAGCAGTTGCTTTGACTGTTTTAGGAGCAGGCTTTGCAAACCAAACAGAAGTTAAGGCTGAGAACCGGCAAAGCGTTTCTAATGGTGGTAGCGTGAGCATAGACCAATATAATAAGCTATCGGATGAACGTAATAATCTATTGGATCAAAATGGTGATCTATTGGATCAAAATGAAATTCTTAGAAAAAAACAAGAAGAATTAGAAAAGAAAAATAAAGAGTACGCAAGTCAACTTGATAAAAATCAAGAAGAACGCGAAAAATTAGAGCTTGAATACCTCAGAAAATCAGATAAAGAGTATAAAGAGCATCAACAATATCGACAAGAACAAGAA…
emm114.0	ATGGCTAGAAAAGATACGAATAAACAGTATTCGCTTAGAAAATTAAAAACAGGTACAGCATCCGTAGCAGTTGCTGTGGCTGTTTTAGGAGCAGGCTTTGCAAACCAAACAACAGTTAAGGCGAACAGTAAGAACCCTGCCCCTGCCCCTGCCTCTGCTGTCCCTGTCAAAAAAGAAGCAACAAAATTAAGTGAAGCAGAATTATATAACAAAATTCAAGAACTTGAAGAGGGAAAAGCAGAATTATTCGATAAATTAGAAAAAGTTGAAGAAGAGAATAAAAAAGTTAAAGAAGATCATGAAAAACTTGAAAAAAAAGCAGAAGATGTAGAACGTCACTACCTCAGACAACTAGATCAAGACCATAAAGAACAACAAGAACGTCAAAAAAATCTAGAG…
emm114.1	ATGGCTAGAAAAGATACGAATAAACAGTATTCGCTTAGAAAATTAAAAACAGGTACAGCATCCGTAGCAGTTGCTGTGGCTGTTTTAGGAGCAGGCTTTGCAAACCAAACAACAGTTAAGGCGAACAGTAAGAACCCTGCCCCTGCCCCTGCTGTCCCTGTCAAAAAAGAAGCAACAAAATTAAGTGAAGCAGAATTATATAACAAAATTCAAGAACTTGAAGAGGGAAAAGCAGAATTATTCGATAAATTAGAAAAAGTTGAAGAAGAGAATAAAAAAGTTAAAGAAGATCATGAAAAACTTGAAAAAAAAGCAGAAGATGTAGAACGTCACTACCTCAGACAACTAGATCAAGACCATAAAGAACAACAAGAACGTCAAAAAAATCTAGAGGAGCTC…
emm114.2	ATGGCTAGAAAAGATACGAATAAACAGTATTCGCTTAGAAAATTAAAAACAGGTACAGCATCAGTAGCGGTCGCTGTGGCTGTTTTAGGAGCAGGCTTTGCAAACCAAACAACAGTTAAGGCGAACAGTAAGAACCCTGCCCCTGCTGTCCCTGTCAAAAAAGAAGCAACAAAATTAAGTGAAGCAGAATTATATAACAAAATTCAAGAACTTGAAGAGGGAAAAGCAGAATTATTCGATAAATTAGAAAAAGTTGAAGAAGAGAATAAAAAAGTTAAAGAAGAGCATAAAAAAGATCATGAAAAACTTGAAAAAAAAGCAGAAGATGTAGAACGTCACTACCTCAGACAACTAGATCAAGACCATAAAGAACAACAAGAACGTCAAAAAAATCTAGAG…
emm114.5	ATGGCTAGAAAAGATACGAATAAACAGTATTCGCTTAGAAAATTAAAAACAGGTACAGCATCCGTAGCAGTTGCTGTGGCTGTTTTAGGAGCAGGCTTTGCAAACCAAACAACAGTTAAGGCGAACAGTAAGAACCCTGCCCCTGCTGCCCCTGCTGTCCCTGTCAAAAAAGAAGCAACAAAATTAAGTGAAGCAGAATTACATGACAAAATTAAAAACCTTGAAGAGGAAAAAGCAGAATTATTCGAGAAATTAGATAAAGTTGAAGAAGAGCATAAAAAAGATCATGAAAAACTTGAAAAAAAATCAGAAGATGTAGAACGTCACTACCTCAGACAACTAGATCAAGAGCATAAAGAACAACAAGAACGTCAAAAAAATCTAGAGGAACTCGAACGC…
emm114.6	ATGGCTAGAAAAGATACGAATAAACAGTATTCGCTTAGAAAATTAAAAACAGGTACAGCATCCGTAGCAGTTGCTGTGGCTGTTTTAGGAGCAGGCTTTGCAAACCAAACAACAGTTAAGGCGAACAGTAAGAACCCTGCCCCTGCTGTCCCTGTCAAAAAAGAAGCAACAAAATTAAGTGAAGCAGAATTACATGACAAAATTAAAAACCTTGAAGAGGAAAAAGCAGAATTATTCGAGAAATTAGATAAAGTTGAAGAAGAGCATAAAAAAGATCATGAAAAACTTGAAAAAAAATCAGAAGATGTAGAACGTCACTACCTCAGACAACTAGATCAAGAGCATAAAGAACAACAAGAACGTCAAAAAAATCTAGAGGAACTCGAACGCCAAAGTCAA…
emm115.0	ATGGTTAGAAAAGATACGAATAAACAGTATTCGCTTAGAAAATTAAAAACAGGAACGGCTTCAGTAGCGGTTGCTTTGAGTGTCTTAGGGGCAGGATTAGCGGTTAACCAAACAGAAGTTAGCGCAAAAGCTGTTACTCGAAGTACGGCAAGCGATCCAGAAAAAGCAAGACAAACGATTAATGAATATGAGGTAAAGAATCATAAGTTAACACAAGATAACGAAAGGTTAGCACAGGAGAAGAAAGGGTTAACACAGAATAACGAAAGGTTAACACAAGATAACGAAAGGTTAACACGGGAGTATGATAGGTTAACACAGGAGAATCGTGGGTTAACACAGGATAAGGATGAACTTTCAAAACAAAAAGAGACTCTGGGACTAGCTCTGGAGAAGACT…
emm115.0	ATGGTTAGAAAAGATACGAATAAACAGTATTCGCTTAGAAAATTAAAAACAGGAACGGCTTCAGTAGCGGTTGCTTTGAGTGTCTTAGGGGCAGGATTAGCGGTTAACCAAACAGAAGTTAGCGCAAAAGCTGTTACTCGAAGTACGGCAAGCGATCCAGAAAAAGCAAGACAAACGATTAATGAATATGAGGTAAAGAATCATAAGTTAACACAAGATAACGAAAGGTTAGCACAGGAGAAGAAAGGGTTAACACAGAATAACGAAAGGTTAACACAAGATAACGAAAGGTTAACACGGGAGTATGATAGGTTAACACAGGAGAATCGTGGGTTAACACAGGATAAGGATGAACTTTCAAAACAAAAAGAGACTCTGGGACTAGCTCTGGAGAAGACT…
emm116.1	ATGGTTAGAAAAGATACGAATAGACAGTATTCGCTTAGAAAATTAAAAAAAGGTACTGCATCAGTAGCGGTTGCTTTAACAGTCGTAGGAGCAGGATTAGCAAGCCAGACAGAAGTTAAGGCTGATCACCATCTATATACCGCAGCTAACAATGCAGTACGAAATGGGCTCTCTCCATCGGATCGGGCTGTGTTAGCTGAAATAGACAAAAATGACAAACTTAGATTGGAAAATGAAAAGCTTAAGGCTGGTTTAGAAGAGCTTAAGGCTGGTTTACAGGAAAAGGAACGAGATTTAGAAGAGCTTAGAGATGCTGAGTTGAAGCGACTTAATGAAGAGAGACATGAAGAAGCAGAGCGAAAAGCTTTAGAAGACAAATTAGCGGATAAGCAAGAACAT…
emm116.1	ATGGTTAGAAAAGATACGAATAGACAGTATTCGCTTAGAAAATTAAAAAAAGGTACTGCATCAGTAGCGGTTGCTTTAACAGTCGTAGGAGCAGGATTAGCAAGCCAGACAGAAGTTAAGGCTGATCACCATCTATATACCGCAGCTAACAATGCAGTACGAAATGGGCTCTCTCCATCGGATCGGGCTGTGTTAGCTGAAATAGACAAAAATGACAAACTTAGATTGGAAAATGAAAAGCTTAAGGCTGGTTTAGAAGAGCTTAAGGCTGGTTTACAGGAAAAGGAACGAGATTTAGAAGAGCTTAGAGATGCTGAGTTGAAGCGACTTAATGAAGAGAGACATGAAGAAGCAGAGCGAAAAGCTTTAGAAGACAAATTAGCGGATAAGCAAGAACAT…
emm116.1	ATGGTTAGAAAAGATACGAATAGACAGTATTCGCTTAGAAAATTAAAAAAAGGTACTGCATCAGTAGCGGTTGCTTTAACAGTCGTAGGAGCAGGATTAGCAAGCCAGACAGAAGTTAAGGCTGATCACCATCTATATACCGCAGCTAACAATGCAGTACGAAATGGGCTCTCTCCATCGGATCGGGCTGTGTTAGCTGAAATAGACAAAAATGACAAACTTAGATTGGAAAATGAAAAGCTTAAGGCTGGTTTAGAAGAGCTTAAGGCTGGTTTACAGGAAAAGGAACGAGATTTAGAAGAGCTTAGAGATGCTGAGTTGAAGCGACTTAATGAAGAGAGACATGAAGAAGCAGAGCGAAAAGCTTTAGAAGACAAATTAGCGGATAAGCAAGAACAT…
emm117.1	ATGGCTAGAAAAGATACGAATAAACAGTATTCGCTTAGAAAATTAAAAACAGGTACAGCATCCGTAGCGGTCGCTGTGGCTGTTTTAGGAGCAGGCTTTGCAAACCAAACAGAAGTTAAGGCTGCGGACCGGCAAAGCGTTTCTAATGGTGGTAGCGTGAGCATAGACCAATATAATGAGCTATCGGGTGAATATAATAAGCTATTGGATCAAAATGGTAATCTATTGGATGAAAATGAAATTCTTAAAGAAAAACTAGATAAAGATCAAGAAGAACGCGAAAAAATAGAGCTTAACTATCTCAAAAAACTAGATAAAAATCAAGAAGAACGCGAAAAATTAGAGCTTGACTATCTCAAAAAACTAGATCACGAGCACAAAGAGCACCAAAAAGAACAA…
emm118.0	ATGGCTAGAAAAGATACGAATAAACAGTATTCGCTTAGAAAATTAAAAACAGGTACAGCATCCGTAGCGGTCGCTGTGGCTGTTTTAGGAGCAGGCTTTGCAAACCAAACAGAAGTTAAGGCTGCGGAAAAAAAAGTTGAGGTTGCGGACAGTAACGTGTCTAGCGTTGCAAAGCTATACAACCAAATCGCCGATCTTACAGATAAAAACGGAGAATATCTAGAAAGAATAGAAGAACTGGAAGAGCGACAAAAAAATCTAGAAAAGCTAGAACGTCAATCTCAAGTAGCAGCAGATAAACATTATCAAGAGCAGGTAAAAAAACATCAAGAGTATAAACAAGAACAAGAAGAACGTCAAAAAAATCTAGAAGAACTCGAACGTCAAAATAAACGAGAA…
emm118.0	ATGGCTAGAAAAGATACGAATAAACAGTATTCGCTTAGAAAATTAAAAACAGGTACAGCATCCGTAGCGGTCGCTGTGGCTGTTTTAGGAGCAGGCTTTGCAAACCAAACAGAAGTTAAGGCTGCGGAAAAAAAAGTTGAGGTTGCGGACAGTAACGCGTCTAGCGTTGCAAAGCTATACAACCAAATCGCCGATCTTACAGATAAAAACGGAGAATATCTAGAAAGAATAGAAGAACTGGAAGAGCGACAAAAAAATCTAGAAAAGCTAGAACGTCAATCTCAAGTAGCAGCAGATAAACATTATCAAGAGCAGGTAAAAAAACATCAAGAGTATAAACAAGAACAAGAAGAACGTCAAAAAAATCTAGAAGAACTCGAACGTCAAAATAAACGAGAA…
emm118.0	ATGGCTAGAAAAGATACGAATAAACAGTATTCGCTTAGAAAATTAAAAACAGGTACAGCATCCGTAGCGGTCGCTGTGGCTGTTTTAGGAGCAGGCTTTGCAAACCAAACAGAAGTTAAGGCTGCGGAAAAAAAAGTTGAGGTTGCGGACAGTAACGCGTCTAGCGTTGCAAAGCTATACAACCAAATCGCCGATCTTACAGATAAAAACGGAGAATATCTAGAAAGAATAGAAGAACTGGAAGAGCGACAAAAAAATCTAGAAAAGCTAGAACGTCAATCTCAAGTAGCAGCAGATAAACATTATCAAGAGCAGGTAAAAAAACATCAAGAGTATAAACAAGAACAAGAAGAACGTCAAAAAAATCTAGAAGAACTCGAACGTCAAAATAAACGAGAA…
emm118.0	ATGGCTAGAAAAGATACGAATAAACAGTATTCGCTTAGAAAATTAAAAACAGGTACAGCATCCGTAGCGGTCGCTGTGGCTGTTTTAGGAGCAGGCTTTGCAAACCAAACAGAAGTTAAGGCTGCGGAAAAAAAAGTTGAGGTTGCGGACAGTAACGCGTCTAGCGTTGCAAAGCTATACAACCAAATCGCCGATCTTACAGATAAAAACGGAGAATATCTAGAAAGAATAGAAGAACTGGAAGAGCGACAAAAAAATCTAGAAAAGCTAGAACGTCAATCTCAAGTAGCAGCAGATAAACATTATCAAGAGCAGGTAAAAAAACATCAAGAGTATAAACAAGAACAAGAAGAACGACAAAAAAATCTAGAAGAACTCGAACGTCAAAATAAACGAGAA…
emm118.0	ATGGCTAGAAAAGATACGAATAAACAGTATTCGCTTAGAAAATTAAAAACAGGTACAGCATCCGTAGCGGTCGCTGTGGCTGTTTTAGGAGCAGGCTTTGCAAACCAAACAGAAGTTAAGGCTGCGGAAAAAAAAGTTGAGGTTGCGGACAGTAACGCGTCTAGCGTTGCAAAGCTATACAACCAAATCGCCGATCTTACAGATAAAAACGGAGAATATCTAGAAAGAATAGAAGAACTGGAAGAGCGACAAAAAAATCTAGAAAAGCTAGAACGTCAATCTCAAGTAGCAGCAGATAAACATTATCAAGAGCAGGTAAAAAAACATCAAGAGTATAAACAAGAACAAGAAGAACGTCAAAAAAATCTAGAAGAACTCGAACGTCAAAATAAACGAGAA…
emm118.2	ATGGCTAGAAAAGATACGAATAAACAGTATTCGCTTAGAAAATTAAAAACAGGTACAGCATCCGTAGCGGTCGCTGTGGCTGTTTTAGGAGCAGGCTTTGCAAACCAAACAGAAGTTAAGGCTGCGGAAAAAAAAGTTGAGGTTGCGGACAGTAACGTGTCTAGCGTTGCAAAGCTATACAACCAAATCGCCGATCTTACAGATAAAAACGGAGAATATCTAGAAAGAATAGAAGAACTGGAAGAGCGACAAAAAAATCTAGAAAAGCTAGAACGTCAATCTCAAGTAGCAGCAGATAAACATTATCAAGAGCAGGTAAAAAAACATCAAGAGTATAAACAAGAACAAGAAGAACGTCAAAAAAATCTAGAAGAACTCGAACGTCAAAATAAACGAGAA…
emm119.1	ATGGTTAGAAAAGATACGAATAAACAGTATTCGCTTAGAAAATTAAAAACAGGAACGGCTTCAGTAGCCGTTGCTTTGACAGTCGTAGGAGCAGGGTTAGCAAGCCAGACAGAAGTTAAGGCTGATCAGCCTAATCACCCTAGATATACCGATGCTAACAATGCAGTACGAAATGGGCTCTCTCCATGGGATCGGGCTGTGTTAGCTGAAATAGACAAAAATGACAAACTTAGATTGGAAAATGAAAAGCTTAAGGCTGGTTTACGGGAAAAGGAACGAGATTTAGAAGAGCTTAGAGATGCTGAGTTGAAGCGACTTAATGAAGAGAGACATGATCATGACAAAAAAGATGCTGAGTTGGATCGACTTAGAGAAGAGAGACATGATCGTGACAAAAAA…
emm119.2	ATGGTTAGAAAAGATACGAATAAACAGTATTCGCTTAGAAAATTAAAAACAGGAACGGCTTCAGTAGCCGTTGCTTTGACAGTCGTAGGAGCAGGGTTAGCAAGCCAGACAGAAGTTAAGGCTGATCAGCCTAATCACCCTAGATATACCGATGCTAACAATGCAGTACGAAATGGGCTCTCTCCAAGGGATCGGGCTGTGTTAGCTGAAATAGACAAAAATGACAAACTTAGATTGGAAAATGAAAAGCTTAAGGCTGGTTTAGAAGAGCTTAAGGCTGGTTTACAGGAAAAGGAACGAGATTTAGAAGAGCTTAGAGATGCTGAGTTGAAGCGACTTAATGAAGAGAGACATGAAGAAGCAGAGCGAAAAGCTTTAGAAGACAAATTAGCGGATAAG…
emm119.2	ATGGTTAGAAAAGATACGAATAAACAGTATTCGCTTAGAAAATTAAAAACAGGAACGGCTTCAGTAGCTGTTGCTTTGACAGTCGTAGGAGCAGGGTTAGCAAGCCAGACAGAAGTTAAGGCTGATCAGCCTAATCACCCTAGATATACCGATGCTAACAATGCAGTACGAAATGGGCTCTCTCCAAGGGATCGGGCTGTGTTAGCTGAAATAGACAAAAATGACAAACTTAGATTGGAAAATGAAAAGCTTAAGGCTGGTTTAGAAGAGCTTAAGGCTGGTTTACAGGAAAAGGAACGAGATTTAGAAGAGCTTAGAGATGCTGAGTTGAAGCGACTTAATGAAGAGAGACATGAAGAAGCAGAGCGAAAAGCTTTAGAAGACAAATTAGCGGATAAG…
emm12.0	CTGGTCTTTACCTTTTGGCTTATATTATTTACAATAGAATTATTAGAGTTAAACCCTGAAAATGAGGGTTTTTTCCTAAAAAATGATAACATAAGGAGCATAAACATGGCTAAAAATACCACGAATAGACACTATTCGCTTAGAAAATTAAAAACAGGAACGGCTTCAGTAGCGGTTGCTTTAACAGTCGTAGGAGCAGGGTTAGTAGCAGGGCAGACAGTAAGAGCAGATCATAGTGATTTAGTCGCAGAAAAACAACGTTTAGAAGATTTAGGACAAAAATTTGAAAGACTGAAACAGCGTTCAGAACTCTACCTTCAGCAATACTATGATAATAAATCAAATGGATATAAAGGTGACTGGTATGTACAACAGTTAAAAATGTTAAATCGTGACTTG…
emm12.0	ATGGCTAAAAATACCACGAATAGACACTATTCGCTTAGAAAATTAAAAACAGGAACGGCTTCAGTAGCGGTTGCTTTAACAGTCGTAGGAGCAGGGTTAGTAGCAGGGCAGACAGTAAGAGCAGATCATAGTGATTTAGTCGCAGAAAAACAACGTTTAGAAGATTTAGGACAAAAATTTGAAAGACTGAAACAGCGTTCAGAACTCTACCTTCAGCAATACTATGATAATAAATCAAATGGATATAAAGGTGACTGGTATGTACAACAGTTAAAAATGTTAAATCGTGACTTGGAACAAGCGTATAATGAGCTTAGCGGAGAAGCACATAAAGATGCCTTAGGGAAACTGGGAATTGATAACGCTGACCTACAAGCTAAAATTACTGAACTGGAAAAA…
emm12.0	ATGGCTAAAAATACCACGAATAGACACTATTCGCTTAGAAAATTAAAAACAGGAACGGCTTCAGTAGCGGTTGCTTTAACAGTCGTAGGAGCAGGGTTAGTAGCAGGGCAGACAGTAAGAGCAGATCATAGTGATTTAGTCGCAGAAAAACAACGTTTAGAAGATTTAGGACAAAAATTTGAAAGACTGAAACAGCGTTCAGAACTCTACCTTCAGCAATACTATGATAATAAATCAAATGGATATAAAGGTGACTGGTATGTACAACAGTTAAAAATGTTAAATCGTGACTTGGAACAAGCGTATAATGAGCTTAGCGGAGAAGCACATAAAGATGCCTTAGGGAAACTGGGAATTGATAACGCTGACCTAAAAGCTAAAATTACTGAACTGGGAAAA…
emm12.0	ATGGCTAAAAATACCACGAATAGACACTATTCGCTTAGAAAATTAAAAACAGGAACGGCTTCAGTAGCGGTTGCTTTAACAGTCGTAGGAGCAGGGTTAGTAGCAGGGCAGACAGTAAGAGCAGATCATAGTGATTTAGTCGCAGAAAAACAACGTTTAGAAGATTTAGGACAAAAATTTGAAAGACTGAAACAGCGTTCAGAACTCTACCTTCAGCAATACTATGATAATAAATCAAATGGATATAAAGGTGACTGGTATGTACAACAGTTAAAAATGTTAAATCGTGACTTGGAACAAGCGTATAATGAGCTTAGCGGAGAAGCACATAAAGATGCCTTAGGGAAACTGGGAATTGATAACGCTGACCTAAAAGCTAAAATTACTGAACTGGAAAAA…
emm12.21	ATGGCTAAAAATACCACGAATAGACACTATTCGCTTAGAAAATTAAAAACAGGAACGGCTTCAGTAGCGGTTGCTTTAACAGTCGTAGGAGCAGGGTTAGTAGCAGGGCAGACAGTAAGAGCAGATCATAGTGATTTAGTCGCAGAAAAACAACGTTTAGAAGATTTAGGACAAAAATTTGAAAGACTGAAACAGCGTTCAGAACTCTACCTTCAGCAATACTATGATAATAAACCAAATGGATATAAAGGTGACTGGTATGTACAACAGTTAAAAATGTTAAATCGTGACTTGGAACAAGCGTATAATGAGCTTAGCGGAGAAGCACATAAAGATGCCTTAGGGAAACTGGGAATTGATAACGCTGACCTAAAAGCTAAAATTACTGAACTGGAAAAA…
emm12.32	ATGGCTAAAAATACCACGAATAGACACTATTCGCTTAGAAAATTAAAAACAGGAACGGCTTCAGTAGCGGTTGCTTTAACAGTCGTAGGAGCAGGGTTAGTAGCAGGGCAGACAGTAAGAGCAGATCATAGTGATTTAGTCGCAGAAAAACAACGTTTAGAAGATTTAGGACAAAAATTTGAAAGACTGAAACAGCGTTCAGAACTCTACCTTCAGCAATACTATAATAATAAATCAAATGGATATAAAGGTGACTGGTATGTACAACAGTTAAAAATGTTAAATCGTGACTTGGAACAAGCGTATAATGAGCTTAGCGGAGAAGCACATAAAGATGCCTTAGGGAAACTGGGAATTGATAACGCTGACCTAAAAGCTAAAATTACTGAACTGGAAAAA…
emm12.4	ATGGCTAAAAATACCACGAATAGACACTATTCGCTTAGAAAATTAAAAACAGGAACGGCTTCAGTAGCGGTTGCTTTAACAGTCGTAGGAGCAGGGTTAGTAGCAGGGCAGACAGTAAGAGCAGATCATAGTGATTTAGTCGCAGAAAAACAACGTTTAGAAGATTTAGGACAAAAATTTGAAAGACTGAAACAGCGTTCAGAACTCTACCTTCAGCAATACTATGATAATAAATCAAATGAATATAAAGGTGACTGGTATGTACAACAGTTAAAAATGTTAAATCGTGACTTGGAACAAGCGTATAATGAGCTTAGCGGAGAAGCACATAAAGATGCCTTAGGGAAACTGGGAATTGATAACGCTGACCTAAAAGCTAAAATTACTGAACTGGAAAAA…
emm12.7	ATGGCTAAAAATACCACGAATAGACACTATTCGCTTAGAAAATTAAAAACAGGAACGGCTTCAGTAGCGGTTGCTTTAACAGTCGTAGGAGCAGGGTTAGTAGCAGGGCAGACAGTAAGAGCAGATCATAGTGATTTAGTCGCAGAAAAACAACGTTTAGAAGATTTAGGACAAAAATTTGAAAGACTGAAACAGCGTTCAGAACTCTACCTTCAGCAATACTATGATAGTAAATCAAATGGATATAAAGGTGACTGGTATGTACAACAGTTAAAAATGTTAAATCGTGACTTGGAACAAGCGTATAATGAGCTTAGCGGAGAAGCACATAAAGATGCCTTAGGGAAACTGGGAATTGATAACGCTGACCTAAAAGCTAAAATTACTGAACTGGAAAAA…
emm12.75	ATGGCTAAAAATACCACGAATAGACACTATTCGCTTAGAAAATTAAAAACAGGAACGGCTTCAGTAGCGGTTGCTTTAACAGTCGTAGGAGCAGGGTTAGTAGCAGGGCAGACAGTAAGAGCAGATCATAGTGATTTAGTCGCAGAAAAACAACGTTTAGAAGATTTAGGACAAAAATTTGAAAGACTGAAACAGCGTTCAGAACTCTACCTTCAGCAATACTATGCTAATAAATCAAATGGATATAAAGGTGACTGGTATGTACAACAGTTAAAAATGTTAAATCGTGACTTGGAACAAGCGTATAATGAGCTTAGCGGAGAAGCACATAAAGATGCCTTAGGGAAACTGGGAATTGATAACGCTGACCTAAAAGCTAAAATTACTGAACTGGAAAAA…
emm12.75	ATGGCTAAAAATACCACGAATAGACACTATTCGCTTAGAAAATTAAAAACAGGAACGGCTTCAGTAGCGGTTGCTTTAACAGTCGTAGGAGCAGGGTTAGTAGCAGGGCAGACAGTAAGAGCAGATCATAGTGATTTAGTCGCAGAAAAACAACGTTTAGAAGATTTAGGACAAAAATTTGAAAGACTGAAACAGCGTTCAGAACTCTACCTTCAGCAATACTATGCTAATAAATCAAATGGATATAAAGGTGACTGGTATGTACAACAGTTAAAAATGTTAAATCGTGACTTGGAACAAGCGTATAATGAGCTTAGCGGAGAAGCACATAAAGATGCCTTAGGGAAACTGGGAATTGATAACGCTGACCTAAAAGCTAAAATTACTGAACTGGAAAAA…
emm12.8	ATGGCTAAAAATACCACGAATAGACACTATTCGCTTAGAAAATTAAAAACAGGAACGGCTTCAGTAGCGGTTGCTTTAACAGTCGTAGGAGCAGGGTTAGTAGCAGGGCAGACAGTAAGAGCAGATCATAGTGATTTAGTCGCAGAAAAACAACGTTTAGAAGATTTAGGACAAAAATTTGAAAGACTGAAACAGCGTTCAGAACTCTACCTTCAGCAATACTATGATAATAAATCAAATGGATATAACGGTGACTGGTATGTACAACAGTTAAAAATGTTAAATCGTGACTTGGAACAAGCGTATAATGAGCTTAGCGGAGAAGCACATAAAGATGCCTTAGGGAAACTGGGAATTGATAACGCTGACCTAAAAGCTAAAATTACTGAACTGGAAAAA…
emm122.0	ATGGTTAGAAAAGATACGAATAGACACTATTCGCTTAGAAAATTAAAAAAAGGTACTGCATCAGTAGCGGTTGCTTTAACAGTCGTAGGAGCAGGGTTAGTAAGCCAAACAGAAGTTAGTGCAGCTATTACTCGAGCAACAAGAAATGATAATAAAAAATTAAATAAATTAGTTGATGAATATGAGGTAAAAAATCATAGTTTAACAATTAAGAATGAAGAGTTAAAAAATAAGAATGAAGAGTTAACTAAAAAATTAATTAAAGCTGAAGAAGAATTAGGTCAAAATGATCGACTACTATCTGAAAAAACTAGTAAAATTGAAGAATTAAAGACAGCGAAAGCTCAAGTTGAAGAGAAGCTAAAGGCAGAGAAAGCTGCTTTAGAGAAACGTAAGGCT…
emm122.2	ATGGTTAGAAAAGATACGAATAGACACTATTCGCTTAGAAAATTAAAAACAGGAACGGTTTCAGTAGCGGTTGCTTTGACAGTCGTAGGAGCAGGGTTAGTAAGCCAAACAGAAGTTAGTGCAGCTATTACTCGAGCAACAAGAAATGATAATAAAAAATTAAATAAATTAGTTGATGAATATGAGGTAAAAAATCATAGTTTAACAATTAAGAATGAAGAGTTAAAAAATAAGAATGAAGAGTTAACTAAAAACTTAATTAAAGCTGAAGAAGAATTAGGTCAAAATGATCGACTACTATCTGAAAAAACTAGTAAAATTGAAGAATTAAAGACAGCGAAAGCTCAAGTTGAAGAGAAGCTAAAGGCAGAGAAAGCTGCTTTAGAGAAACGTAAGGCT…
emm122.2	ATGGTTAGAAAAGATACGAATAGACACTATTCGCTTAGAAAATTAAAAAAAGGTACTGCATCAGTAGCGGTTGCTTTAACAGTCGTAGGAGCAGGGTTAGTAAGCCAAACAGAAGTTAGTGCAGCTATTACTCGAGCAACAAGAAATGATAATAAAAAATTAAATAAATTAGTTGATGAATATGAGGTAAAAAATCATAGTTTAACAATTAAGAATGAAGAGTTAAAAAATAAGAATGAAGAGTTAACTAAAAACTTAATTAAAGCTGAAGAAGAATTAGGTCAAAATGATCGACTACTATCTGAAAAAACTAGTAAAATTGAAGAATTAAAGACAGCGAAAGCTCAAGTTGAAGAGAAGCTAAAGGCAGAGAAAGCTGCTTTAGAGAAACGTAAGGCT…
emm122.2	ATGGTTAGAAAAGATACGAATAGACACTATTCGCTTAGAAAATTAAAAACAGGAACGGTTTCAGTAGCGGTTGCTTTGACAGTCGTAGGAGCAGGGTTAGTAAGCCAAACAGAAGTTAGTGCAGCTATTACTCGAGCAACAAGAAATGATAAAAAATTAAATAAATTAGTTGATGAATATGAGGTAAAAAATCATAGTTTAACAATTAAGAATGAAGAGTTAAAAAATAAGAATGAAGAGTTAACTAAAAACTTAATTAAAGCTGAAGAAGAATTAGGTCAAAATGATCGACTACTATCTGAAAAAACTAGTAAAATTGAAGAATTAAAGACAGCGAAAGCTCAAGTTGAAGAGAAGCTAAAGGCAGAGAAAGCTGCTTTAGAGAAACGTAAGGCTGAG…
emm123.0	ATGGTTAGAAAAGATACGAATAGACACTATTCGCTTAGAAAATTAAAAAAAGGTACTGCATCAGTAGCGGTTGCTTTGACAGTCGTAGGAGCAGGGTTAGCAAGCCAGACAGAAGTTAAGGCTGAGAATCATCCGCTAGCAGAAAGCGCTAGAAGACAAGTACTAGGGGAGTCCACTGTACCGGCTAGTGCTTGGTACTATCAAAAAGAAGAAAATGACAAACTTAAATCGGAAAATGAAGGGCTTAAGACTGATTTACAAGGAAAGGAAGAAGAGTTAAAAGGAAAGGAAGAAGAGTTAAAAGGCCTTCAAGAGGCGTTTGACCGAACTTTATCTGAAAATGTCAAGTCTAGCAATCAACACAAAAAAGAAATTGGCGAACACAAAAAAGAAATTGGC…
emm123.0	ATGGTTAGAAAAGATACGAATAGACACTATTCGCTTAGAAAATTAAAAAAAGGTACTGCATCAGTAGCGGTTGCTTTGACAGTCGTAGGAGCAGGGTTAGCAAGCCAGACAGAAGTTAAGGCTGAGAATCATCCGCTAGCAGAAAGCGCTAGAAGACAAGTACTAGGGGAGTCCACTGTACCGGCTAGTGCTTGGTACTATCAAAAAGAAGAAAATGACAAACTTAAATCGGAAAATGAAGGGCTTAAGACTGATTTACAAGGAAAGGAAGAAGAGTTAAAAGGAAAGGAAGAAGAGTTAAAAGGAAAGGAAGAAGAGTTAAAAGGAAAGGAAGAAGAGTTAAAAGGCCTTCAAGAGGCGTTTGACCGAACTTTATCTGAAAATGTCAAGTCTAGCAAT…
emm123.0	ATGGTTAGAAAAGATACGAATAGACACTATTCGCTTAGAAAATTAAAAAAAGGTACTGCATCAGTAGCGGTTGCTTTGACAGTCGTAGGAGCAGGGTTAGCAAGCCAGACAGAAGTTAAGGCTGAGAATCATCCGCTAGCAGAAAGCGCTAGAAGACAAGTACTAGGGGAGTCCACTGTACCGGCTAGTGCTTGGTACTATCAAAAAGAAGAAAATGACAAACTTAAATCGGAAAATGAAGGGCTTAAGACTGATTTACAAGGAAAGGAAGAAGAGTTAAAAGGAAAGGAAGAAGAGTTAAAAGGCCTTCAAGAGGCGTTTGACCGAACTTTATCTGAAAATGTCAAGTCTAGCAATCAACACAAAAAAGAAATTGGCGAACACAAAAAAGAAATTGGC…
emm124.0	ATGGCTAGAAAAGATACGAATAAACAGTATTCGCTTAGAAAATTAAAAACAGGTACAGCATCCGTAGCAGTTGCTGTGGCTGTTTTAGGAGCAGGCTTTGCAAACCAAACAACAGTTAAGGCGAACAGTAAGACCCCTGCCCCTGCCCCTGCTGTCCCTGTCAAAAAAGAAGCAACAAAATCAAAATTAAGTGAAGCAGAATTACATGACAAAATTAAAAACCTTGAAGAGGAAAAAGCAGAATTATTCGAGAAATTAGATAAAGTTGAAGAAGAGCATAAAAAAGTTGAAGAAGAGCATAAAAAAGATTATGAAAAACTTGAAAAAAAATCAGAAGATGTAGAACGTCACTACCTCAGACAACTAGATCAAGAGCATAAAGAACAACAAGAACGTCAA…
emm124.2	ATGGCTAGAAAAGATACGAATAAACAGTATTCGCTTAGAAAATTAAAAACAGGTACAGCATCCGTAGCAGTTGCTGTGGCTGTTTTAGGAGCAGGCTTTGCAAACCAAACAACAGTTAAGGCGAACAGTAAGAACCCTGCCCCTGCCCCTGCTGTCCCTGTCAAAAAAGAAGCAACAAAATCAAAATTAAGTGAAGCAGAATTACATGACAAAATTAAAAACCTTGAAGAGGAAAAAGCAGAATTATTCGAGAAATTAGATAAAGTTGAAGAAGAGCATAAAAAAGTTGAAGAAGAGCATAAAAAAGATCATGAAAAACTTGAAAAAAAATCAGAAGATGTAGAACGTCACTACCTCAGACAACTAGATCAAGAGCATAAAGAACAACAAGAACGTCAA…
emm124.2	ATGGCTAGAAAAGATACGAATAAACAGTATTCGCTTAGAAAATTAAAAACAGGTACAGCATCCGTAGCAGTTGCTGTGGCTGTTTTAGGAGCAGGCTTTGCAAACCAAACAACAGTTAAGGCGAACAGTAAGAACCCTGCCCCTGCCCCTGCTGTCCCTGTCAAAAAAGAAGCAACAAAATCAAAATTAAGTGAAGCAGAATTACATGACAAAATTAAAAACCTTGAAGAGGAAAAAGCAGAATTATTCGAGAAATTAGATAAAGTTGAAGAAGAGCATAAAAAAGTTGAAGAAGAGCATAAAAAAGATCATGAAAAACTTGAAAAAAAATCAGAAGATGTAGAACGTCACTACCTCAGACAACTAGATCAAGAGCATAAAGAACAACAAGAACGTCAA…
emm126.1	ATAATGGCTAGAAAAGATACGAATAAACAGTATTCGCTTAGAAAATTAAAAACAGGTACAGCATCAGTAGCGGTCGCTGTGGCTGTTTTAGGAGCAGGCTTTGCAAACCAAACAACAGTTAAGGCGGACAGTGACAATATTAATAGATCTGTCTCTGTCAAAGATAATGAAAAAGAATTACATAACAAAATTGCAGACCTTGAAAAAATTGCAGACCTTGAAGAGGAAAGAGGAGAACATCTAGACAAAATAGATGAACTAAAAGAAGAACTAAAAGCAAAGGAGAAAAGTTCAGAAAACGTAGAACGTCACTACCTCAGAAAACTAGATCAAGAATATAAAGAACAACAAGAACGTCAAAAAAATCTAGAGGAACTCGAACGCCAAAGTCAACGAGAA…
emm13.0	ATGGCTAGAAAAGATACGAATAAACAGTATTCGCTTAGAAAATTAAAAACAGGTACAGCATCCGTAGCGGTCGCTGTGGCTGTTTTAGGAGCAGGCTTTGCAAACCAAACAACAGTTAAGGCTGCGGACCCCCAGAAACAGAACAGCGTTTCTAATGATAGCGTGAGCATAAATGTATATAATAAGCTATCGGGTGACTATGATAAGCTATTGGATAAACATGGTGAGCTATTGAGTGAATATGATGCTCTTAAAGAAAAACTAGATAAAGATCAAGAAGAACGCGAAAAAATAGAGCTTAACTATCTCAAAAAACTAGATAAAAATCAAGAAGAACGCGAAAAATTAGAGCTTGACTATCTCAAAAAACTAGATCACGAGCACAAAGAGCACCAAAAA…
emm137.0	ATGGCTAAAAATACCACGAATAGACACTATTCGCTTAGAAAATTAAAAACAGGAACGGCTTCAGTAGCGGTTGCTTTGACCGTTTTGGGCGCAGGTTTTGCAAACCAAACAGAAGTTAAGGCGGACAATACTGTCAAAAATGAAAAAAATGAAGCAAAATTAGAAGCAAAATTATATGAATTATATGACGAAATTACAAACCTTGAAGAGGAAAGAGGAAAACATCTAGACAGAATAGAAGAACTAGAAGCAAAAGAGAAAAGTTCAGAAGACGTAGAACGTCACTACCTCAGAGAACTAGATCAAGAATATAAAGAACACCAAAAAGAAAAACAACAACAACAACAAGAACAAGAAGAGCGACAAAAAAATCAAGAACAATTAGAACGTAAATACCAA…
emm14.4	ATGGCTAGAGAAAATACCAATAAGCATTATTCGCTTAGAAAATTAAAAAAAGGCACTGCATCAGTAGCGGTTGCTTTAACTGTTTTAGGGGCAGGATTAGTTGTCAATACTAATGAAGTTAGTGCAGATAGAGTTAGTAGGTCTATGTCAAGAGATGATCTATTAAACAGGGCTCAGGATCTTGAAGCAAAAAAACATGCGTTAGAACACCAGAATACTAAGTTATCTACTGAAAATAAAACGCTTCAAGAACAAGCAGAAGCACGCCAGAAAGAACTAGAAAATCAAAAAGTACAAAATAAAGCTCTTGAAGAAGAAGCAGAGAAAACGAAAAAAAATAATGAAGAGTTAAAAGATCGGAATGCTACTTTAACAAGTGATAAACAAGCTCTTGAAAAA…
emm14.4	ATGGCTAGAGAAAATACCAATAAGCATTATTCGCTTAGAAAATTAAAAAAAGGCACTGCATCAGTAGCGGTTGCTTTAACTGTTTTAGGGGCAGGATTAGTTGTCAATACTAATGAAGTTAGTGCAGATAGAGTTAGTAGGTCTATGTCAAGAGATGATCTATTAAACAGGGCTCAGGATCTTGAAGCAAAAAAACATGCGTTAGAACACCAGAATACTAAGTTATCTACTGAAAATAAAACGCTTCAAGAACAAGCAGAAGCACGCCAGAAAGAACTAGAAAATCAAAAAGTACAAAATAAAGCTCTTGAAGAAGAAGCAGCGGAAAAGGAACAAAATTTAGAAGGCCTTAAAGATGCGTTGAACAGAACTGTATCTAAAAATATCGAGTCTAGCGAT…
emm147.0	ATGGTTAGAAAAGATACGAATAGACACTATTCGCTTAGAAAATTAAAAAAAGGTACTGCATCAGTAGCAGTTGCTTTGACAATCGTAGGAGCAGATTTGGTGGTCAATACTAATGAAGTTAGTGCTATGCGAGTTACGCGAAATACAACGAAAGAGCAATTAAGACAAGAGCATGACAGATTAGAAATAGAGAATCATAAACTGTTAAATGAGACCGAAAAATTACAAAAAAAGATTACTGATCTAAACACAAAGTTAGATGAGGAGGTCGCACGTTTTGAAGCCGAATTAGGTAAAAATGATGCGCTATTATCTGAAAATAGGAGTAAAATCAAACAATTAGAAGAAGAAAAAGCTAAAGTAGAAGCAAAACTAAAAGATTCAAAACTTAATTACCAA…
emm147.0	ATGGTTAGAAAAGATACGAATAGACACTATTCGCTTAGAAAATTAAAAAAAGGTACTGCATCAGTAGCAGTTGCTTTGACAATCGTAGGAGCAGATTTGGTGGTCAATACTAATGAAGTTAGTGCTATGCGAGTTACGCGAAATACAACGAAAGAGCAATTAAGACAAGAGCATGACAGATTAGAAATAGAGAATCATAAACTGTTAAATGAGACCGAAAAATTACAAAAAAAGATTACTGATCTAAACACAAAGTTAGATGAGGAGGTCGCACGTTTTGAAGCCGAATTAGGTAAAAATGATGCGCTATTATCTGAAAATAGGAGTAAAATCAAACAATTAGAAGAAGAAAAAGCTAAAGTAGAAGCAAAACTAAAAGATTCAAAACTTAATTACCAA…
emm15.1	ATGGCTAGAAAAGATACAAATAAACAGTATTCGCTTAGAAAATTAAAAACAGGTACAGCATCCGTAGCGGTCGCTGTGGCTGTTTTAGGAGCAGGCTTTGCAAACCAAACAGAAGTTAAGGCGGAGTCACCTTCAGGTCAGTCAAGTCAGTCAAGTCAGTCAGGATGGAAATTAACTATTGAGGAATATAATAAACTACTTGATGAGAATGAAAAACTTAAGGAAAAAAACGAAGAATATCTAGAAAAAATAGGAGAACAGGAAGAGCGACAAAAAAATCTAGAAAAGCAAGAACGTCAATCTCAAGTAGCAGCAGATAAACATTATCAAGAGCAGGTAAAAAAACATCAAGAGTATAAACAAGAACAAGAAGAGCGACAAAAAAATCAAGAACAATTA…
emm15.1	ATGGCTAGAAAAGATACAAATAAACAGTATTCGCTTAGAAAATTAAAAACAGGTACAGCATCCGTAGCGGTCGCTGTGGCTGTTTTAGGAGCAGGCTTTGCAAACCAAACAGAAGTTAAGGCGGAGTCACCTTCAGGTCAGTCAAGTCAGTCAAGTCAGTCAGGATGGAAATTAACTATTGAGGAATATAATAAACTACTTGATGAGAATGAAAAACTTAAGGAAAAAAACGAAGAATATCTAGAAAAAATAGGAGAACAGGAAGAGCGACAAAAAAATCTAGAAAAGCAAGAACGTCAATCTCAAGTAGCAGCAGATAAACATTATCAAGAGCAGGTAAAAAAACATCAAGAGTATAAACAAGAACAAGAAGAGCGACAAAAAAATCAAGAACAATTA…
emm15.1	ATGGCTAGAAAAGATACAAATAAACAGTATTCGCTTAGAAAATTAAAAACAGGTACAGCATCCGTAGCGGTCGCTGTGGCTGTTTTAGGAGCAGGCTTTGCAAACCAAACAGAAGTTAAGGCGGAGTCACCTTCAGGTCAATCAAGTCAGTCAAGTCAGTCAGGATGGAAATTAACTATTGAGGAATATAATAAACTACTTGATGAGAATGAAAAACTTAAGGAAAAAAACGAAGAATATCTAGAAAAAATAGGAGAACAGGAAGAGCGACAAAAAAATCTAGAAAAGCAAGAACGTCAATTTCAAGTAGCAGCAGATAAACATTATCAAGAGCAGGTAAAAAAACATCAAGAGTATAAACAAGAACAAGAAGAGCGACAAAAAAATCAAGAACAATTA…
emm151.1	ATAATGGCTAGAAAAGATACGAATAAACAGTATTCGCTTAGAAAATTAAAAACAGGTACAGCATCCGTAGCGGTCGCTGTGGCTGTTTTAGGAGCAGGCTTTGCAAACCAAACAGAAGTTAAGGCTAAAGTTGAGGTTGCGGAGAATAACGTGTCTAGCGTTGCAAGAAGAGAAAAAGAGCTATACGACCAAATCGCCGATCTTACAGATAAAAACGGAGAATATCTAGAAAGAATAGGAGAACTGGAAGAGCGACAAAAAAATCTAGAAAAGCTAGAACATCAATTTCAAGTAGCAGCAGATAAACATTATCAAGAGCAGGCAAAAAAACATCAAGAGTATAAACAAGAACAAGAAGAACGTCAAAAAAATCAAGAACAATTAGAACGTAAATACCAA…
emm162.1	ATGGTTAGAAAAGATACGAATAGACAGTATTCGCTTAGAAAATTAAAAAAAGGTACTGCATCAGTAGCGGTTGCTTTAACAGTCGTAGGAGCAGGGTTAGCAAGCCAGACAGAAGTTAAGGCGAATAATCGAGCAGACAGCGCTAGAAGACAAGTACTAGAGGGGTCCACAGTACCGGCTATCGCTTGGCAATATCAAAGAGAAAAAATTGAAAAACTTGAATTGGAAAAGGAAGGGCTTGAGACTGAGTTACAGGAAAAGGAACAAGAGGTAAAAAACCTTAACGATAATGTTAAGAAGCTTAAAGATGAAGTTGAGTTGGAACGACTTAAAAACGAGAGACATGTTCATGACGAAGAAGTAGAGTTGGAACGACTTAAAAACGAGAGATATGAACAT…
emm165.0	ATGGCTAGAAAAGATACGAATAAACAGTATTCGCTTAGAAAATTAAAAACAGGTACAGCATCAGTAGCGGTCGCTGTGGCTGTTTTAGGAGCAGGCTTTGCAAACCAAACAGAAGTTAAGGCGGAGTCATCAATCTCTAATGTTAATACGTCTTCTAACGGGAAATTAATAACAGAATATAACAAGTTGGTTGAGGAAAACAGTAAATTGCAAAAACAACTTGAAGAATACCTAGATTCAAGTGACTCTAAAAGAGAAAATGATCCTCAATACAGAGCATTAATGGGTGAAAATCAAGATCTTCGAAAAAGAGAGGGACAATATCAGGACAAAATAGAAGAACTTGAAAAAGAAAGAAAAGAAAAACAAGAAAGACAAGAAAGACAAGAAAAATTAGAA…
emm165.0	ATGGCTAGAAAAGATACGAATAAACAGTATTCGCTTAGAAAATTAAAAACAGGTACAGCATCAGTAGCGGTCGCTGTGGCTGTTTTAGGAGCAGGCTTTGCAAACCAAACAGAAGTTAAGGCGGAGTCATCAATCTCTAATGTTAATACGTCTTCTAACGGGAAATTAATAACAGAATATAACAAGTTGGTTGAGGAAAACAGTAAATTGCAAAAACAACTTGAAGAATACCTAGATTCAAGTGACTCTAAAAGAGAAAATGATCCTCAATACAGAGCATTAATGGGTGAAAATCAAGATCTTCGAAAAAGAGAGGGACAATATCAGGACAAAATAGAAGAACTTGAAAAAGAAAGAAAAGAAAAACAAGAAAGACAAGAAAGACAAGAAAAATTAGAA…
emm165.0	ATGGCTAGAAAAGATACGAATAAACAGTATTCGCTTAGAAAATTAAAAACAGGTACAGCATCAGTAGCGGTCGCTGTGGCTGTTTTAGGAGCAGGCTTTGCAAACCAAACAGAAGTTAAGGCGGAGTCATCAATCTCTAATGTTAATACGTCTTCTAACGGGAAATTAATAACAGAATATAACAAGTTGGTTGAGGAAAACAGTAAATTGCAAAAACAACTTGAAGAATACCTAGATTCAAGTGACTCTAAAAGAGAAAATGATCCTCAATACAGAGCATTAATGGGTGAAAATCAAGATCTTCGAAAAAGAGAGGGACAATATCAGGACAAAATAGAAGAACTTGAAAAAGAAAGAAAAGAAAAACAAGAAAGACAAGAAAGACAAGAAAAATTAGAA…
emm165.0	ATGGCTAGAAAAGATACGAATAAACAGTATTCGCTTAGAAAATTAAAAACAGGTACAGCATCAGTAGCGGTCGCTGTGGCTGTTTTAGGAGCAGGCTTTGCAAACCAAACAGAAGTTAAGGCGGAGTCATCAATCTCTAATGTTAATACGTCTTCTAACGGGAAATTAATAACAGAATATAACAAGTTGGTTGAGGAAAACAGTAAATTGCAAAAACAACTTGAAGAATACCTAGATTCAAGTGACTCTAAAAGAGAAAATGATCCTCAATACAGAGCATTAATGGGTGAAAATCAAGATCTTCGAAAAAGAGAGGGACAATATCAGGACAAAATAGAAGAACTTGAAAAAGAAAGAAAAGAAAAACAAGAAAGACAAGAAAGACAAGAAAAATTAGAA…
emm168.1	ATGGCTAGAAAAGATACGAATAAACAGTATTCGCTTAGAAAATTAAAAACAGGTACAGCATCCGTAGCGGTCGCTGTGGCTGTTTTAGGAGCAGGCTTTGCAAATCAAACAGAAGTTAAGGCTGAATCAGAAGTTAAGGAAGTTAAGGAAGTTAAGGCGGAAGCAGATGAGAGCAAATCTGCTCCTAAAACGTGGGAGGATAGGTATAAAGAGTTAGATCGTTATTATTCTTTGCTTCAAGAGACAATTGAAAATATGAGTTTGGAAAATGAAAATCTAGACAAACTTAGCAAAGAAAATCAAGGAAAGCTCGAAAAATTGGAGCTTGACTATCTCAAAAAACTAGATCACGAGCACAAAGAACACCAAAAAGAAAAACAACAACAACAACAAGAACAA…
emm168.1	ATAATGGCTAGAAAAGATACGAATAAACAGTATTCGCTTAGAAAATTAAAAACAGGTACAGCATCCGTAGCGGTCGCTGTGGCTGTTTTAGGAGCAGGCTTTGCAAATCAAACAGAAGTTAAGGCTGAATCAGAAGTTAAGGAAGTTAAGGAAGTTAAGGCGGAAGCAGATGAGAGCAAATCTGCTCCTAAAACGTGGGAGGATAGGTATAAAGAGTTAGATCGTTATTATTCTTTGCTTCAAGAGACAATTGAAAATATGAGTTTGGAAAATGAAAATCTAGACAAACTTAGCAAAGAAAATCAAGGAAAGCTCGAAAAATTGGAGCTTGACTATCTCAAAAAACTAGATCACGAGCACAAAGAACACCAAAAAGAAAAACAACAACAACAACAAGAA…
emm169.1	ATGGCTAGAAAAGATACGAATAAACAGTATTCGCTTAGAAAATTAAAAGCAGGTACAGCATCCGTAGCGGTCGCTGTGGCTGTTTTAGGAGCAGGCTTTGCAAACCAAACAACAGTTAAGGCAGAGTCATCAAAGATTTCTAACGAACACGAACTAATAAATAAATTGGTTGATGAAAACACCAAGCTTATAGAAGAACGTGAACGACATCTAGATTTAATTGATAATATTAGAGAAAAAGATCCTCAATACAGAGCATTAATGGGTGAAAATCAAGATCTTCGAAAAAGAGAGGGACAATATCAGGACAAAATAGAAGAACTTGAAAAAGAAAGAAAAGAAAAACAAGAAAGACAAGAAAGACAAGAAAAATTAGAACGTCAACATCAAGATAAGCAT…
emm169.1	ATGGCTAGAAAAGATACGAATAAACAGTATTCGCTTAGAAAATTAAAAGCAGGTACAGCATCCGTAGCGGTCGCTGTGGCTGTTTTAGGAGCAGGCTTTGCAAACCAAACAACAGTTAAGGCAGAGTCATCAAAGATTTCTAACGAACACGAACTAATAAATAAATTGGTTGATGAAAACACCAAGCTTATAGAAGAACGTGAACGACATCTAGATTTAATTGATAATATTAGAGAAAAAGATCCTCAATACAGAGCATTAATGGGTGAAAATCAAGATCTTCGAAAAAGAGAGGGACAATATCAGGACAAAATAGAAGAACTTGAAAAAGAAAGAAAAGAAAAACAAGAAAGACAAGAAAGACAAGAAAAATTAGAACGTCAACATCAAGATAAGCAT…
emm169.1	ATGGCTAGAAAAGATACGAATAAACAGTATTCGCTTAGAAAATTAAAAGCAGGTACAGCATCCGTAGCGGTCGCTGTGGCTGTTTTAGGAGCAGGCTTTGCAAACCAAACAACAGTTAAGGCAGAGTCATCAAAGATTTCTAACGAACACGAACTAATAAATAAATTGGTTGATGAAAACACCAAGCTTATAGAAGAACGTGAACGACATCTAGATTTAATTGATAATATTAGAGAAAAAGATCCTCAATACAGAGCATTAATGGGTGAAAATCAAGATCTTCGAAAAAGAGAGGGACAATATCAGGACAAAATAGAAGAACTTGAAAAAGAAAGAAAAGAAAAACAAGAAAGACAAGAAAGACAAGAAAAATTAGAACGTCAACATCAAGATAAGCAT…
emm169.1	ATGGCTAGAAAAGATACGAATAAACAGTATTCGCTTAGAAAATTAAAAGCAGGTACAGCATCCGTAGCGGTCGCTGTGGCTGTTTTAGGAGCAGGCTTTGCAAACCAAACAACAGTTAAGGCAGAGTCATCAAAGATTTCTAACGAACACGAACTAATAAATAAATTGGTTGATGAAAACACCAAGCTTATAGAAGAACGTGAACGACATCTAGATTTAATTGATAATATTAGAGAAAAAGATCCTCAATACAGAGCATTAATGGGTGAAAATCAAGATCTTCGAAAAAGAGAGGGACAATATCAGGACAAAATAGAAGAACTTGAAAAAGAAAGAAAAGAAAAACAAGAAAGACAAGAAAGACAAGAAAAATTAGAACGTCAACATCAAGATAAGCAT…
emm169.3	ATGGCTAGAAAAGATACGAATAAACAGTATTCGCTTAGAAAATTAAAAACAGGTACAGCATCAGTAGCGGTCGCTGTGGCTGTTTTAGGAGCAGGCTTTGCAAACCAAACAACAGTTAAGGCAGAGTCATCAACCATTTCTAAAGAACGCGAACTAATAAATACATTGGTTGATGAAAACAACAAGCTTATGGAAGAACGTGAACGACATCTAGATTTAATTGATAATATTAGAGAAAAAGACCCTCAATATAGAGCATTAAGGGGTGAAAATCAAGATCTTCGAGAAAAGCAAGGAAAATATCAGGACAAAATAGAAGAACTTGAAAAAGAAAGAAAAGAAAAACAAGAAAGACAAGAAAGACAAGAAAAATTAGAACGTCAACATCAAGATAAGCGT…
emm169.4	ATGGCTAGAAAAGATACGAATAAACAGTATTCGCTTAGAAAATTAAAAACAGGTACAGCATCAGTAGCGGTCGCTGTGGCTGTTTTAGGAGCAGGCTTTGCAAACCAAACAACAGTTAAGGCAGAGTCATCAACCATTTCTAAAGAACGCGAACTAGAACTAATAAATACATTGGTTGATGAAAACAACAAGCTTATGGAAGAACGTGAACGACATCTAGATTTAATTGATAATATTAGAGAAAAAGACCCTCAATATAGAGCATTAAGGGGTGAAAATCAAGATCTTCGAGAAAAGCAAGGAAAATATCAGGACAAAATAGAAGAACTTGAAAAAGAAAGAAAAGAAAAACAAGAAAGACAAGAAAGACAAGAAAAATTAGAACGTCAACATCAAGAT…
emm176.0	ATGGCTAGAAAAGATACGAATAAACAGTATTCGCTTAGAAAATTAAAAACAGGTACAGCATCAGTAGCGGTCGCTGTGGCTGTTTTAGGAGCAGGCTTTGCAAACCAAACAGAAGTTAAGGCGGAGTCGCCAATCTCTGCGAAGTCACCAATCCCTAATGATAATACGTTTAACGAGAAGAAATTAATAGCAGAATATAACAAGTTGGTTGATGAAAACGATAAATTGCAAAAACAACTTGAAGAATACCTAGATTCAAGTGACTCTAGAAGAGAAAATGATCCTCAATACAGAGCATTAATGGGTGAAAATCAAGATCTTCGAAAAAGAGAGGGAAAATATCAGAACAAAATAGAAGAACTTGAAAAAGAAAGAAAAGAAAAACAAGAAAGACAAGAA…
emm177.0	ATGGCTAGAAAAGATACGAATAAACAGTATTCGCTTAGAAAATTAAAAACAGGTACAGCATCCGTAGCGGTCGCTGTGGCTGTTTTAGGAGCAGGCTTTGCAAACCAAACAGAAGTTAAGGCGGAAGAAGCATCACCAAAAAATGGGCAACTCACATTACAGCAAAAATACGATGCATTGACTAATGAGAATAAGTCTCTTAGAAAAGAAAGAGATAATTATTTAAATTACTTATATGAAAAAGAAGAATTAGAAAAGAAAAATAAAGAGCTACATTCTGAACTTGCATCTGTAACAGAAACTCTTACATCTGTAACAGAAGCTGATGATAAAAAAATTAAAGATTTAACTGACAGGGATAAGATTAGTAGTAACCTCATAGGCAACGCTAAAGATCAA…
emm178.0	ATGGTTAGAAAAGATACGAATAGACACTATTCGCTTAGAAAATTAAAAAAAGGTACTGCATCAGTAGCGGTTGCTTTAACAGTCGTAGGAGCAGGGTTAGCAAGCCAAACAGAAGTTAAGGCGGATCATCTGCTAGCAGAAAACGCTAGAAATGAAGTACTACGTAATCTCCGTGTACCGGGTACCGTTTGGTACCGTCAAAAAGAAGAAATTGACAAACTTAAATCGGAAAAGGAAGAGCTTAAGACTGGTTTACAGGAAAAGGAACAAGAGTTAGAAAACCTTAAAAATGATGTTGCGTTGGAACGACTTAAAAACGAGAGACATGATCATGACGAAGAAGCTGAGTTGAATCGACTTAGACATGATCATGACAAAAAAGAAGCAGAGCGAAAAGCT…
emm179.0	ATGGTTAGAAAAGATACGAATAGACACTATTCGCTTAGAAAATTAAAAACAGGAACGGCTTCAGTAGCGGTTGCTTTGAGTGTCTTAGGGGCAGGATTAGCGGTTAACCAAACAGAAGTTAGCGCAAAATCTGTTACTCGATCTACGGCACAGGATCCAGATAAATCAAGACAAGCGATTACCGAATATGAGGTAGAGAATCATAAGTTAACACAGGAGAAGAATGCGTTAACAAATCGGAATCAGGAGTTAACAGATGAGAATGGTGAGTTAAAAACTGCGAATGAAGCGTTAAGACAACGGGGTGATACGTTATTTAATCAGAGAGTAAAACTTGAAAAACAAGTACAGGAAAAGGAACACAATAATAAAACGTTAAAAATTGAGAATGGTGAGTTA…
emm18.0	ATGGTTAGAAAAGATGCAAATAGACAGTATTCGCTTAGAAAATTAAAAAAAGGTACTGCTTCAGTAGCGGTTGCTTTGAGTGCCTTAGGGGTAGGATTAGCGGTTAACCAAACAGAAGTTAGCGCAGCACCTCTTACTCGAGCTACAGCAGACAATAAAGACGAATTAATAAAAAGAGCTAACAATTATGAGATACAGAACCATCAGTTAACAGTTGAGAATAAAAAATTAAAAACTGATAAGGAACAGTTAACAAAAGAGAATGATGATTTAAAAACTGAGAAGGATCAGTTAGAACAACGGAGTGAGAAGTTAGCTACTCAGAAAGAAAATCTTGAAAAAGAAGTAGCGGAAGCGAAACACAAGAATGAAACGTTAAACATTAATAATGATGACTTA…
emm18.0	ATGGTTAGAAAAGATGCAAATAGACAGTATTCGCTTAGAAAATTAAAAAAAGGTACTGCTTCAGTAGCGGTTGCTTTGAGTGCCTTAGGGGTAGGATTAGCGGTTAACCAAACAGAAGTTAGCGCAGCACCTCTTACTCGAGCTACAGCAGACAATAAAGACGAATTAATAAAAAGAGCTAACGATTATGAGATACAGAACCATCAGTTAACAGTTGAGAATAAAAAATTAAAAACTGATAAGGAACAGTTAACAAAAGAGAATGATGATTTAAAAACTGAGAAGGATCAGTTAGAACAACGGAGTGAGAAGTTAGCTACTCAGAAAGAAAATCTTGAAAAAGAAGTAGCGGAAGCGAAACACAAGAATGAAACGTTAAACATTAATAATGATGACTTA…
emm18.12	ATGGTTAGAAAAGATACGAATAGACACTATTCGCTTAGAAAATTAAAAAAAGGTACTGCTTCAGTAGCGGTTGCTTTGAGTGCCTTAGGGGTAGGATTAGCGGTTAATCAAACAGAAGTTAGCGCAGCACCCCTTACTCGAGCTACAGCAAACAATAAAGACGAATTAATAAAAAGAGCTAACGATTATGAGATACAGAACCATCAGTTAACAGATGAGAATAAAAAATTAAAAACTGAAAAGGAACAGTTAACAAAAGAGAATGATGATTTAAAAACTGAAAAGGAACAGTTAACAAAAGAGAATGATGATTTAAAAACTGAGAAGGATCAGTTAGAACAACGGAGTGAGAAGTTAGCTACTCAGAAAGAAAATCTTGAAAAAAAAGTAGCGGAAGCG…
emm18.12	ATGGTTAGAAAAGATACGAATAGACACTATTCGCTTAGAAAATTAAAAAAAGGTACTGCTTCAGTAGCGGTTGCTTTGAGTGCCTTAGGGGTAGGATTAGCGGTTAATCAAACAGAAGTTAGCGCAGCACCCCTTACTCGAGCTACAGCAAACAATAAAGACGAATTAATAAAAAGAGCTAACGATTATGAGATACAGAACCATCAGTTAACAGATGAGAATAAAAAATTAAAAACTGAAAAGGAACAGTTAACAAAAGAGAATGATGATTTAAAAACTGAGAAGGATCAGTTAGAACAACGGAGTGAGAAGTTAGCTACTCAGAAAGAAAATCTTGAAAAAGAAGTAGCGGAAGCGAAACACAAGAATAAAACGTTAAACATTAATAATGATGACTTA…
emm18.12	ATGGTTAGAAAAGATACGAATAGACACTATTCGCTTAGAAAATTAAAAAAAGGTACTGCTTCAGTAGCGGTTGCTTTGAGTGCCTTAGGGGTAGGATTAGCGGTTAATCAAACAGAAGTTAGCGCAGCACCCCTTACTCGAGCTACAGCAAACAATAAAGACGAATTAATAAAAAGAGCTAACGATTATGAGATACAGAACCATCAGTTAACAGATGAGAATAAAAAATTAAAAACTGAAAAGGAACAGTTAACAAAAGAGAATGATGATTTAAAAACTGAGAAGGATCAGTTAGAACAACGGAGTGAGAAGTTAGCTACTCAGAAAGAAAATCTTGAAAAAGAAGTAGCGGAAGCGAAACACAAGAATGAAACGTTAAACATTAATAATGATGACTTA…
emm18.12	ATGGTTAGAAAAGATATGAATAGACACTATTCGCTTAGAAAATTAAAAAAAGGTACTGCTTCAGTAGCGGTTGCTTTGAGTGCCTTAGGGGTAGGATTAGCGGTTAATCAAACAGAAGTTAGCGCAGCACCCCTTACTCGAGCTACAGCAAACAATAAAGACGAATTAATAAAAAGAGCTAACGATTATGAGATACAGAACCATCAGTTAACAGATGAGAATAAAAAATTAAAAACTGAAAAGGAACAGTTAACAAAAGAGAATGATGATTTAAAAACTGAGAAGGATCAGTTAGAACAACGGAGTGAGAAGTTAGCTACTCAGAAAGAAAATCTTGAAAAAGAAGTAGCGGAAGCGAAACACAAGAATGAAACGTTAAACATTAATAATGATGACTTA…
emm18.21	ATGGTTAGAAAAGATACGAATAGACACTATTCGCTTAGAAAATTAAAAAAAGGTACTGCTTCAGTAGCGGTTGCTTTGAGTGCCTTAGGGGTAGGATTAGCGGTTAACCAAACAGAAGTTAGCGCAGCACCTCTTACTCGAGCTACAGCAAACAATAAAGACGAATTAATAAAAAGAGCTAACGATTATGAGGTACAGAACCATCAGTTAACAGGTGAGAATGAAAAATTAAAAACTGAAAAGGAACAGTTAACAGATGAGAATAAAAAATTAAAAACTGAGAAGGATCAGTTAGAACAACAGAGTGAGAAGTTAGTTACTCAGAAAGAAAATCTTGAAAAAGAAGTAGCGGAAGCGAAACACAAGAATGAAACGTTAAACATTAATAATGATGACTTA…
emm18.21	ATGGTTAGAAAAGATACGAATAGACACTATTCGCTTAGAAAATTAAAAAAAGGTACTGCTTCAGTAGCGGTTGCTTTGAGTGCCTTAGGGGTAGGATTAGCGGTTAACCAAACAGAAGTTAGCGCAGCACCTCTTACTCGAGCTACAGCAAACAATAAAGACGAATTAATAAAAAGAGCTAACGATTATGAGGTACAGAACCATCAGTTAACAGGTGAGAATGAAAAATTAAAAACTGAAAAGGAACAGTTAACAGATGAGAATAAAAAATTAAAAACTGAGAAGGATCAGTTAGAACAACAGAGTGAGAAGTTAGCTACTCAGAAAGAAAATCTTGAAAAAGAAGTAGCGGAAGCGAAACACAAGAATGAAACGTTAAACATTAATAATGATGACTTA…
emm18.21	ATGGTTAGAAAAGATACGAATAGACACTATTCGCTTAGAAAATTAAAAAAAGGTACTGCTTCAGTAGCGGTTGCTTTGAGTGCCTTAGGGGTAGGATTAGCGGTTAACCAAACAGAAGTTAGCGCAGCACCTCTTACTCGAGCTACAGCAAACAATAAAGACGAATTAATAAAAAGAGCTAACGATTATGAGGTACAGAACCATCAGTTAACAGGTGAGAATGAAAAATTAAAAACTGAAAAGGAACAGTTAACAGATGAGAATAAAAAATTAAAAACTGAGAAGGATCAGTTAGAACAACAGAGTGAGAAGTTAGTTACTCAGAAAGAAAATCTTGAAAAAGAAGTAGCGGAAGCGAAACACAAGAATGAAACGTTAAACATTAATAATGATGACTTA…
emm18.22	ATGGTTAGAAAAGATACGAATAGACACTATTCGCTTAGAAAATTAAAAAAAGGTACTGCTTCAGTAGCGGTTGCTTTGAGTGCCTTAGGGGTAGGATTAGCGGTTAATCAAACAGAAGTTAGCGCAGCACCCCTTACTCGAGCTACAGCAAACAATAAAGACGAGTTAATAAAAAGAGCTAACGATTATGAGATACAGAACCATCAGTTAACAGATGAGAATAAAAAATTAAAAACTGAAAAGGAACAGTTAACAAAAGAGAATGATGATTTAAAAACTGAGAAGGATCAGTTAGAACAACGGAGTGAGAAGTTAGCTACTCAGAAAGAAAATCTTGAAAAAGAAGTAGCAAAAGCGAAACACAAGAATGAAACGTTAAACATTAATAATGATGACTTA…
emm18.38	ATAATGGTTAGAAAAGATGCAAATAGACAGTATTCGCTTAGAAAATTAAAAAAAAGTACTGCTTCAGTAGCGGTTGCTTTGAGTGCCTTAGGGGTAGGATTAGCGGTTAACCAAACAGAAGTTAGCGCAGCACCTCTTACTCGAGCTACAGCAAACAATAAAGACGAATTAATAGAAAGAGCTAACAATTATGAGATACAGAACCATCAGTTAACAGTTGAGAATAAAAAATTAAAAACTGAGAAGGATCAGTTAGAACAACGGAGTGAGAAGTTAGCTACTCAGAAAGAAAATCTTGAAAAAGAAGTAGCGGAAGCGAAACACAAGAATGAAACGTTAAACATTAATAATGATGACTTAACTAAAAAGTTGAATGAAACTCGACAAGAATTAGCAAAT…
emm18.7	ATAATGGTTAGAAAAGATGCAAATAGACAGTATTCGCTTAGAAAATTAAAAAAAAGTACTGCTTCAGTAGCGGTTGCTTTGAGTGCCTTAGGGGTAGGATTAGCGGTTAACCAAACAGAAGTTAGCGCAGCACCTCTTACTCGAGCTACAGCAGACAATAAAGACGAATTAATAAAAAGAGCTAACGATTATGAGATACAGAACCATCAGTTAACAGTTGAGAATAAAAAATTAAAAACTGAGAAGGATCAGTTAGAACAACGGAGTGAGAAGTTAGCTACTCAGAAAGAAAATCTTGAAAAAGAAGTAGCGGAAGCGAAACACAAGAATGAAACGTTAAACATTAATAATGATGACTTAACTAAAAAGTTGAATGAAACTCGACAAGAATTAGCAAAT…
emm18.7	ATGGTTAGAAAAGATGCAAATAGACAGTATTCGCTTAGAAAATTAAAAAAAAGTACTGCTTCAGTAGCGGTTGCTTTGAGTGCCTTAGGGGTAGGATTAGCGGTTAACCAAACAGAAGTTAGCGCAGCACCTCTTACTCGAGCTACAGCAGACAATAAAGACGAATTAATAAAAAGAGCTAACGATTATGAGATACAGAACCATCAGTTAACAGTTGAGAATAAAAAATTAAAAACTGAGAAGGATCAGTTAGAACAACGGAGTGAGAAGTTAGCTACTCAGAAAGAAAATCTTGAAAAAGAAGTAGCGGAAGCGAAACACAAGAATGAAACGTTAAACATTAATAATGATGACTTAACTAAAAAGTTGAATGAAACTCGACAAGAATTAGCAAATAAA…
emm183.2	ATGGCTAGAAAAGATACGAATAAACAGTATTCGCTTAGAAAATTAAAAACAGGTACAGCATCAGTAGCGGTCGCTGTGGCTGTTTTAGGAGCAGGCTTTGCAAACCAAACAGAAGTTAAGGCTGAAGAAGCAAAAGAAGCAAAAACAGTAAAATATGAAGTATATAGTCAATTACATGATGATTATGATAAACTTCAAGAACAAAATGGTGAATACTTAAAAAAAATAGGAGAACTGGAAGAGCGACAAAAAAATCTAGAAAAGCTAGAACGTCAATCTCAAGTAGCAGCAGATAAACATTATCAAGAGCAGGTAAAAAAACATCAAGAGTATAAACAAGAACAAGAAGAGCGACAAAAATACCAAGAACAGCTCGAACGCCAAAGTCAACGAGAAATA…
emm183.2	ATGGCTAGAAAAGATACGAATAAACAGTATTCGCTTAGAAAATTAAAAACAGGTACAGCATCAGTAGCGGTCGCTGTGGCTGTTTTAGGAGCAGGCTTTGCAAACCAAACAGAAGTTAAGGCTGAAGAAGCAAAAGAAGCAAAAACAGTAAAATATGAAGTATATAGTCAATTACATGATGATTATGATAAACTTCAAGAACAAAATGGTGAATACTTAAAAAAAATAGGAGAACTGGAAGAGCGACAAAAAAATCTAGAAAAGCTAGAACGTCAATCTCAAGTAGCAGCAGATAAACATTATCAAGAGCAGGTAAAAAAACATCAAGAGTATAAACAAGAACAAGAAGAGCGACAAAAATACCAAGAACAGCTCGAACGCCAAAGTCAACGAGAAATA…
emm183.2	ATGGCTAGAAAAGATACGAATAAACAGTATTCGCTTAGAAAATTAAAAACAGGTACAGCATCAGTAGCGGTCGCTGTGGCTGTTTTAGGAGCAGGCTTTGCAAACCAAACAGAAGTTAAGGCTGAAGAAGCAAAAGAAGCAAAAACAGTAAAATATGAAGTATATAGTCAATTACATGATGATTATGATAAACTTCAAGAACAAAATGGTGAATACTTAAAAAAAATAGGAGAACTGGAAGAGCGACAAAAAAATCTAGAAAAGCTAGAACGTCAATCTCAAGTAGCAGCAGATAAACATTATCAAGAGCAGGTAAAAAAACATCAAGAGTATAAACAAGAACAAGAAGAGCGACAAAAATACCAAGAACAGCTCGAACGCCAAAGTCAACGAGAAATA…
emm183.2	ATGGCTAGAAAAGATACGAATAAACAGTATTCGCTTAGAAAATTAAAAACAGGTACAGCATCAGTAGCGGTCGCTGTGGCTGTTTTAGGGGCAAGCCTTGCAAACCAAACAGAAGTTAAGGCTGAAGAAGCAAAAGAAGCAAAAACAGTAAAATATGAAGTATATAGTCAATTACATGATGATTATGATAAACTTCAAGAACAAAATGGTGAATACTTAAAAAAAATAGGAGAACTGGAAGAGCGACAAAAAAATCTAGAAAAGCTAGAACGTCAATCTCAAGTAGCAGCAGATAAACATTATCAAGAGCAGGTAAAAAAACATCAAGAGTATAAACAAGAACAAGAAGAGCGACAAAAATACCAAGAACAGCTCGAACGCCAAAGTCAACGAGAAATA…
emm184.0	ATGGTTAGAAAAGATACGAATAGACACTATTCGCTTAGAAAATTAAAAACGGGAACGGCTTCAGTAGCGGTTGCTTTGACAGTCGTAGGAGCAGGGTTAGCAAGCCAGACAGAAGTTAAGGCTGAGAATCACCATCTATATGATAGTGCTAGAGCAGACGCCTTGCGAGGATTTGGACCTGTACCTATGAACTTATGGCTTCAACAGTATGAAAAAAATGAGGAGTTAACTAAACAAAATGAGGAGTTAACTAAAAAATTAACTGAATCTGAAAAAAAATTACTTCAAAATGATCAACTGCTATCTGAAAACACTAGTAAACTTAACGAATTAAAGGCAGAGAAAGCTCAAGTTGAAGAGAAGTTAAAGGAAGCTCGACTTAATTATCAAGATCTTGCT…
emm185.0	ATGGCTAGAAAAGATACGAATAAACAGTATTCGCTTAGAAAATTAAAAACAGGTACAGCATCAGTAGCGGTCGCTGTGGCTGTTTTAGGAGCAGGCTTTGCAAGCCAAACAGAAGTTAAGGCTACGGGCCCGGCCTCCAGCCCCCAGAACGTTTCTAGTGATAGGGATGATAGGGACATATATGAACTACATGAAGAGCTATGGAAAGAATATGATATTCTTAAAGAAAAACAAGAAGAATTAAAAAAGGAAAATGAAAAGTTAGATTCCCAAGTTACAGATCTCCTAGACGTAATTGAACATGACGATCAAGTACTTGAACGTAAGGAGCGCATGTATGAAGCTTTCTTAAAACAGTCTAAAGATCAGGTTAATAACCTGACTGCTGAAAAAGATACA…
emm186.2	ATGGTTAGAAAAGATACGAATAGACACTATTCGCTTAGAAAATTAAAAACAGGAACGGCTTCAGTAGCAGTTGCTTTGACAGTCGTAGGAGCAGGTTTTGCGAATCAAACAGAGGTTAAGGCAGAGGTTGATCACCCTAGCACTACCGCTGCTAGAAATGACGTACTAAGTGGGCTCTCTGTACCGGGTTCCCTTTGGCAACGTCAAAGAGAAGAAATTGACAAACTTAAATCGGAAAAGGAAGAGCTTAAGGCTGGTTTAGAAGAGCTTAAGGCTGGTTTACAGGAAAAGGAACGAGATTTAGAAGAGCTTAGAGATGCTGAGTTGAAGCGACTTAATGAAGAGAGACATGAAGAAGCAGAGCAGAAAGAAAAAGAAGCAGAGCGAAAAGCTTTAGAA…
emm19.10	ATGGCTAGAGAAAATACCAATAAGCATTATTCGCTTAGAAAATTAAAAAAAGGCACTGCATCAGTAGCGGTTGCTTTAACTGTTTTAGGGGCAGGGTTAGTTGTCAATACTAATGAAGTTAGTGCAAAAGTGCGTTATACTAGACATACGCCAGCAGATAAGCTAAAAAAAATTATTGACGATCTTGACGCAAAAGAACATGAATTAGAACAACAGAATAAGGAGTTATATACTCAGAAACAAGCTCTTGAAAGTCAGAAACAAGCTCTTGAAAGTCAGATACAAGATCTTGAAAGTCAAACACAAGATCTTGAAAGTCAAACACAAGCTCTTGAAAGTCAGACACAAGCTCTTGAAAGTCAGACACAAGCTCTTGAAGAACAGAATAAGCAGTTATCT…
emm19.4	ATGGCTAGAGAAAATACCAATAAGCATTATTCGCTTAGAAAATTAAAAAAAGGCACTGCATCAGTAGCGGTTGCTTTAACTGTTTTAGGGGCAGGGTTAGTTGTCAATACTAATGAAGTTAGTGCAAGAGTGCGTTATACTAGGCATACGCCAGCAGATAAGCTAAAAAAAATTATTGACGATCTTGACGCAAAAGAACATGAATTAGAACAACAGAATAAGGAGTTATCTACTCAGAAACAAGCTCTTGAAAGTCAGAAACAAGCTCTTGAAAGTCAGAAACAAGCTCTTGAAAGTCAGAAACAAGCTCTTGAAAGTCAGACACAAGATCTTGAAAGTCAGACACAAGATCTTGAAAGTCAGAAACAAGCTCTTGAAAGTCAGATACAAGCTCTTGAA…
emm19.4	ATGGCTAGAGAAAATACCAATAAGCATTATTCGCTTAGAAAATTAAAAAAAGGCACTGCATCAGTAGCGGTTGCTTTAACTGTTTTAGGGGCAGGGTTAGTTGTCAATACTAATGAAGTTAGTGCAAGAGTGCGTTATACTAGGCATACGCCAGCAGATAAGCTAAAAAAAATTATTGACGATCTTGACGCAAAAGAACATGAATTAGAACAACAGAATAAGGAGTTATCTACTCAGAAACAAGCTCTTGAAAGTCAGAAACAAGCTCTTGAAAGTCAGAAACAAGCTCTTGAAAGTCAGAAACAAGCTCTTGAAAGTCAGACACAAGATCTTGAAAGTCAGACACAAGATCTTGAAAGTCAGAAACAAGCTCTTGAAAGTCAGATACAAGCTCTTGAA…
emm19.4	ATGGCTAGAGAAAATACCAATAAGCATTATTCGCTTAGAAAATTAAAAAAAGGCACTGCATCAGTAGCGGTTGCTTTAACTGTTTTAGGGGCAGGGTTAGTTGTCAATACTAATGAAGTTAGTGCAAGAGTGCGTTATACTAGGCATACGCCAGCAGATAAGCTAAAAAAAATTATTGACGATCTTGACGCAAAAGAACATGAATTAGAACAACAGAATAAGGAGTTATCTACTCAGAAACAAGCTCTTGAAAGTCAGAAACAAGCTCTTGAAAGTCAGAAACAAGCTCTTGAAAGTCAGAAACAAGATCTTGAAAGTCAGACACAAGATCTTGAAAGTCAGAAACAAGCTCTTGAAAGTCAGATACAAGCTCTTGAAAGTGAGACACAAGATCTTGAA…
emm19.4	ATGGCTAGAGAAAATACCAATAAGCATTATTCGCTTAGAAAATTAAAAAAAGGCACTGCATCAGTAGCGGTTGCTTTAACTGTTTTAGGGGCAGGGTTAGTTGTCAATACTAATGAAGTTAGTGCAAGAGTGCGTTATACTAGGCATACGCCAGCAGATAAGCTAAAAAAAATTATTGACGATCTTGACGCAAAAGAACATGAATTAGAACAACAGAATAAGGAGTTATCTACTCAGAAACAAGCTCTTGAAAGTCAGAAACAAGCTCTTGAAAGTCAGAAACAAGCTCTTGAAAGTCAGAAACAAGCTCTTGAAAGTCAGACACAAGATCTTGAAAGTCAGAAACAAGCTCTTGAAGAACAGAATAAGCAGTTATCTACTCAGAAAGAAACTCTTGAA…
emm19.4	ATGGCTAGAGAAAATACCAATAAGCATTATTCGCTTAGAAAATTAAAAAAAGGCACTGCATCAGTAGCGGTTGCTTTAACTGTTTTAGGGGCAGGGTTAGTTGTCAATACTAATGAAGTTAGTGCAAGAGTGCGTTATACTAGGCATACGCCAGCAGATAAGCTAAAAAAAATTATTGACGATCTTGACGCAAAAGAACATGAATTAGAACAACAGAATAAGGAGTTATCTACTCAGAAACAAGCTCTTGAAGAACAGAATAAGCAGTTATCTACTCAGAAAGAAACTCTTGAAAGACAAGTACAGGAAGCGCAACACAATAATAATGAGTTAACTGAAAAGTTGGATGAAACTCAAAAAAAATTAGTAAATAAACAGCAAGAGAGTGAAGAAACTAAA…
emm19.7	ATGGCTAGAGAAAATACCAATAAGCATTATTCGCTTAGAAAATTAAAAAAAGGCACTGCATCAGTAGCGGTTGCTTTAACTGTTTTAGGGGCAGGGTTAGTTGTCAATACTAATGAAGTTAGTGCAAAAGTGCGTTATACTAGGCATACGCCAGCAGATAAGCTAAAAAAAATTATTGACGATCTTGACGCAAAAGAACATAAATTAGAACAACAGAATAAGGAGTTATATACTCAGAAACAAGCTCTTGAAAGTCAGAAACAAGCTCTTGAAAGTCAGAAACAAGCTCTTGAAAGTCAGAAACAAGCTCTTGAAAGTCAGAAACAAGCTCTTGAAGGTGAGACACAAGATCTTGAAAGTCAGAAACAAGCTCTTGAAAGTCAGATACAAGATCTTGAA…
emm19.7	ATGGCTAGAGAAAATACCAATAAGCATTATTCGCTTAGAAAATTAAAAAAAGGCACTGCATCAGTAGCGGTTGCTTTAACTGTTTTAGGGGCAGGGTTAGTTGTCAATACTAATGAAGTTAGTGCAAAAGTGCGTTATACTAGGCATACGCCAGCAGATAAGCTAAAAAAAATTATTGACGATCTTGACGCAAAAGAACATAAATTAGAACAACAGAATAAGGAGTTATATACTCAGAAACAAGCTCTTGAAAGTCAGAAACAAGCTCTTGAAGGTGAGACACAAGATCTTGAAAGTCAGAAACAAGCTCTTGAAAGTCAGATACAAGATCTTGAAAGTCAAACACAAGATCTTGAAAGTCAAACACAAGCTCTTGAAAGTCAGACACAAGCTCTTGAA…
emm191.0	ATGGCTAGAAAAGATACGAATAAACAGTATTCGCTTAGAAAATTAAAAACAGGTACAGCATCAGTAGCGGTCGCTGTGGCTGTTTTAGGAGCAGGCTTTGCAAACCAAACAACAGTTAAGGCTGCGGACTCCCAGAATAAGGCTGCGGACTCCCAGAAAAATAGTAGCATTATAACGCTATATAATGATCTATTGGGTAAACATAATGAGCTAACGGATAAACATTATAAGCTAACGGATGAACATGAAATTCTTAGAAAAAAACAAGAAGAATTAGAAAAGGAAAATAAAGAGTTAGATTCTCAAGTTACAGATCTCCTAGACGTAATTGAACATGACGATCAAGTACTTGAACGTAAGGAGCGCATGTACGAAGCTTTCTTAAAACAGTCTAAAGAT…
emm192.0	ATGGTTAGAAAAGATACGAATAGACACTATTCGCTTAGAAAATTAAAAAAAGGTACTGCTTCAGTAGCGGTTGCTTTAACAGTCGTAGGAGCAGGGTTAGCAAGCCAGACAGAAGTTAAGGCTGATCAACCTGTTTATCACGATCGATATACCGAAGCTAACAATGCAGTAACACAAGGGCTCACTGTACCGGTTCAGGCTTTGTTACATGAAATGGACAAAAATGGCCAACTTAGATCGGAAAATGAAGAGCTTAAGGCTGGTTTACAGAAAAAGGAACAAGAGTTAAAAAACCTTAACGATAATGTTAAGAAGCTTAAAGATGAAGTTGAGTTGGAACGACTTAAAAACGAGAGACATGTTCATGACGAAGAAGCTGAGTTGAATCGACTTAAAAAC…
emm192.0	ATGGTTAGAAAAGATACGAATAGACACTATTCGCTTAGAAAATTAAAAAAAGGTACTGCTTCAGTAGCGGTTGCTTTAACAGTCGTAGGAGCAGGGTTAGCAAGCCAGACAGAAGTTAAGGCTGATCAACCTGTTTATCACGATCGATATACCGAAGCTAACAATGCAGTAACACAAGGGCTCACTGTACCGGTTCAGGCTTTGTTACATGAAATGGACAAAAATGGCCAACTTAGATCGGAAAATGAAGAGCTTAAGGCTGGTTTACAGAAAAAGGAACAAGAGTTAAAAAACCTTAACGATAATGTTAAGAAGCTTAAAGATGAAGTTGAGTTGGAACGACTTAAAAACGAGAGACATGTTCATGACGAAGAAGCTGAGTTGAATCGACTTAAAAAC…
emm192.0	ATGGTTAGAAAAGATACGAATAGACACTATTCGCTTAGAAAATTAAAAAAAGGTACTGCTTCAGTAGCGGTTGCTTTAACAGTCGTAGGAGCAGGGTTAGCAAGCCAGACAGAAGTTAAGGCTGATCAACCTGTTTATCACGATCGATATACCGAAGCTAACAATGCAGTAACACAAGGGCTCACTGTACCGGTTCAGGCTTTGTTACATGAAAGGGACAAAAATGGCCAACTTAGATCGGAAAATGAAGAGCTTAAGGCTGGTTTACAGAAAAAGGAACAAGAGTTAAAAAACCTTAACGATAATGTTAAGAAGCTTAAAGATGAAGTTGAGTTGGAACGACTTAAAAACGAGAGACATGTTCATGACGAAGAAGCTGAGTTGAATCGACTTAAAAAC…
emm197.0	ATGGCTAAAAATAACACGAATAGACACTATTCGCTTAGAAAATTAAAAAAAGGTACTGCTTCAGTAGCAGTTGCTTTGAGTGCCTTAGGGGTGGGATTAGCGGTTAACCAAACAGAAGTTAGCGCAACAGCTATTACTCGATCTGTAGTAAAAGATCCACAAAAATTAAAACAACTAGCTGAAACTTATGAGATACAGAATCATGAGTTAACAGGTCAGAATAAGGAGTTAACACGTAAGAATGGTGAGTTAACAGATCAGAATAAGGAGTTAACAAGTAAGAATGGTGAGTTAACAGATCAGAATAAGGAGTTAACAAGTAAGAATGGTGAGTTAACACAGGAGAAGGAAGAGTTAACACGTAAGAATGGTGAGTTAACACAGGAGAAGGAAGGGTTA…
emm197.0	ATGGCTAAAAATAACACGAATAGACACTATTCGCTTAGAAAATTAAAAAAAGGTACTGCTTCAGTAGCAGTTGCTTTGAGTGCCTTAGGGGTGGGATTAGCGGTTAACCAAACAGAAGTTAGCGCAACAGCTATTACTCGATCTGTAGTAAAAGATCCACAAAAATTAAAACAACTAGCTGAAACTTATGAGATACAGAATCATGAGTTAACAGGTCAGAATAAGGAGTTAACACGTAAGAATGGTGAGTTAACAGATCAGAATAAGGAGTTAACAAGTAAGAATGGTGAGTTAACACAGGAGAAGGAAGAGTTAACACGTAAGAATGGTGAGTTAACACAGGAGAAGGAAGGGTTAACACGTAAGAATGGTGAGTTAACACAGGAGAAGGAAGGGTTA…
emm197.0	ATGGCTAAAAATAACACGAATAGACACTATTCGCTTAGAAAATTAAAAAAAGGTACTGCTTCAGTAGCAGTTGCTTTGAGTGCCTTAGGGGTGGGATTAGCGGTTAACCAAACAGAAGTTAGCGCAACAGCTATTACTCGATCTGTAGTAAAAGATCCACAAAAATTAAAACAACTAGCTGAAACTTATGAGATACAGAATCATGAGTTAACAGGTCAGAATAAGGAGTTAACACGTAAGAATGGTGAGTTAACAGATCAGAATAAGGAGTTAACAAGTAAGAATGGTGAGTTAACAGATCAGAATAAGGAGTTAACACGTAAGAATGGTGAGTTAACACAGGAGAAGGAAGGGTTAACACGTAAGAATGGTGAGTTAACACAGGAGAAGGAAGGGTTA…
emm2.0	ATGGCTAGAAAAGATACGAATAAACAGTATTCGCTTAGAAAATTAAAAACAGGTACAGCATCCGTAGCAGTCGCTGTGGCTGTTTTAGGAGCAGGCTTTGCAAACCAAACAACAGTTAAGGCGAACAGTAAGAACCCTGTCCCTGTCAAAAAAGAAGCAAAATTAAGTGAAGCAGAATTACATGACAAAATTAAAAACCTTGAAGAGGAAAAAGCAGAATTATTCGAGAAATTAGATAAAGTTGAAGAAGAGCATAAAAAAGTTGAAGAAGAGCATAAAAAAGATCATGAAAAACTTGAAAAAAAATCAGAAGATGTAGAACGTCACTACCTCAGACAACTAGATCAAGAGTATAAAGAACAACAAGAACGTCAAAAAAATCTAGAGGAACTCGAACGC…
emm2.0	ATGGCTAGAAAAGATACGAATAAACAGTATTCGCTTAGAAAATTAAAAACAGGTACAGCATCCGTAGCAGTCGCTGTGGCTGTTTTAGGAGCAGGCTTTGCAAACCAAACAACAGTTAAGGCGAACAGTAAGAACCCTGTCCCTGTCAAAAAAGAAGCAAAATTAAGTGAAGCAGAATTACATGACAAAATTAAAAACCTTGAAGAGGAAAAAGCAGAATTATTCGAGAAATTAGATAAAGTTGAAGAAGAGCATAAAAAAGTTGAAGAAGAGCATAAAAAAGATCATGAAAAACTTGAAAAAAAATCAGAAGATGTAGAACGTCACTACCTCAGACAACTAGATCAAGAGTATAAAGAACAACAAGAACGTCAAAAAAATCTAGAGGAACTCGAACGC…
emm207.1	ATGGTTAGAAAAGATACGAATAGACAGTATTCGCTTAGAAAATTAAAAAAAGGTACTGCTTCAGTAGCGGTTGCTTTGAGTGCCTTAGGGGCAGGATTAACGGTTAACCAAACAGAAGTTAGCGCAGCACCACCTATTACTCGAAATGCAGCAAAGAATGCAGACGAATTAAGAAAAAGATTTGAAGCTTCTGATTTAGAGAATCATAAGTTAAAATTTGATAATGATAAGTTAAAAACTGAGAATAGTGATTTAAAAACTGAGAATAGTGATTTAAAAACTGAGAATAGTGATTTAAAAACTGAGAATAGTGATTTAAAAACTAAGAGTGAGAAGTTAGCTACTCAGAAAGAAAATCTTGAAAAAGAAGTAGCGGAAGCGAAACACAAGAATGAAACG…
emm207.1	ATGGTTAGAAAAGATACGAATAGACAGTATTCGCTTAGAAAATTAAAAAAAGGTACTGCTTCAGTAGCGGTTGCTTTGAGTGCCTTAGGGGCAGGATTAACGGTTAACCAAACAGAAGTTAGCGCAGCACCACCTATTACTCGAAATGCAGCAAAGAATGCAGACGAATTAAGAAAAAGATTTGAAGCTTCTGATTTAGAGAATCATAAGTTAAAATTTGATAATGATAAGTTAAAAACTGAGAATAGTGATTTAAAAACTGAGAATAGTGATTTAAAAACTAAGAGTGAGAAGTTAGCTACTCAGAAAGAAAATCTTGAAAAAGAAGTAGCGGAAGCGAAACACAAGAATGAAACGTTAAACATTAATAATGATGACTTAACTAAAAAGTTGAATGAA…
emm207.1	ATGGTTAGAAAAGATACGAATAGACAGTATTCGCTTAGAAAATTAAAAAAAGGTACTGCTTCAGTAGCGGTTGCTTTGAGTGCCTTAGGGGCAGGATTAACGGTTAACCAAACAGAAGTTAGCGCAGCACCACCTATTACTCGAAATGCAGCAAAGAATGCAGACGAATTAAGAAAAAGATTTGAAGCTTCTGATTTAGAGAATCATAAGTTAAAATTTGATAATGATAAGTTAAAAACTGAGAATAGTGATTTAAAAACTGAGAATAGTGATTTAAAAACTAAGAGTGAGAAGTTAGCTACTCAGAAAGAAAATCTTGAAAAAGAAGTAGCGGAAGCGAAACACAAGAATGAAACGTTAAACATTAATAATGATGACTTAACTAAAAAGTTGAATGAA…
emm209.0	ATGGCTAGAAAAGATACGAATAAACAGTATTCGCTTAGAAAATTAAAAACAGGTACAGCATCCGTAGCAGTCGCTGTGGCTGTTTTAGGAGCAGGCTTTGCAAACCAAACAGAAGTTAAGGCAAACTCTAGAGATATCACAGACACTTTGCCTAATCAAATGTGGAAGCAACAAGCAGAGGAAGCTAAAGCAAAAGTTAGCAAACTTGAAAAGCAGCTTGAAAAAGCACAAGAGGATTACTCTCAAATACAAGAAGAGCTAGAGCAGTTTGGACATGATTATGATAAGTTAGAAAAAGAAAATAAAGAGTACGCAAGTCAACTTGGTAAAAATCAAGAAGAACGCGAAAAATTAGAGCTTGGATACCTCAGAAAATCAGATAAAGAGTACAAAGAGCAT…
emm209.0	ATGGCTAGAAAAGATACGAATAAACAGTATTCGCTTAGAAAATTAAAAACAGGTACAGCATCCGTAGCAGTCGCTGTGGCTGTTTTAGGAGCAGGCTTTGCAAACCAAACAGAAGTTAAGGCAAACTCTAGAGATATCACAGACACTTTGCCTAATCAAATGTGGAAGCAACAAGCAGAGGAAGCTAAAGCAAAAGTTAGCAAACTTGAAAAGCAGCTTGAAAAAGCACAAGAGGATTACTCTCAAATACAAGAAGAGCTAGAGCAGTTTGGACATGATTATGATAAGTTAGAAAAAGAAAATAAAGAGTACGCAAGTCAACTTGGTAAAAATCAAGAAGAACGCGAAAAATTAGAGCTTGGATACCTCAGAAAATCAGATAAAGAGTACAAAGAGCAT…
emm209.0	ATGGCTAGAAAAGATACGAATAAACAGTATTCGCTTAGAAAATTAAAAACAGGTACAGCATCCGTAGCAGTCGCTGTGGCTGTTTTAGGAGCAGGCTTTGCAAACCAAACAGAAGTTAAGGCAAACTCTAGAGATATCACAGACACTTTGCCTAATCAAATGTGGAAGCAACAAGCAGAGGAAGCTAAAGCAAAAGTTAGCAAACTTGAAAAGCAGCTTGAAAAAGCACAAGAGGATTACTCTCAAATACAAGAAGAGCTAGAGCAGTTTGGACATGATTATGATAAGTTAGAAAAAGAAAATAAAGAGTACGCAAGTCAACTTGGTAAAAATCAAGAAGAACGCGAAAAATTAGAGCTTGGATACCTCAGAAAATCAGATAAAGAGTACAAAGAGCAT…
emm209.0	ATGGCTAGAAAAGATACGAATAAACAGTATTCGCTTAGAAAATTAAAAACAGGTACAGCATCCGTAGCAGTCGCTGTGGCTGTTTTAGGAGCAGGCTTTGCAAACCAAACAGAAGTTAAGGCAAACTCTAGAGATATCACAGACACTTTGCCTAATCAAATGTGGAAGCAACAAGCAGAGGAAGCTAAAGCAAAAGTTAGCAAACTTGAAAAGCAGCTTGAAAAAGCACAAGAGGATTACTCTCAAATACAAGAAGAGCTAGAGCAGTTTGGACATGATTATGATAAGTTAGAAAAAGAAAATAAAGAGTACGCAAGTCAACTTGGTAAAAATCAAGAAGAACGCGAAAAATTAGAGCTTGGATACCTCAGAAAATCAGATAAAGAGTACAAAGAGCAT…
emm209.1	ATGGCTAGAAAAGATACGAATAAACAGTATTCGCTTAGAAAATTAAAAACAGGTACAGCATCCGTAGCAGTCGCTGTGGCTGTTTTAGGAGCAGGCTTTGCAAACCAAACAGAAGTTAAGGCAAACTCTAGAGATATCACAGACACTTTGCCTAATAAAATGTGGAAGCAACAAGCAGAGGAAGCTAAAGCAAAAGTTAGCAAACTTGAAAAGCAGCTTGAAAAAGCACAAGAGGATTACTCTCAAATACAAGAAGAGCTAGAGCAGTTTGGACATGATTATGATAAGTTAGAAAAAGAAAATAAAGAGTACGCAAGTCAACTTGGTAAAAATCAAGAAGAACGCGAAAAATTAGAGCTTGGATACCTCAGAAAATCAGATAAAGAGTACAAAGAGCAT…
emm217.0	ATGGTTAGAAAAGATACGAATAGACACTATTCGCTTAGAAAATTAAAAAAAGGTACTGCTTCAGTAGCGGTTGCTTTAACAGTCGTAGGAGCAGGGTTAGCAAGCCAGACAGAAGTTAAGGCGGAACAGCCGGCGGAAAATCCGCGATTAACAGCGGCTAGAAATGACGTACTAAGTAGGATCTCTGTACCGGGTCCCCTTTGGGCACAAAAAATGGAAGAAAATAACCAACTTAAATTGGAAAATGAAGGGCTTAAGACTGATTTACAAGGAAAGGAAGAAGAGTTAAAAGGAAAGGAAGAAGAGTTAAAAGGCCTTCAAGAGGCGTTTGACCGAACTTTATCTGAAAATGTCAAGTCTAGCAATCAACACAAAAAAGAAATTGGCGAACACAAAAAA…
emm217.0	ATGGTTAGAAAAGATACGAATAGACACTATTCGCTTAGAAAATTAAAAAAAGGTACTGCTTCAGTAGCGGTTGCTTTAACAGTCGTAGGAGCAGGGTTAGCAAGCCAGACAGAAGTTAAGGCGGAACAGCCGGCGGAAAATCCGCGATTAACAGCGGCTAGAAATGACGTACTAAGTAGGATCTCTGTACCGGGTCCCCTTTGGGCACAAAAAATGGAAGAAAATAACCAACTTAAATTGGAAAATGAAGGGCTTAAGACTGATTTACAAGGAAAGGAAGAAGAGTTAAAAGGAAAGGAAGAAGAGTTAAAAGGCCTTCAAGAGGCGTTTGACCGAACTTTATCTGAAAATGTCAAGTCTAGCAATCAACACAAAAAAGAAATTGGCGAACTTAAATCG…
emm218.1	ATGGTTAGAAAAGATACGAATAGACAGTATTCGCTTAGAAAATTAAAAAAAGGCACTGCATCAGTAGCAGTGGCTTTGAGTGTAATAGGGGCAGGATTAGTTGTCAATACTAATGAAGTTAGTGCATACGTGGTTACTAGGGAACTGCTAAAAGACTCGGACAAAGTAAGAGACCTTATTAACAAATTTGACGAAGACAACCATAAGTTAACAACTGAGAAGAATGAGTTAACAAATCGGAATCAGGAGTTAACAACTGAGAATGGTGAGTTAAAAGCTGCGAATGAAGCGTTTCAAAAACAAGTACAGGAAAAGGAACAAAAGAATGAAGCGTTAAAACAACGGGGCGATACGTTATTTACTCAGAGAGTAAAACTTGAAAAACAAGTACAGGAAAAG…
emm218.1	ATGGTTAGAAAAGATACGAATAGACAGTATTCGCTTAGAAAATTAAAAAAAGGCACTGCATCAGTAGCAGTGGCTTTGAGTGTAATAGGGGCAGGATTAGTTGTCAATACTAATGAAGTTAGTGCATACGTGGTTACTAGGGAACTGCTAAAAGACTCGGACAAAGTAAGAGACCTTATTAACAAATTTGACGAAGACAACCATAAGTTAACAACTGAGAAGAATGAGTTAACAAATCGGAATCAGGAGTTAACAACTGAGAATGGTGAGTTAAAAGCTGCGAATGAAGCGTTTCAAAAACAAGTACAGGAAAAGGAACAAAAGAATGAAGCGTTAAAACAACGGGGTGATACGTTATTTACTCAGAGAGTAAAACTTGAAAAACAAGTACAGGAAAAG…
emm218.1	ATGGTTAGAAAAGATACGAATAGACAGTATTCGCTTAGAAAATTAAAAAAAGGCACTGCATCAGTAGCAGTGGCTTTGAGTGTAATAGGGGCAGGATTAGTTGTCAATACTAATGAAGTTAGTGCATACGTGGTTACTAGGGAACTGCTAAAAGACTCGGACAAAGTAAGAGACCTTATTAACAAATTTGACGAAGACAACCATAAGTTAACAACTGAGAAGAATGAGTTAACAAATCGGAATCAGGAGTTAACAACTGAGAATGGTGAGTTAAAAGCTGCGAATGAAGCGTTTCAAAAACAAGTACAGGAAAAGGAACACAATAATAAAACGTTAAAAATTGAGAATGGTGAGTTAAAAACTGCGAATGGTGACTTAACTAAAAAGTTGGATGAAACT…
emm218.1	ATAATGGTTAGAAAAGATACGAATAGACAGTATTCGCTTAGAAAATTAAAAAAAGGCACTGCATCAGTAGCAGTGGCTTTGAGTGTAATAGGGGCAGGATTAGTTGTCAATACTAATGAAGTTAGTGCATACGTGGTTACTAGGGAACTGCTAAAAGACTCGGACAAAGTAAGAGACCTTATTAACAAATTTGACGAAGACAACCATAAGTTAACAACTGAGAAGAATGAGTTAACAAATCGGAATCAGGAGTTAACAACTGAGAATGGTGAGTTAAAAGCTGCGAATGAAGCGTTTCAAAAACAAGTACAGGAAAAGGAACAAAAGAATGAAGCGTTAAAACAACGGGGTGATACGTTATTTACTCAGAGAGTAAAACTTGAAAAACAAGTACAGGAA…
emm218.1	ATGGTTAGAAAAGATACGAATAGACAGTATTCGCTTAGAAAATTAAAAAAAGGCACTGCATCAGTAGCAGTGGCTTTGAGTGTAATAGGGGCAGGATTAGTTGTCAATACTAATGAAGTTAGTGCATACGTGGTTACTAGGGAACTGCTAGAAGACTCGGACAAAGTAAGAGACCTTATTAACAAATTTGACGAAGACAACCATAAGTTAACAACTGAGAAGAATGAGTTAACAAATCGGAATCAGGAGTTAACAACTGAGAATGGTGAGTTAAAAGCTGCGAATGGTGACTTAACTAAAAAGTTGGATGAAACTCGACAAGAATTAACAAATAAACAGCAAGAGAGTAAAGAAAATGAAAAGACCCTTAAGGAACTCTTGGAAAAGACAGTAAAAGAT…
emm22.0	ATGGCTAGAAAAGATACGAATAAACAGTATTCGCTTAGAAAATTAAAAACAGGTACAGCATCAGTAGCGGTCGCTGTGGCTGTTTTAGGAGCAGGCTTTGCAAACCAAACAACAGTTAAGGCGGAGTCATCAAATAATGCGGAGTCATCAAACATTTCTCAAGAAAGCAAACTAATAAATACATTGACTGATGAAAATGAGAAACTCAGAGAAGAGCTCCAACAGTATTATGCATTAAGTGATGCTAAAGAAGAAGAACCTAGGTATAAAGCATTGAGAGGCGAAAATCAAGATCTTCGGGAAAAAGAAAGAAAATACCAGGATAAAATAAAAAAATTAGAAGAAAAAGAGAAAAACCTAGAAAAAAAATCAGAAGATGTAGAACGTCACTATCTTAAA…
emm22.0	ATGGCTAGAAAAGATACGAATAAACAGTATTCGCTTAGAAAATTAAAAACAGGTACAGCATCAGTAGCGGTCGCTGTGGCTGTTTTAGGAGCAGGCTTTGCAAACCAAACAACAGTTAAGGCGGAGTCATCAAATAATGCGGAGTCATCAAACATTTCTCAAGAAAGCAAACTAATAAATACATTGACTGATGAAAATGAGAAACTCAGAGAAGAGCTCCAACAGTATTATGCATTAAGTGATGCTAAAGAAGAAGAACCTAGGTATAAAGCATTGAGAGGCGAAAATCAAGATCTTCGGGAAAAAGAAAGAAAATACCAGGATAAAATAAAAAAATTAGAAGAAAAAGAGAAAAACCTAGAAAAAAAATCAGAAGATGTAGAACGTCACTATCTTAAA…
emm22.0	ATGGCTAGAAAAGATACGAATAAACAGTATTCGCTTAGAAAATTAAAAACAGGTACAGCATCAGTAGCGGTCGCTGTGGCTGTTTTAGGAGCAGGCTTTGCAAACCAAACAACAGTTAAGGCGGAGTCATCAAATAATGCGGAGTCATCAAACATTTCTCAAGAAAGCAAACTAATAAATACATTGACTGATGAAAATGAGAAACTCAGAGAAGAGCTCCAACAGTATTATGCATTAAGTGATGCTAAAGAAGAAGAACCTAGGTATAAAGCATTGAGAGGCGAAAATCAAGATCTTCGGGAAAAAGAAAGAAAATACCAGGATAAAATAAAAAAATTAGAAGAAAAAGAGAAAAACCTAGAAAAAAAATCAGAAGATGTAGAACGTCACTATCTTAAA…
emm22.0	ATGGCTAGAAAAGATACGAATAAACAGTATTCGCTTAGAAAATTAAAAACAGGTACAGCATCAGTAGCGGTCGCTGTGGCTGTTTTAGGAGCAGGCTTTGCAAACCAAACAACAGTTAAGGCGGAGTCATCAAATAATGCGGAGTCATCAAACATTTCTCAAGAAAGCAAACTAATAAATACATTGACTGATGAAAATGAGAAACTCAGAGAAGAGCTCCAACAGTATTATGCATTAAGTGATGCTAAAGAAGAAGAACCTAGGTATAAAGCATTGAGAGGCGAAAATCAAGATCTTCGGGAAAAAGAAAGAAAATACCAGGATAAAATAAAAAAATTAGAAGAAAAAGAGAAAAACCTAGAAAAAAAATCAGAAGATGTAGAACGTCACTATCTTAAA…
emm22.0	ATGGCTAGAAAAGATACGAATAAACAGTATTCGCTTAGAAAATTAAAAACAGGTACAGCATCAGTAGCGGTCGCTGTGGCTGTTTTAGGAGCAGGCTTTGCAAACCAAACAACAGTTAAGGCGGAATCATCAAATAATGCGGAGTCATCAAACATTTCTCAAGAAAGCAAACTAATAAATACATTGACTGATGAAAATGAGAAACTCAGAGAAGAGCTCCAACAGTATTATGCATTAAGTGATGCTAAAGAAGAAGAACCTAGGTATAAAGCATTGAGAGGCGAAAATCAAGATCTTCGGGAAAAAGAAAGAAAATACCAGGATAAAATAAAAAAATTAGAAGAAAAAGAGAAAAACCTAGAAAAAAAATCAGAAGATGTAGAACGTCACTATCTTAAA…
emm22.5	ATGGCTAGAAAAGATACGAATAAACAGTATTCGCTTAGAAAATTAAAAACAGGTACAGCATCCGTAGCGGTCGCTGTGGCTGTTTTAGGAGCAGGCTTTGCAAACCAAACAACAGTTAAGGCGGAGTCATCAAATAATGCGGAGTCATCAAACATTTCTAAAGAAAGCACACTAATAAATACATTGACTGATGAAAATGAGAAACTCAGAGAAGAGCTCCAACAGTATTATGCATTAAGTGATGCTAAAGAAGAAGAACCTAGGTATAAAGCATTGAGAGGCGAAAATCAAGATCTTCGGGAAAAAGAAAGAAAATACCAGGATAAAATAAAAAAATTAGAAGAAAAAGAGAAAAATCTAGAAAAAAAATCAGAAGATGTAGAACGTCACTATCTTAAA…
emm22.5	ATGGCTAGAAAAGATACGAATAAACAGTATTCGCTTAGAAAATTAAAAACAGGTACAGCATCCGTAGCGGTCGCTGTGGCTGTTTTAGGAGCAGGCTTTGCAAACCAAACAACAGTTAAGGCGGAGTCATCAAATAATGCGGAGTCATCAAACATTTCTAAAGAAAGCACACTAATAAATACATTGACTGATGAAAATGAGAAACTCAGAGAAGAGCTCCAACAGTATTATGCATTAAGTGATGCTAAAGAAGAAGAACCTAGGTATAAAGCATTGAGAGGCGAAAATCAAGATCTTCGGGAAAAAGAAAGAAAATACCAGGATAAAATAAAAAAATTAGAAGAAAAAGAGAAAAATCTAGAAAAAAAATCAGAAGATGTAGAACGTCACTATCTTAAA…
emm22.5	ATGGCTAGAAAAGATACGAATAAACAGTATTCGCTTAGAAAATTAAAAACAGGTACAGCATCCGTAGCGGTCGCTGTGGCTGTTTTAGGAGCAGGCTTTGCAAACCAAACAACAGTTAAGGCGGAGTCATCAAATAATGCGGAGTCATCAAACATTTCTAAAGAAAGCACACTAATAAATACATTGACTGATGAAAATGAGAAACTCAGAGAAGAGCTCCAACAGTATTATGCATTAAGTGATGCTAAAGAAGAAGAACCTAGGTATAAAGCATTGAGAGGCGAAAATCAAGATCTTCGGGAAAAAGAAAGAAAATACCAGGATAAAATAAAAAAATTAGAAGAAAAAGAGAAAAATCTAGAAAAAAAATCAGAAGATGTAGAACGTCACTATCTTAAA…
emm22.8	ATGGCTAGAAAAGATACGAATAAACAGTATTCGCTTAGAAAATTAAAAACAGGTACAGCATCAGTAGCGGTCGCTGTGGCTGTTTTAGGAGCAGGCTTTGCAAACCAAACAGAAGTTAAGGCGGAGTTATCAAATAAGGCGGAGTCATCAAACATTTCTAAAGAAAGCGAACTAATAAATACATTGGTTGGTGAAAATGAGAAACTCAGAGAAGAGCTCCAACAGTATTATGCATTAAGTGATGCTAAAGAAGAAGAACCTAGGTATAAAGCATTGCGAGGCGAAAATCAAGATCTTCGGGAAAAAGAAGGAAAATACCAGGATAAAATAAAAAAATTAGAGGAAAAAGAGAAAAATCTAGAAAAAAAATCAGAAGATGTAGAACGTCACTATCTTAAA…
emm221.0	ATGGTTAGAAAAGATACGAATAAACAGTATTCGCTTAGAAAATTAAAAACAGGAACGGCTTCAGTAGCCGTTGCTTTGACCGTTTTGGGGGCAGGTTTTGCGAATCAAACAGAGGTTAAGGCGGAGACGGAACATTGGCGAGTAACAGACGCTAAAAATCAAATACTAAGGAATGGGTATGTATCGGCTCAGCATTGGAACTGGCAAAATCAAAAAATTGAAGAACAAAAACAAAAAATTAAAAAACTAGGTCAAGAAAATAAAAAACTAGACTCACTTTTAGCTGAGAAAAACTTAGATTATATTGACTTGGACTACCGTTTAGGACAAGAGCTTAAAAAACTTAAAGATGAAAAACAAAAAATTCAAGAAGAGTTAGAAAACAAACAGAAAGACTAT…
emm222.0	ATGGCTAAAAATAACACGAATAGACACTATTCGCTTAGAAAATTAAAAACAGGAACGGCTTCAGTAGCAGTTGCTTTGAGTGTCTTAGGGGCAGGTTTTGCGAATCAAACAGAGGTTAAGGCTCAAGAAAATACAGATAAATATGACAGTTGGGTTAAAGATAGAGAAGAGGAACGTGCAGGTACTTTAAATAATGATCTGAGACAGCTTGAAGGCAAAGTCAGAAATCTTAGAAGTATGATGCATGAACTTTGGAAGCTACAGCTGGATAGCAAATCAAAAAATCTTCCAACTAAAGATTATGCTAATTACTTAAAAGAACTGAACGATCATTTTGAAAAGTATCTTGACGAAGCAAGTGGTGTAGATTATAAAAAACTTCTAGGGAAAACATTACTT…
emm223.0	ATGGTTAGAAAAGATACGAATAGACACTATTCGCTTAGAAAATTAAAAACAGGTACTGCATCAGTAGCGGTTGCTTTAACAGTCGTAGGAGCAGGGCTAGCAAGCCAGACAGAAGTTAAGGCGGAGGTGGACAATCCGCTAGTAACAGAAGCTAGAAATCAAGCACTAAGGGGGAGAACTGTATCGGCTGAGCTTTGGTACCGTCAAGTACAAGAAAATGACCAACTTAAATCGGAAAATAAAGGGCTTAAGACTGATTTACAGGAAAAGGAACGAGAGTTAGAAGACCTTAAAGGTGATGTTGAGAAGCTTAAAGATGCTGCTGAGTTGGAACGACTTAAAAACGAGAGACATGTTCATGACGAAGAAGCTGAGTTGAATCGACTTAAAAACGAGAGA…
emm224.1	ATGGTTAGAAAAGATACGAATAGACACTATTCGCTTAGAAAATTAAAAAAAGGTACTGCGTCAGTAGCGGTTGCTTTAACAGTCGTAGGAGCAGGGTTAGCAAGCCAGACAGAAGTTAAGGCTGAGAATCATCCTAGATATGATGAGGCCCATCAACAAGCTTTACGACAATTTATTGGCAAAATGACAGATCAACAACTAAGAAGTGCTTTAGTTGGATCATTCAATAGGAATGATGAATTAGTAAATAGGAATGATGAATTAGAAAAAAACATTCAGGAAAAGGAACAAGAGTTAAAAAACCTTAAAGATGAAGTTGCGTTGGAACGACTTAAAAACGAGAGACATGATCATGACGAAGAAGCTGAGTTGAATCGACTTAGAGAAGAGAGATATGAT…
emm225.0	ATGGTTAGAAAAGATACGAATAAACAGTATTCGCTTAGAAAATTAAAAACAGGTACAGCATCAGTAGCGGTTGCTTTGACTGTTTTAGGGGCAGGTTTTGCGAATCAAACAGAGGTTAAGGCGGAAGACCATGAGAGAGCAATACAAGCCAGAAGAGATGCTATCAGAGATATGCAAGAGAGGGGGACAAATTTTGGACCTCTGTTAGAAAGTAAAATTCGAGAGAATGACAATTTAAAAGAAACGCTTGACAAAACTAAAAAAGAAATTGACGGTCTTAAATCGGAAAATAAAGGGCTTGAGACTGCTTTACAGGAAAAGGAACGAGATTTAAAAGAGCTTAGAGATGCTGCTGAGTTGGAACGACTTAAAAACGAGAGACATGATCATGATGAGTTG…
emm225.0	ATGGTTAGAAAAGATACGAATAAACAGTATTCGCTTAGAAAATTAAAAACAGGTACAGCATCAGTAGCGGTTGCTTTGACTGTTTTAGGGGCAGGTTTTGCGAATCAAACAGAGGTTAAGGCGGAAGACCATGAGAGAGCAATACAAGCCAGAAGAGATGCTATCAGAGATATGCAAGAGAGGGGGACAAATTTTGGACCTCTGTTAGAAAGTAAAATTCGAGAGAATGACAATTTAAAAGAAACGCTTGACAAAACTAAAAAAGAAATTGACGGTCTTAAATCGGAAAATAGAGGGCTTGAGACTGCTTTACAGAAAAAAGAACAAGAGTTAAAAGGCCTTAAAGATGATGAGTTGGAACGACTTAAAAACGAGAGACATGATCATGACAAAAGAGAA…
emm225.0	ATGGTTAGAAAAGATACGAATAAACAGTATTCGCTTAGAAAATTAAAAACAGGTACAGCATCAGTAGCGGTTGCTTTGACTGTTTTAGGGGCAGGTTTTGCGAATCAAACAGAGGTTAAGGCGGAAGACCATGAGAGAGCAATACAAGCCAGAAGAGATGCTATCAGAGATATGCAAGAGAGGGGGACAAATTTTGGACCTCTGTTAGAAAGTAAAATTCGAGAGAATGACAATTTAAAAGAAACGCTTGACAAAACTAAAAAAGAAATTGACGGTCTTAAATCGGAAAATAGAGGGCTTGAGACTGCTTTACAGAAAAAAGAACAAGAGTTAAAAGGCCTTAAAGATGATGAGTTGGAACGACTTAAAAACGAGAGACATGATCATGACAAAAGAGAA…
emm227.1	ATGGCTAAAAATAACACGAATAGACACTATTCGCTTAGAAAATTAAAAACAGGAACGGCTTCAGTAGCGGTAGCTTTGACTGTTTTAGGGGCAGGTTTTGCGAATCAAACAGAGGTTAAGGCTAACGGTGATGGTAATCCTAATATACGTTTACGTCACGAAAACAAGGACTTAAAAGCGAGATTAGAGAATGCAATGGAAGTTGCAGGAAGAGATTTTAAGAGAGCTGAAGAACTTGAAAAAGCAAAACAAGCCTTAGAAGACCAGCGTAAAGATTTAGAAACTAAATTAAAAGAACTACAACAAGACTATGACTTAGCAAAGGAATCAACAAGTTGGGATAGACAAAGACTTGAAAAAGAGTTAGAAGAGAAAAAGGAAGCTCTTGAATTAGCGATA…
emm229.0	ATGGCTAAAAATACCACGAATAGACACTATTCGCTTAGAAAATTAAAAACAGGAACGGCTTCAGTAGCGGTTGCTTTGACAGTCGTAGGAGCAGGGTTAGTAGCGGGGCAGACAGTAAGAGCCGATCAGAGTCATAGTGATTTAATCACAGAAAAACAACGTTTACGAGATTTAGGAGATAAATTTGAAAAACTGAACAATCGTTCACAACGCTACCTTCAGCAATACTATGAAGGTATGAGAAATGATTTTCCAGGTGAATGGTATGTACAACAGTTAAAATCATTGAATCATGAATTGGAACAGGCGTATAATGAACTTAGCGGAGAAGCACATAAAAATGCCTTAGGGAAACTGGGAATTGATAATGCTGACCTAAAAGCTAAAATTGATGAACTG…
emm229.0	ATGGCTAAAAATACCACGAATAGACACTATTCGCTTAGAAAATTAAAAACAGGAACGGCTTCAGTAGCGGTTGCTTTGACAGTCGTAGGAGCAGGGTTAGTAGCGGGGCAGACAGTAAGAGCCGATCAGAGTCATAGTGATTTAATCACAGAAAAACAACGTTTACGAGATTTAGGAGATAAATTTGAAAAACTGAACAATCGTTCACAACGCTACCTTCAGCAATACTATGAAGGTATGAGAAATGATTTTCCAGGTGAATGGTATGTACAACAGTTAAAATCACTGAATCATGAATTGGAACAGGCGTATAATGAACTTAGCGGAGAAGCACATAAAAATGCCTTAGGGAAACTGGGAATTGATAATGCTGACCTAAAAGCTAAAATTGATGAACTG…
emm230.0	ATGGTTAGAAAAGATACGAATAAACAGTATTCGCTTAGAAAATTAAAAAAAGGTACTGCATCAGTAGCGGTTGCTTTAACAGTCGTAGGAGCAGGGTTTGCGAATCAAACAGAGGTTAAGGCGGAAGTTAATGCGACATTAATGCAAGCCAAAATAGAGGCTATCAGACAGATGCAACGGGAAGGGAGAGATCTTGCACCTCTGTTAGCAAGTACAATTCAAAATAATGACGATTTAAAAGAAACGCTTGACAAAACTAAAAAAGAAATTGACGATCTTAAATCGGAAAATGAAGGGCTTGGGACTACTTTACAGAAAAAGGAACAAGAGTTAAAAGGCCTTAAAGATGATGAGTTGGAACGACTTAAAAACGAGAGACATGATCATGACAAAAAAGAA…
emm230.0	ATGGTTAGAAAAGATACGAATAAACAGTATTCGCTTAGAAAATTAAAAAAAGGTACTGCATCAGTAGCGGTTGCTTTAACAGTCGCAGGAGCAGGGTTTGCGAATCAAACAGAGGTTAAGGCGGAAGTTAATGCGACATTAATGCAAGCCAAAATAGAGGCTATCAGACAGATGCAACGGGAAGGGAGAGATCTTGCACCTCTGTTAGCAAGTACAATTCAAAATAATGACGATTTAAAAGAAACGCTTGACAAAACTAAAAAAGAAATTGACGATCTTAAATCGGAAAATGAAGGGCTTGGGACTACTTTACAGAAAAAGGAACAAGAGTTAAAAGGCCTTAAAGATGATGAGTTGGAACGACTTAAAAACGAGAGACATGATCATGACAAAAAAGAA…
emm230.0	ATGGTTAGAAAAGATACGAATAGACAGTATTCGCTTAGAAAATTAAAAAAAGGTACTGCGTCAGTAGCGGTTGCTTTAACAGTCGTAGGAGCAGGGTTTGCGAATCAAACAGAGGTTAAGGCGGAAGTTAATGCGACATTAATGCAAGCCAAAATAGAGGCTATCAGACAGATGCAACGGGAGGGGAGAGATCTTGCACCTCTGTTAGCAAGTACAATTCAAAATAATGACGATTTAAAAGAAACGCTTGACAAAACTAAAAAAGAAATTGACGATCTTAAATCGCAAAATGAAGGGCTTGGGACTACTTTACAGAAAAAGGAACAAGAGTTAAAAGGCCTTAAAGATGATGAGTTGGAACGACTTAAAAACGAGAGACATGATCATGACAAAAAAGAA…
emm230.0	ATGGTTAGAAAAGATACGAATAAACAGTATTCGCTTAGAAAATTAAAAAAAGGTACTGCATCAGTAGCGGTTGCTTTAACAGTCGTAGGAGCAGGGTTTGCGAATCAAACAGAGGTTAAGGCGGAAGTTAATGCGACATTAATGCAAGCCAAAATAGAGGCTATCAGACAGATGCAACGGGAAGGGAGAGATCTTGCACCTCTGTTAGCAAGTACAATTCAAAATAATGACGATTTAAAAGAAACGCTTGACAAAACTAAAAAAGAAATTGACGATCTTAAATCGGAAAATGAAGGACTTGGGACTACTTTACAGAAAAAGGAACAAGAGTTAAAAGGCCTTAAAGATGATGAGTTGGAACGACTTAAAAACGAGAGACATGATCATGACAAAAAAGAA…
emm230.1	ATGGTTAGAAAAGATACGAATAGACAGTATTCGCTTAGAAAATTAAAAAAAGGTACTGCGTCAGTAGCGGTTGCTTTAACAGTCGTAGGAGCAGGGTTTGCGAATCAAACAGAGGTTAAGGCGGAAGTTAATGCGACATTAATGCAAGCCAAAATAGAGGCTATCAGACAGATGCAACGGGAGGGGAGAGATCTTGCACCTCTGTTAGCAAGTACAATTCAAAATAATGACGATTTAAAAGAAACGCTTGACAAAACTAAAAAAGAAATTGACGATCTTAAATCGCAAAATGAAGGGCTTGGGACTACTTTACAGAAAAAGGAACAAGAGTTAAAAGGCCTTAAAGATGATGAGTTGGAACGACTTAAAAACGAGAGACATGATCATGACAAAAAAGAA…
emm230.1	GTGGTTAGAAAAGATACGAATAGACAGTATTCGCTTAGAAAATTAAAAAAAGGTACTGCGTCAGTAGCGGTTGCTTTAACAGTCGTAGGAGCAGGGTTTGCGAATCAAACAGAGGTTAAGGCGGAAGTTAATGCGACATTAATGCAAGCCAAAATAGAGGCTATCAGACAGATGCAACGGGAGGGGAGAGATCTTGCACCTCTGTTAGCAAGTACAATTCAAAATAATGACGATTTAAAAGAAACGCTTGACAAAACTAAAAAAGAAATTGACGATCTTAAATCGCAAAATGAAGGGCTTGGGACTACTTTACAGAAAAAGGAACAAGAGTTAAAAGGCCTTAAAGATGATGAGTTGGAACGACTTAAAAACGAGAGACATGATCATGACAAAAAAGAA…
emm232.0	ATGGCTAGAAAAGATACGAATAAACAGTATTCGCTTAGAAAATTAAAAACAGGTACAGCATCAGTAGCGGTCGCTGTGGCTGTTTTAGGAGCAGGCTTTGCAAACCAAACAGAAGTTAAGGCGGACAGTGACAATAGTAATAGTAATAGATCTGCTGTCTCTGTCAAAAATAATGAAGAAAAATTACATAACAAAATTGCAGACTTGCTAGATCAAAACGAAGAATATCTAAACAAAATAGATGAACTAAAAGAAGAACTAGAAGCAAAAGAGAAAAGTTCAGAAAACGTAGAACGTCACTACCTCAGACAACTAGATCAAGACCATAAAGAACAACAAGAACGTCAAAAAAATCTAGAGGAACTCGAACGTCAAAGTAAACGAGAAATAGACAAACGT…
emm232.0	ATGGCTAGAAAAGATACGAATAAACAGTATTCGCTTAGAAAATTAAAAACAGGTACAGCATCAGTAGCGGTCGCTGTGGCTGTTTTAGGAGCAGGCTTTGCAAACCAAACAGAAGTTAAGGCGGACAGTGACAATAGTAATAGTAATAGATCTGCTGTCTCTGTCAAAAATAATGAAGAAAAATTACATAACAAAATTGCAGACTTGCTAGATCAAAACGAAGAATATCTAAACAAAATAGATGAACTAAAAGAAGAACTAGAAGCAAAAGAGAAAAGTTCAGAAAACGTAGAACGTCACTACCTCAAACAACTAGATCAAGACCATAAAGAACAACAAGAACGTCAAAAAAATCTAGAGGAACTCGAACGTCAAAGTAAACGAGAAATAGACAAACGT…
emm232.1	ATGGCTAGAAAAGATACGAATAAACAGTATTCGCTTAGAAAATTAAAAACAGGTACAGCATCAGTAGCGGTCGCTGTGGCTGTTTTAGGAGCAGGCTTTGCAAACCAAACAGAAGTTAAGGCGGACAGTGACAATAGTAATAGATCTGCTGTCTCTGTCAAAAATAATGAAGAAAAATTACATAACAAAATTGCAGACTTGCTAGATCAAAACGAAGAATATCTAAACAAAATAGATGAACTAAAAGAAGAACTAGAAGCAAAAGAGAAAAGTTCAGAAAACGTAGAACGTCACTACCTCAAACAACTAGATCAAGACCATAAAGAACAACAAGAACGTCAAAAAAATCTAGAGGAACTCGAACGTCAAAGTAAACGAGAAATAGACAAACGTTATCAA…
emm232.1	ATGGCTAGAAAAGATACGAATAAACAGTATTCGCTTAGAAAATTAAAAACAGGTACAGCATCAGTAGCGGTCGCTGTGGCTGTTTTAGGAGCAGGCTTTGCAAACCAAACAGAAGTTAAGGCGGACAGTGACAATAGTAATAGATCTGCTGTCTCTGTCAAAAATAATGAAGAAAAATTACATAACAAAATTGCAGACTTGCTAGATCAAAACGAAGAATATCTAAACAAAATAGATGAACTAAAAGAAGAACTAGAAGCAAAAGAGAAAAGTTCAGAAAACGTAGAACGTCACTACCTCAAACAACTAGATCAAGACCATAAAGAACAACAAGAACGTCAAAAAAATCTAGAGGAACTCGAACGTCAAAGTAAACGAGAAATAGACAAACGTTATCAA…
emm232.1	ATGGCTAGAAAAGATACGAATAAACAGTATTCGCTTAGAAAATTAAAAACAGGTACAGCATCAGTAGCGGTCGCTGTGGCTGTTTTAGGAGCAGGCTTTGCAAACCAAACAGAAGTTAAGGCGGACAGTGACAATAGTAATAGATCTGCTGTCTCTGTCAAAAATAATGAAGAAAAATTACATAACAAAATTGCAGACTTGCTAGATCAAAACGAAGAATATCTAAACAAAATAGATGAACTAAAAGAAGAACTAGAAGCAAAAGAGAAAAGTTCAGAAAACGTAGAACGTCACTACCTCAAACAACTAGATCAAGACCATAAAGAACAACAAGAACGTCAAAAAAATCTAGAGGAACTCGAACGTCAAAGTAAACGAGAAATAGACAAACGTTATCAA…
emm232.1	ATGGCTAGAAAAGATACGAATAAACAGTATTCGCTTAGAAAATTAAAAACAGGTACAGCATCAGTAGCGGTCGCTGTGGCTGTTTTAGGAGCAGGCTTTGCAAACCAAACAGAAGTTAAGGCGGACAGTGACAATAGTAATAGATCTGCTGTCTCTGTCAAAAATAATGAAGAAAAATTACATAACAAAATTGCAGACTTGCTAGATCAAAACGAAGAATATCTAAACAAAATAGATGAACTAAAAGAAGAACTAGAAGCAAAAGAGAAAAGTTCAGAAAACGTAGAACGTCACTACCTCAAACAACTAGATCAAGACCATAAAGAACAACAAGAACGTCAAAAAAATCTAGAGGAACTCGAACGTCAAAGTAAACGAGAAATAGACAAACGTTATCAA…
emm232.1	ATGGCTAGAAAAGATACGAATAAACAGTATTCGCTTAGAAAATTAAAAACAGGTACAGCATCAGTAGCGGTCGCTGTGGCTGTTTTAGGAGCAGGCTTTGCAAACCAAACAGAAGTTAAGGCGGACAGTGACAATAGTAATAGATCTGCTGTCTCTGTCAAAAATAATGAAGAAAAATTACATAACAAAATTGCAGACTTGCTAGATCAAAACGAAGAATATCTAAACAAAATAGATGAACTAAAAGAAGAACTAGAAGCAAAAGAGAAAAGTTCAGAAAACGTAGAACGTCACTACCTCAAACAACTAGATCAAGACCATAAAGAACAACAAGAACGTCAAAAAAATCTAGAGGAACTCGAACGTCAAAGTAAACGAGAAATAGACAAACGTTATCAA…
emm233.1	ATGGCTAGAGAAAATACCAATAAGCATTATTCGCTTAGAAAATTAAAAAAAGGCACTGCATCAGTAGCAGTAGCTTTGACAGTCGTAGGAGCAGGGTTAGTTGTCAATACTAATGAAGTTAGTGCAAGGGTTACTAGGGCTATGGTAGGAAACCCGGACACAGCACGACAAATTATTGACAAGTATGAAGTAGAAAACCATGAGTTAAAAAATACGAATGGGAAGTTACAAAGTAGGAATGATGACTTAACAAGTGAGAATGCTGAGTTAAAACAACGGAGTGACCAGTTATCTACTGAGAAACAAGCTCTTAAAGAAGAAGCAGAGAAAACGAAACAAAATAATGAAGCGTTACAAACTCAGAATGCTAATTTAACAAGTGAGAAGGATAGGTTAACA…
emm238.1	ATGGCTAAAAATAACACGAATAGACACTATTCGCTTAGAAAATTAAAAAAAGGCACTGCTTCAGTAGCGGTAGCTTTGACTGTTTTAGGGGCAGGTTTTACGAATCAAACAGAGGTTAAGGCTAACAATGATGGTAGGTCTAGGGACGTTACGGAAGAGATTGCAGCAAACAATACCACAGTACAAAATATACGTTTACGTAACGAAAACAAGAACTTAAAAGCGAAAAACGAGGACTTAGAAGCGAGATTAGAGAATGCAATGAATGTTGCAGGAAGAGATTTTAAGAGAGCTGAAGAACTTGAAAAAGCAAAACAAGCCTTAGAAGACCAGCGTAAAGATTTAGAAACTAAATTAAAAGAACTACAACAAGACTATGACTTAGCAAAGGAATCAACA…
emm238.1	ATGGCTAAAAATAACACGAATAGACACTATTCGCTTAGAAAATTAAAAAAAGGCACTGCTTCAGTAGCGGTAGCTTTGACTGTTTTAGGGGCAGGTTTTACGAATCAAACAGAGGTTAAGGCTAACAATGATGGTAGGTCTAGGGACGTTACGGAAGAGATTGCAGCAAACAATACCACAGTACAAAATATACGTTTACGTAACGAAAACAAGAACTTAAAAGCGAAAAACGAGGACTTAGAAGCGAGATTAGAGAATGCAATGAATGTTGCAGGAAGAGATTTTAAGAGAGCTGAAGAACTTGAAAAAGCAAAACAAGCCTTAGAAGACCAGCGTAAAGATTTAGAAACTAAATTAAAAGAACTACAACAAGACTATGACTTAGCAAAGGAATCAACA…
emm238.1	ATGGCTAAAAATAACACGAATAGACACTATTCGCTTAGAAAATTAAAAAAAGGCACTGCTTCAGTAGCGGTAGCTTTGACTGTTTTAGGGGCAGGTTTTACGAATCAAACAGAGGTTAAGGCTAACAATGATGGTAGGTCTAGGGACGTTACGGAAGAGATTGCAGCAAACAATACCACAGTACAAAATATACGTTTACGTAACGAAAACAAGAACTTAAAAGCGAAAAACGAGGACTTAGAAGCGAGATTAGAGAATGCAATGAATGTTGCAGGAAGAGATTTTAAGAGAGCTGAAGAACTTGAAAAAGCAAAACAAGCCTTAGAAGACCAGCGTAAAGATTTAGAAACTAAATTAAAAGAACTACAACAAGACTATGACTTAGCAAAGGAATCAACA…
emm238.2	ATGGCTAAAAATAACACGAATAGACACTATTCGCTTAGAAAATTAAAAAAAGGCACTGCTTCAGTAGCGGTAGCTTTGACTGTTTTAGGGGCAGGTTTTACGAATCAAACAGAGGTTAAGGCTAACAATGATGGTAGGTCTAGGGACGTTACGGAAGAGATTGCAGCAAACAATACCACAGTACAAAATATACGTTTACGTAACGAAAACAAGAACTTAAAAGCGAGATTAGAGAATGCAATGAATGTTGCAGGAAGAGATTTTAAGAGAGCTGAAGAACTTGAAAAAGCAAAACAAGCCTTAGAAGACCAGCGTAAAGATTTAGAAACTAAATTAAAAGAACTACAACAAGACTATGACTTAGCAAAGGAATCAACAAGTTGGGATAGACAAAGACTT…
emm238.2	ATGGCTAAAAATAACACGAATAGACACTATTCGCTTAGAAAATTAAAAAAAGGCACTGCTTCAGTAGCGGTAGCTTTGACTGTTTTAGGGGCAGGTTTTACGAATCAAACAGAGGTTAAGGCTAACAATGATGGTAGGTCTAGGGACGTTACGGAAGAGATTGCAGCAAACAATACCACAGTACAAAATATACGTTTACGTAACGAAAACAAGAACTTAAAAGCGAGATTAGAGAATGCAATGAATGTTGCAGGAAGAGATTTTAAGAGAGCTGAAGAACTTGAAAAAGCAAAACAAGCCTTAGAAGACCAGCGTAAAGATTTAGAAACTAAATTAAAAGAACTACAACAAGACTATGACTTAGCAAAGGAATCAACAAGTTGGGATAGACAAAGACTT…
emm24.1	ATGACTAAAAACAACACGAATAGACACTATTCGCTTAGAAAATTAAAAACGGGAACGGCTTCAGTAGCGGTAGCTTTGACAGTTTTAGGGGCAGGATTAGTTGTCAATACTAATGAAGTTAGTGCAGTCGCGACTAGGTCTCAGACAAATACTCTGGAAAAAGTACAAGAACGTGCTGACAAGTTTGAGATAGAAAACAATACGTTAAAACTTAAGAATAGGGACTTAGATTTTAATAATAAAGCGTTAAAAGCTCATAATGATGAGTTAACTGAAGAGTTGAATAATGCTAAAGAGGAACTACGTAAAAATGATGAATTACTATCTAAAAAAGCTAGTGAAATTCAAAAATTAGAGGCACGTCAGGCTGATCTTGAAAAAGAACTAGGTGAAAATGAT…
emm24.1	ATGACTAAAAACAACACGAATAGACACTATTCGCTTAGAAAATTAAAAACGGGAACGGCTTCAGTAGCGGTAGCTTTGACAGTTTTAGGGGCAGGATTAGTTGTCAATACTAATGAAGTTAGTGCAGTCGCGACTAGGTCTCAGACAAATACTCTGGAAAAAGTACAAGAACGTGCTGACAAGTTTGAGATAGAAAACAATACGTTAAAACTTAAGAATAGGGACTTAGATTTTAATAATAAAGCGTTAAAAGCTCATAATGATGAGTTAACTGAAGAGTTGAATAATGCTAAAGAGGAACTACGTAAAAATGATGAATTACTATCTAAAAAAGCTAGTGAAATTCAAAAATTAGAGGCACGTCAGGCTGATCTTGAAAAAGAACTAGGTGAAAATGAT…
emm25.0	ATGGCTAGAAAAGATACGAATAAACAGTATTCGCTTAGAAAATTAAAAACAGGTACAGCCTCAGTAGCAGTTGCTTTGACTGTTTTAGGAGCAGGCTTTGCAAACCAAACAATAGTTAAGGCGGATGAGGGTCCCAAAGATATAACCGATAGTCTACCTGCCCCAATGTGGAGGGATAAAGCTAAGGCAGCTGAAGCAAAAGTAGACAAACTAGAAAAACAGCTAGAAGGTTATAAAAAGTTAGAAGAAGATTATTTTAATTTAGAAAAACGTATAGAAGAACTAGGATCAGATTATGGAAAGTTAGAAAACAAAAATGAAGAGTACGCAAGTCAACTTGGTAAAAATCAAGAAGAACGCGAAAAATTAGAGCTTGAATACCTCAGAAAATCAGATAAA…
emm25.0	ATGGCTAGAAAAGATACGAATAAACAGTATTCGCTTAGAAAATTAAAAACAGGTACAGCCTCAGTAGCAGTTGCTTTGACTGTTTTAGGAGCAGGCTTTGCAAACCAAACAATAGTTAAGGCGGATGAGGGTCCCAAAGATATAACCGATAGTCTACCTGCCCCAATGTGGAGGGATAAAGCTAAGGCAGCTGAAGCAAAAGTAGACAAACTAGAAAAACAGCTAGAAGGTTATAAAAAGTTAGAAGAAGATTATTTTAATTTAGAAAAACGTATAGAAGAACTAGGATCAGATTATGGAAAGTTAGAAAACAAAAATGAAGAGTACGCAAGTCAACTTGGTAAAAATCAAGAAGAACGCGAAAAATTAGAGCTTGAATACCTCAGAAAATCAGATAAA…
emm25.0	ATGGCTAGAAAAGATACGAATAAACAGTATTCGCTTAGAAAATTAAAAACAGGTACAGCCTCAGTAGCAGTTGCTTTGACTGTTTTAGGAGCAGGCTTTGCAAACCAAACAATAGTTAAGGCGGATGAGGGTCCCAAAGATATAACCGATAGTCTACCTGCCCCAATGTGGAGGGATAAAGCTAAGGCAGCTGAAGCAAAAGTAGACAAACTAGAAAAACAGCTAGAAGGTTATAAAAAGTTAGAAGAAGATTATTTTAATTTAGAAAAACGTATAGAAGAACTAGGATCAGATTATGGAAAGTTAGAAAACAAAAATGAAGAGTACGCAAGTCAACTTGGTAAAAATCAAGAAGAACGCGAAAAATTAGAGCTTGAATACCTCAGAAAATCAGATAAA…
emm25.0	ATGGCTAGAAAAGATACGAATAAACAGTATTCGCTTAGAAAATTAAAAACAGGTACAGCCTCAGTAGCAGTTGCTTTGACTGTTTTAGGAGCAGGCTTTGCAAACCAAACAATAGTTAAGGCGGATGAGGGTCCCAAAGATATAACCGATAGTCTACCTGCCCCAATGTGGAGGGATAAAGCTAAGGCAGCTGAAGCAAAAGTAGACAAACTAGAAAAACAGCTAGAAGGTTATAAAAAGTTAGAAGAAGATTATTTTAATTTAGAAAAACGTATAGAAGAACTAGGATCAGATTATGGAAAGTTAGAAAACAAAAATGAAGAGTACGCAAGTCAACTTGGTAAAAATCAAGAAGAACGCGAAAAATTAGAGCTTGAATACCTCAGAAAATCAGATAAA…
emm25.1	ATGGCTAGAAAAGATACGAATAAACAGTATTCGCTTAGAAAATTAAAAACAGGTACAGCATCCGTAGCGGTCGCTGTGGCTGTTTTAGGAGCAGGCTTTGCAAACCAAACAACAGTTAAGGCGGATGAGAGTCCCAAAGATATAACCGATAGTCTATCTGCCCCAATGTGGAAGAATAAAGCTAAGGCAGCTGAAGCAAAAGTAGACAAACTTGAAAAACAGCTAGAAGGTTATAAAAAGCTAGAAGAAGGTTATTTTAATTTAGAAGAACATTATGAAAAGTTAGAAAAAGAAAATAAAGAGTACGCAAATCAAGTTGGTAAAAATCAAGAAGAACGCGAAAAATTAGAGCTCGAATACCTCAGAAAATCAGATAAAGAGTATAAAGAGCATCAACAA…
emm25.1	ATGGCTAGAAAAGATACGAATAAACAGTATTCGCTTAGAAAATTAAAAACAGGTACAGCATCCGTAGCGGTCGCTGTGGCTGTTTTAGGAGCAGGCTTTGCAAACCAAACAACAGTTAAGGCGGATGAGAGTCCCAAAGATATAACCGATAGTCTATCTGCCCCAATGTGGAAGAATAAAGCTAAGGCAGCTGAAGCAAAAGTAGACAAACTTGAAAAACAGCTAGAAGGTTATAAAAAGCTAGAAGAAGGTTATTTTAATTTAGAAGAACATTATGAAAAGTTAGAAAAAGAAAATAAAGAGTACGCAAATCAAGTTGGTAAAAATCAAGAAGAACGCGAAAAATTAGAGCTCGAATACCTCAGAAAATCAGATAAAGAGTATAAAGAGCATCAACAA…
emm25.4	ATGGCTAGAAAAGATACGAATAAACAGTATTCGCTTAGAAAATTAAAAACAGGTACAGCCTCAGTAGCAGTTGCTTTGACTGTTTTAGGAGCAGGCTTTGCAAACCAAACAATAGTTAAGGCGGATGAGGGTCCCAAAGATATAACCGATAGTCTACCTGCCCCAATGTGGAGGGATAAAGCTAAGGCAGCTGAAGCAAAAGTAGACAAACTTGAAAAACAGCTAGAAGGTTATAAAAAGTTAGAAGAAGATTATTTTAATTTAGAAAAACGTATAGAAGAACTAGGCTCAGATTATGGAAAGTTAGAAAACAAAAATGAAGAGTACGCAAGTCAACTTGGTAAAAATCAAGAAGAACGCGAAAAATTAGAGCTTGAATACCTCAGAAAATCAGATAAA…
emm25.4	ATGGCTAGAAAAGATACGAATAAACAGTATTCGCTTAGAAAATTAAAAACAGGTACAGCCTCAGTAGCAGTTGCTTTGACTGTTTTAGGAGCAGGCTTTGCAAACCAAACAATAGTTAAGGCGGATGAGGGTCCCAAAGATATAACCGATAGTCTACCTGCCCCAATGTGGAGGGATAAAGCTAAGGCAGCTGAAGCAAAAGTAGACAAACTTGAAAAACAGCTAGAAGGTTATAAAAAGTTAGAAGAAGATTATTTTAATTTAGAAAAACGTATAGAAGAACTAGGCTCAGATTATGGAAAGTTAGAAAACAAAAATGAAGAGTACGCAAGTCAACTTGGTAAAAATCAAGAAGAACGCGAAAAATTAGAGCTTGAATACCTCAGAAAATCAGATAAA…
emm27.0	ATAATGGCTAGAAAAGATACGAATAAACAGTATTCGCTTAGAAAATTAAAAACAGGTACAGCATCCGTAGCGGTCGCTGTGGCTGTTTTAGGAGCAGGCTTTGCAAACCAAACAGAAGTTAAGGCTACTACGGACCCCCAGAACGTTTCTAGTGGTAAGAGCATGCATGACATATATGAGGAGCTACATACTAAATATGAGGAGCTACAGACTAAACATGAGGAGCTATTGGGTGAAAATGATGCTCTTAAAGAAAAACAAGATAAAAATCAAGAAGAACGCGAAAAATTAGAGCTTGAATATCTCAAAAAACTAGATCACGAGCACAAAGAGCACCAAAAAGAACAACAAGAACAAGAAGAGCGACAAAAAAATCAAGAACAGCTCGAACGCCAAAGT…
emm27.0	ATAATGGCTAGAAAAGATACGAATAAACAGTATTCGCTTAGAAAATTAAAAACAGGTACAGCATCCGTAGCGGTCGCTGTGGCTGTTTTAGGAGCAGGCTTTGCAAACCAAACAGAAGTTAAGGCTACTACGGACCCCCAGAACGTTTCTAGTGGTAAGAGCATGCATGACATATATGAGGAGCTACATACTAAATATGAGGAGCTACAGACTAAACATGAGGAGCTATTGGGTGAAAATGATGCTCTTAAAGAAAAACAAGATAAAAATCAAGAAGAACGCGAAAAATTAGAGCTTGAATATCTCAAAAAACTAGATAAAAATCAAGAAGAACGCGAAAAATTAGAGCTTGAATATCTCAAAAAACTAGATCACGAGCACAAAGAGCACCAAAAAGAA…
emm27.0	ATGGCTAGAAAAGATACGAATAAACAGTATTCGCTTAGAAAATTAAAAACAGGTACAGCATCCGTAGCGGTCGCTGTGGCTGTTTTAGGAGCAGGCTTTGCAAACCAAACAGAAGTTAAGGCTACTACGGACCCCCAGAACGTTTCTAGTGGTAAGAGCATGCATGACATATATGAGGAGCTACATACTAAATATGAGGAGCTACAGACTAAACATGAGGAGCTATTGGGTGAAAATGATGCTCTTAAAGAAAAACAAGATAAAAATCAAGAAGAACGCGAAAAATTAGAGCTTGAATATCTCAAAAAACTAGATCACGAGCACAAAGAGCACCAAAAAGAACAACAAGAACAAGAAGAGCGACAAAAAAATCAAGAACAGCTCGAACGCCAAAGTCAA…
emm28.0	ATGGCTAGAAAAGATACGAATAAACAGTATTCGCTTAGAAAATTAAAAACAGGTACAGCATCAGTAGCGGTCGCTGTGGCTGTTTTAGGAGCAGGCTTTGCAAACCAAACAGAAGTTAAGGCTGCGGAGTCTCCAAAAAGTACTGAGACTTCTGCTAATGGAGCTGATAAATTAGCTGATGCATACAACACATTGCTTACTGAACATGAGAAACTCAGAGATGAGTATTATACATTAATTGATGCTAAAGAAGAAGAACCTAGGTATAAAGCATTGAGAGGCGAAAATCAAGATCTTCGGGAAAAAGAAGGAAAATACCAGGATAAAATAAAAAAATTAGAAGAAAAAGAGAAAAATTTAGAAAAAAAATCAGAAGATGTAGAACGTCACTATCTTAAA…
emm28.0	ATGGCTAGAAAAGATACGAATAAACAGTATTCGCTTAGAAAATTAAAAACAGGTACAGCATCCGTAGCGGTCGCTGTGGCTGTTTTAGGAGCAGGCTTTGCAAACCAAACAGAAGTTAAGGCTGCGGAGTCTCCAAAAAGTACTGAGACTTCTGCTAATGGAGCTGATAAATTAGCTGATGCATACAACACATTGCTTACTGAACATGAGAAACTCAGAGATGAGTATTATACATTAATTGATGCTAAAGAAGAAGAACCTAGGTATAAAGCATTGAGAGGCGAAAATCAAGATCTTCGGGAAAAAGAAGGAAAATACCAGGATAAAATAAAAAAATTAGAAGAAAAAGAGAAAAATTTAGAAAAAAAATCAGAAGATGTAGAACGTCACTATCTTAAA…
emm28.0	ATAATGGCTAGAAAAGATACGAATAAACAGTATTCGCTTAGAAAATTAAAAACAGGTACAGCATCCGTAGCGGTCGCTGTGGCTGTTTTAGGAGCAGGCTTTGCAAACCAAACAGAAGTTAAGGCTGCGGAGTCTCCAAAAAGTACTGAGACTTCTGCTAATGGAGCTGATAAATTAGCTGATGCATACAACACATTGCTTACTGAACATGAGAAACTCAGAGATGAGTATTATACATTAATTGATGCTAAAGAAGAAGAACCTAGGTATAAAGCATTGAGAGGCGAAAATCAAGATCTTCGGGAAAAAGAAGGAAAATACCAGGATAAAATAAAAAAATTAGAAGAAAAAGAGAAAAATTTAGAAAAAAAATCAGAAGATGTAGAACGTCACTATCTT…
emm28.0	ATGGCTAGAAAAGATACGAATAAACAGTATTCGCTTAGAAAATTAAAAACAGGTACAGCATCCGTAGCGGTCGCTGTGGCTGTTTTAGGAGCAGGCTTTGCAAACCAAACAGAAGTTAAGGCTGCGGAGTCTCCAAAAAGTACTGAGACTTCTGCTAATGGAGCTGATAAATTAGCTGATGCATACAACACATTGCTTACTGAACATGAGAAACTCAGAGATGAGTATTATACATTAATTGATGCTAAAGAAGAAGAACCTAGGTATAAAGCATTGAGAGGCGAAAATCAAGATCTTCGGGAAAAAGAAGGAAAATACCAGGATAAAATAAAAAAATTAGAAGAAAAAGAGAAAAATTTAGAAAAAAAATCAGAAGATGTAGAACGTCACTATCTTAAA…
emm28.0	ATGGCTAGAAAAGATACGAATAAACAGTATTCGCTTAGAAAATTAAAAACAGGTACAGCATCCGTAGCGGTCGCTGTGGCTGTTTTAGGAGCAGGCTTTGCAAACCAAACAGAAGTTAAGGCTGCGGAGTCTCCAAAAAGTACTGAGACTTCTGCTAATGGAGCTGATAAATTAGCTGATGCATACAACACATTGCTTACTGAACATGAGAAACTCAGAGATGAGTATTATACATTAATTGATGCTAAAGAAGAAGAACCTAGGTATAAAGCATTGAGAGGCGAAAATCAAGATCTTCGGGAAAAAGAAGGAAAATACCAGGATAAAATAAAAAAATTAGAAGAAAAAGAGAAAAATTTAGAAAAAAAATCAGAAGATGTAGAACGTCACTATCTTAAA…
emm28.0	ATGGCTAGAAAAGATACGAATAAACAGTATTCGCTTAGAAAATTAAAAACAGGTACAGCATCCGTAGCGGTCGCTGTGGCTGTTTTAGGAGCAGGCTTTGCAAACCAAACAGAAGTTAAGGCTGCGGAGTCTCCAAAAAGTACTGAGACTTCTGCTAATGGAGCTGATAAATTAGCTGATGCATACAACACATTGCTTACTGAACATGAGAAACTCAGAGATGAGTATTATACATTAATTGATGCTAAAGAAGAAGAACCTAGGTATAAAGCATTGAGAGGCGAAAATCAAGATCTTCGGGAAAAAGAAGGAAAATACCAGGATAAAATAAAAAAATTAGAAGAAAAAGAGAAAAATTTAGAAAAAAAATCAGAAGATGTAGAACGTCACTATCTTAAA…
emm28.0	ATGGCTAGAAAAGATACGAATAAACAGTATTCGCTTAGAAAATTAAAAACAGGTACAGCATCCGTAGCGGTCGCTGTGGCTGTTTTAGGAGCAGGCTTTGCAAACCAAACAGAAGTTAAGGCTGCGGAGTCTCCAAAAAGTACTGAGACTTCTGCTAATGGAGCTGATAAATTAGCTGATGCATACAACACATTGCTTACTGAACATGAGAGACTCAGAGATGAGTATTATACATTAATTGATGCTAAAGAAGAAGAACCTAGGTATAAAGCATTGAGAGGCGAAAATCAAGATCTTCGGGAAAAAGAAGGAAAATACCAGGATAAAATAAAAAAATTAGAAGAAAAAGAGAAAAATTTAGAAAAAAAATCAGAAGATGTAGAACGTCACTATCTTAAA…
emm28.5	ATGGCTAGAAAAGATACGAATAAACAGTATTCGCTTAGAAAATTAAAAACAGGTACAGCATCAGTAGCGGTTGCTGTGGCTGTTTTAGGAGCAGGCTTTGCAAACCAAACAGAAGTTAAGGCTGCGGAGTCTCCAAAAAGTACTGAGACTTCTGCTAATGGAGCTGATAAATTAGCTGATGCATACAACACATTGCTTACTGAACATGAGAAACTCAGAGATGAGTATTATACATTAATTGATGCTAAAGATGAAGAACCTAGGTATAAAGCATTGAGAGGCGAAAATCAAGATCTTCGGGAAAAAGAAGGAAAATACCAGGATAAAATAAAAAAATTAGAAGAAAAAGAGAAAAATTTAGAAAAAAAATCAGAAGATGTAGAACGTCACTATCTTAAA…
emm29.14	ATAAGGAGCATAAAAATGGCTAGAGAAAATACCAATAAGCATTATTCGCTTAGAAAATTAAAAAAAGGCACTGCATCAGTAGCAGTGGCTTTGAGTGTAATAGGGGCAGGATTAGTTGTCAATACTAATGAAGTTAGTGCAAGAGTGTATATTACTAGGCGTATGACAAAAGAGGATGTAGAAAAAATTGCTAACAACCTTGACACAGAAAACCATGGGTTAAAACAACAGAATGAACAGTTATTTACTGAGAAACAAGGTCTTGAAGAACAGAATAAACAGTTATCTACTGAGAAACAAGGTCTTGAAGAACAGAATAAACAGTTATCTACTGAGAAACAAGGTCTTGAAGAACAGAATAAACAGTTATCTACTGAGAAACAAGGTCTTGAAGAACAG…
emm3.1	ATAAGGAGCATAAAAATGGCTAAAAACAACACGAATAGACACTATTCGCTTAGAAAATTAAAAACAGGAACGGCTTCAGTAGCGGTTGCTTTGACAGTTTTAGGGACAGGACTGGTAGCAGGGCAGACAGTAAAGGCAGATGCTAGGAGTGTTAATGGAGAGTTTCCTAGACATGTTAAATTAAAAAATGAAATTGAGAACTTGTTAGATCAGGTTACACAATTATATACTAAACATAATAGTAATTACCAACAATATAATGCACAAGCTGGCAGACTTGACCTGAGACAAAAGGCTGAATATCTAAAAGGCCTTAATGATTGGGCTGAGAGGCTGTTACAAGAGTTAAATGGAGAAGATGTAAAAAAAGTTTTAGGTAAAGTGGCTTTTGAAAAAGAT…
emm3.1	ATAAGGAGCATAAAAATGGCTAAAAACAACACGAATAGACACTATTCGCTTAGAAAATTAAAAACAGGAACGGCTTCAGTAGCGGTTGCTTTGACAGTTTTAGGGACAGGACTGGTAGCAGGGCAGACAGTAAAGGCAGATGCTAGGAGTGTTAATGGAGAGTTTCCTAGACATGTTAAATTAAAAAATGAAATTGAGAACTTGTTAGATCAGGTTACACAATTATATACTAAACATAATAGTAATTACCAACAATATAATGCACAAGCTGGCAGACTTGACCTGAGACAAAAGGCTGAATATCTAAAAAGCCTTAATGATTGGGCTGAGAGGCTGTTACAAGAGTTAAATGGAGAAGATGTAAAAAAAGTTTTAGGTAAAGTGGCTTTTGAAAAAGAT…
emm3.1	ATGGCTAAAAACAACACGAATAGACACTATTCGCTTAGAAAATTAAAAACAGGAACGGCTTCAGTAGCGGTTGCTTTGACAGTTTTAGGGACAGGACTGGTAGCAGGGCAGACAGTAAAGGCAGATGCTAGGAGTGTTAATGGAGAGTTTCCTAGACATGTTAAATTAAAAAATGAAATTGAGAACTTGTTAGATCAGGTTACACAATTATATACTAAACATAATAGTAATTACCAACAATATAATGCACAAGCTGGCAGACTTGACCTGAGACAAAAGGCTGAATATCTAAAAGGCCTTAATGATTGGGCTGAGAGGCTGTTACAAGAGTTAAATGGAGAAGATGTAAAAAAAGTTTTAGGTAAAGTGGCTTTTGAAAAAGATGATTTAGAAAAGGAG…
emm3.1	ATGGCTAAAAACAACACGAATAGACACTATTCGCTTAGAAAATTAAAAACAGGAACGGCTTCAGTAGCGGTTGCTTTGACAGTTTTAGGGACAGGACTGGTAGCAGGGCAGACAGTAAAGGCAGATGCTAGGAGTGTTAATGGAGAGTTTCCTAGACATGTTAAATTAAAAAATGAAATTGAGAACTTGTTAGATCAGGTTACACAATTATATACTAAACATAATAGTAATTACCAACAATATAATGCACAAGCTGGCAGACTTGACCTGAGACAAAAGGCTGAATATCTAAAAAGCCTTAATGATTGGGCTGAGAGGCTGTTACAAGAGTTAAATGGAGAAGATGTAAAAAAAGTTTTAGGTAAAGTGGCTTTTGAAAAAGATGATTTAGAAAAGGAG…
emm3.102	ATAAGGAGCATAAAAATGGCTAAAAACAACACGAATAGACACTATTCGCTTAGAAAATTAAAAACAGGAACGGCTTCAGTAGCGGTTGCTTTGACAGTTTTAGGGACAGGACTGGTAGCAGGGCAGACAGTAAAGGCAGATGCTAGGAGTGTTAATGGAGAGTTTCCTAGACATGTTAAATTAAAAAACGAAATTGAGAACTTGTTAGGTCAGGTTACACAATTATATAATAAACATAATAGTAATTACCAACAATATAATGCACAAGCTGGCAGACTTGACCTGAGACAAAAGGCTGAATATCTAAAAGGCCTTAATGATTGGGCTGAGAGGCTGTTACAAGAGTTAAATGGAGAAGATGTAAAAAAAGTTTTAGGTAAAGTGGCTTTTGAAAAAGAT…
emm3.103	ATAAGGAGCATAAAAATGGCTAAAAACAACACGAATAGACACTATTCGCTTAGAAAATTAAAAACAGGAACGGCTTCAGTAGCGGTTGCTTTGACAGTTTTAGGGACAGGACTGGTAGCAGGGCAGACAGTAAAGGCAGATGCTAGGAGTGATGCTAGGAGTGTTAATGGAGAGTTTCCTAGACATGTTAAATTAAAAAGTGAAATTGAGAACTTGTTAGATCAGGTTACACAATTATATACTAAACATAATAGTAATTACCAACAATATAATGCACAAGCTGGCAGACTTGACCTGAGACAAAAGGCTGAATATCTAAAAGGCCTTAATGATTGGGCTGAGAGGCTGTTACAAGAGTTAAATGGAGAAGATGTAAAAAAAGTTTTAGGTAAAGTGGCT…
emm3.116	ATAAGGAGCATAAAAATGGCTAAAAACAACACGAATAGACACTATTCGCTTAGAAAATTAAAAACAGGAACGGCTTCAGTAGCGGTTGCTTTGACAGTTTTAGGGACAGGACTGGTAGCAGGGCAGACAGTAAAGGCAGATGCTAGGAGTGTTAATGGAGAGTTTCCTAGACATGTTAAATTAAAAAATGAAATTGAGAACTTGTTAGATCAGGTTACACAATTATATACTAAACATAGTAGTAATTACCAACAATATAATGCACAAGCTGGCAGACTTGACCTGAGACAAAAGGCTGAATATCTAAAAAGCCTTAATGATTGGGCTGAGAGGCTGTTACAAGAGTTAAATGGAGAAGATGTAAAAAAAGTTTTAGGTAAAGTGGCTTTTGAAAAAGAT…
emm3.22	ATGGCTAAAAACAACACGAATAGACACTATTCGCTTAGAAAATTAAAAACAGGAACGGCTTCAGTAGCGGTTGCTTTGACAGTTTTAGGGACAGGACTGGTAGCAGGGCAGACAGTAAAGGCAGATGCTGGGAGTGTTAATGGAGAGTTTCCTAGACATGTTAAATTAAAAAATGAAATTGAGAACTTGTTAGATCAGGTTACACAATTATATAATAAACATAATAATAATTACCAACAATATAGTGCACAAGCTGGCAGACTTGACCTGAGACAAAAGGCTGAATATCTAAAAGGCTTTAATGATTGGGCTGAGAAGCTGTTACAAGAGTTAAATGGAGAAGATGTAAAAAAAGTTTTAGGTAAAATGTCTTTTGAAAAAGATGATTTAGAAAAGGAG…
emm3.23	ATGGCTAAAAACAACACGAATAGACACTATTCGCTTAGAAAATTAAAAACAGGAACGGCTTCAGTAGCGGTTGCTTTGACAGTTTTAGGGACAGGACTGGTAGCAGGGCAGACAGTAAAGGCAGATGCTAGGAGTGTTAATGGAGAGTTTCCTAGACATGTTAAATTAAAAAACGAAATTGAGAACTTGTTAGATCAGGTTACACAATTATATAATAAACATAATAGTAATTACCAACAATATAATGCACAAGCTGGCAGACTTGACCTGAGACAAAAGGCTGAATATCTAAAAGGCCTTAATGATTGGGCTGAGAGGCTGTTACAAGAGTTAAATGGAGAAGATGTAAAAAAAGTTTTAGGTAAAGTGGCTTTTGAAAAAGATGATTTAGAAAAGGAG…
emm3.33	ATGGCTAAAAACAACACGAATAGACACTATTCGCTTAGAAAATTAAAAACAGGAACGGCTTCAGTAGCGGTTGCTTTGACAGTTTTAGGGACAGGACTGGTAGCAGGGCAGACAGTAAAGGCAGATGCTAGGAGTGTTAATGGAGAGTTTCCTAGACATGTTAAATTAAAAAATGAAATTGAGAACTTGTTAGATCAGGTTACACAATTATATGCTAAACATAATAGTAATTACCAACAATATAATGCACAAGCTGGCAGACTTGACCTGAGACAAAAGGCTGAATATCTAAAAAGCCTTAATGATTGGGCTGAGAGGCTGTTACAAGAGTTAAATGGAGAAGATGTAAAAAAAGTTTTAGGTAAAGTGGCTTTTGAAAAAGATGATTTAGAAAAGGAG…
emm3.4	ATAAGGAGCATAAAAATGGCTAAAAACAACACGAATAGACACTATTCGCTTAGAAAATTAAAAACAGGAACGGCTTCAGTAGCGGTTGCTTTGACAGTTTTAGGGACAGGACTGGTAGCAGGGCAGACAGTAAAGGCAGATGCTAGGAGTGTTAATGGAGAGTTTCCTAGACATGTTAAATTAAAAAATGAAATTGAGAACTTGTTAAATCAGGTTACACAATTATATACTAAACATAATAGTAATTACCAACAATATAATGCACAAGCTGGCAGACTTGACCTGAGACAAAAGGCTGAATATCTAAAAAGCCTTAATGATTGGGCTGAGAGGCTGTTACAAGAGTTAAATGGAGAAGATGTAAAAAAAGTTTTAGGTAAAGTGGCTTTTGAAAAAGAT…
emm3.41	ATAAGGAGCATAAAAATGGCTAAAAACAACACGAATAGACACTATTCGCTTAGAAAATTAAAAACAGGAACGGCTTCAGTAGCGGTTGCTTTGACAGTTTTAGGGACAGGACTGGTAGCAGGGCAGACAGTAAAGGCAGATGCTAGGAGTGTTAATGGAGAGTTTCCTAGACATGTTAAATTAAAAAACGAAATTGAGAACTTGTTAGATCAGGTTACACAATTATATATTAAACATAATAGTAATTACCAACAATATAATGCACAAGCTGGCAGACTTGACCTGAGACAAAAGGCTGAATATCTAAAAGGCCTTAATGATTGGGCTGAGAGGCTGTTACAAGAGTTAAATGGAGAAGATGTAAAAAAAGTTTTAGGTAAAGTGGCTTTTGAAAAAGAT…
emm3.56	ATAAGGAGCATAAAAATGGCTAAAAACAACACGAATAGACACTATTCGCTTAGAAAATTAAAAACAGGAACGGCTTCAGTAGCGGTTGCTTTGACAGTTTTAGGGACAGGACTGGTAGCAGGGCAGACAGTAAAGGCAGATGCTAGGAGTGTTAATGGAGAGTTTCCTAGACATATTAAATTAAAAAATGAAATTGAGAACTTGTTAGATCAGGTTACACAATTATATACTAAACATAATAGTAATTACCAACAATATAATGCACAAGCTGGCAGACTTGACCTGAGACAAAAGGCTGAATATCTAAAAAGCCTTAATGATTGGGCTGAGAGGCTGTTACAAGAGTTAAATGGAGAAGATGTAAAAAAAGTTTTAGGTAAAGTGGCTTTTGAAAAAGAT…
emm3.7	ATAAGGAGCATAAAAATGGCTAAAAACAACACGAATAGACACTATTCGCTTAGAAAATTAAAAACAGGAACGGCTTCAGTAGCGGTTGCTTTGACAGTTTTAGGGACAGGACTGGTAGCAGGGCAGACAGTAAAGGCAGATGCTAGGAGTGTTAATGGAGAGTTTCCTAGACATGTTAAATTAAAAAATGAAATTGAGAACTTGTTAGCTCAGGTTACACAATTATATACTAAACATAATAGTAATTACCAACAATATAATGCACAAGCTGGCAGACTTGACCTGAGACAAAAGGCTGAATATCTAAAAGGCCTTAATGATTGGGCTGAGAGGCTGTTACAAGAGTTAAATGGAGAAGATGTAAAAAAAGTTTTAGGTAAAGTGGCTTTTGAAAAAGAT…
emm3.86	ATAAGGAGCATAAAAATGGCTAAAAACAACACGAATAGACACTATTCGCTTAGAAAATTAAAAACAGGAACGGCTTCAGTAGCGGTTGCTTTGACAGTTTTAGGGACAGGACTGGTAGCAGGGCAGACAGTAAAGGCAGATGCTAGGAGTGATGCTAGGAGTGTTAATGGAGAGTTTCCTAGACATGTTAAATTAAAAAATGAAATTGAGAACTTGTTAGATCAGGTTACAAAATTATATACTAAACATAATAGTAATTACCGACAATATAATGCACAAGCTGGCAGACTTGACCTGAGACAAAAGGCTGAATATCTAAAAGGCCTTAATGATTGGGCTGAGAGGCTGTTACAAGAGTTAAATGGAGAAGATGTAAAAAAAGTTTTAGGTAAAGTGGCT…
emm3.93	ATAAGGAGCATAAAAATGGCTAAAAACAACACGAATAGACACTATTCGCTTAGAAAATTAAAAACAGGAACGGCTTCAGTAGCGGTTGCTTTGACAGTTTTAGGGACAGGACTGGTAGCAGGGCAGACAGTAAAGGCAGATGCTAGGAGTGTTAATGGAGAGTTTCCTAGACATGTTAAATTAAAAAATGAAATTGAGAACTTGTTAAATCAGGTTACACAATTATATACTAAACATAATAGTAATTACCAACAATATAATGCACGAGCTGGCAGACTTGACCTGAGACAAAAGGCTGAATATCTAAAAGGCCTTAATGATTGGGCTGAGAGGCTGTTACAAGAGTTAAATGGAGAAGATGTAAAAAAAGTTTTAGGTAAAGTGGCTTTTGAAAAAGAT…
emm32.2	ATAATGGTTAGAAAAGATACGAATAGACACTATTCGCTTAGAAAATTAAAAAAAGGTACTGCATCAGTAGCGGTTGCTTTGAGTGTCTTAGGGGCAGGATTAGCGGTTAACCAAACAGAAGTTAGCGCAAAAGCTGTTACTCGAGGTACGGTAAGCGATCCAGAAACAGCAAGACAAACGATTGATAAATATGATATAAAGAATCATCAGTTAACACAGGAGAACGAAAAGTTAACACAGGAGAACGAAAAGTTAACAAAGGATAAGGAAGAGTTAACACAGGAGAACGAAAAGTTAACAAAGGATAAGGAAGAGTTAACAAAGGATAAGGAAGAACTTTCAAAACAAAAAGAGACTTTGGGACTAGCTCTAGACAAGACTATAGATGAGAAAATCAAG…
emm33.0	ATGGTTAGAAAAGATACGAATAAACAGTATTCGCTTAGAAAATTAAAAACAGGAACGGCTTCAGTAGCCGTTGCTTTGACCGTTTTGGGCGCAGGTTTTGCGAATCAAACAGAGGTTAAGGCGGAAGAGCATGAAAAAGTAACACAAGCCAGAGAAGCGGTTATCAGAGAGATGCAACAGAGGGGGACAAATTTTGGACCTCTGTTAGCAAGTACAATGCGAGATAATCACAATTTAAAAGAAACGCTTGACAAAACTAAAAAAGAAATTGACGGTCTTAAATCGGCAAATAAAGGGCTTGAGACTGCTTTACAGGAAAAGGAACAAGATTTAAAAGAGCTTAGAGATGCTGCTGAGTTGGAACGACTTAAAAACGAGAGACATGAAGAAGCAGAGTTG…
[truncated: 352 more rows]

## Sheet: enn alleles
enn allele	sequence
[truncated: 355 more rows]

## Sheet: sph alleles
sph allele	sequence
[truncated: 10 more rows]

## Sheet: sic alleles
sic allele	sequence
[truncated: 26 more rows]

## Sheet: transposase alleles
putative transposase allele	sequence
[truncated: 10 more rows]

## Sheet: pgs alleles
pgs allele	sequence
[truncated: 16 more rows]

## Sheet: scpa alleles
scpA allele	sequence
[truncated: 553 more rows]
