# Supplementary material for: Analysis of Global Collection of Group A Streptococcus Genomes Reveals that the Majority Encode a Trio of M and M-Like Proteins
Source: mSphere. 2020 Jan 8;5(1):e00806-19. doi: 10.1128/mSphere.00806-19 (PMC6952200; doi:10.1128/mSphere.00806-19)
Supplement: TABLE S5 [file mSphere.00806-19-st005.xlsx]

## Sheet: Sheet1
Mga configuration	% collection	# collection	Emm-pattern	Emm-cluster	Emm-types	Number (total)	% global infections
mga-mrp-emm-enn-scpA	74.3	1255	D/E	E1 (5 types)	107 emm-types		7.35	52.78
				E1	emm4	23 (36)
				E1	emm60	13 (13)
				E1	emm78	6 (6)
				E1	emm165	5 (5)
				E1	emm176	1 (1)
				E2 (13 types)	191 sub-types		2.15
				E2	emm13	3 (3)
				E2	emm27	3 (3)
				E2	emm50	3 (3)
				E2	emm66	3 (3)
				E2	emm68	10 (11)
				E2	emm76	25 (26)
				E2	emm90	29 (29)
				E2	emm92	31 (31)
				E2	emm104	11 (11)
				E2	emm106	7 (7)
				E2	emm110	5 (6)
				E2	emm117	1 (1)
				E2	emm168	3 (3)
				E3 (9 types)			6.85
				E3	emm9	15 (17)
				E3	emm15	5 (5)
				E3	emm44	30 (33)
				E3	emm49	21 (21)
				E3	emm87	2 (41)
				E3	emm113	6 (6)
				E3	emm118	12 (12)
				E3	emm183	7 (7)
				E3	emm209	1 (5)
				E4 (16 types)			22.8
				E4	emm2	11 (11)
				E4	emm8	12 (12)
				E4	emm22	29 (29)
				E4	emm28	29 (29)
				E4	emm73	20 (23)
				E4	emm77	36 (38)
				E4	emm84	1 (1)
				E4	emm88	4 (4)
				E4	emm89	58 (61)
				E4	emm102	5 (6)
				E4	emm109	4 (5)
				E4	emm112	5 (5)
				E4	emm114	7 (7)
				E4	emm124	9 (9)
				E4	emm169	8 (8)
				E4	emm232	26 (26)
				E6 (13 types)			7.69
				E6	emm11	46 (49)
				E6	emm42	5 (5)
				E6	emm48	1 (1)
				E6	emm59	20 (19)
				E6	emm63	13 (13)
				E6	emm65	41 (42)
				E6	emm75	37 (39)
				E6	emm81	36 (42)
				E6	emm85	12 (12)
				E6	emm94	5 (5)
				E6	emm99	9 (9)
				E6	emm177	1 (1)
				E6	emm191	1 (1)
				D1 (3 types)			0.09
				D1	emm36	8 (8)
				D1	emm54	11 (11)
				D1	emm207	5 (5)
				D2 (4 types)			0.32
				D2	emm32	1 (1)
				D2	emm71	18 (18)
				D2	emm100	20 (20)
				D2	emm115	2 (2)
				D3 (2 types)			0.06
				D3	emm123	11 (11)
				D3	emm217	4 (4)
				D4 (25 types)			4.28
				D4	emm33	17 (17)
				D4	emm41	19 (19)
				D4	emm43	3 (3)
				D4	emm52	5 (5)
				D4	emm53	26 (26)
				D4	emm56	20 (20)
				D4	emm64	5 (6)
				D4	emm70	39 (39)
				D4	emm80	13 (13)
				D4	emm83	20 (21)
				D4	emm86	13 (13)
				D4	emm91	12 (15)
				D4	emm93	21 (22)
				D4	emm98	8 (8)
				D4	emm101	18 (18)
				D4	emm108	14 (14)
				D4	emm116	8 (7)
				D4	emm119	3 (3)
				D4	emm178	1 (1)
				D4	emm186	1 (1)
				D4	emm192	3 (3)
				D4	emm223	1 (1)
				D4	emm224	1 (1)
				D4	emm225	3 (3)
				D4	emm230	8 (8)
				D5 (2 types)			0.05
				D5	emm97	9 (9)
				D5	emm184	1 (1)
				M18	emm18	15 (21)	0.72
				M74	emm74	39 (39)	0.17
				M95	emm95	8 (8)	0.09
				M105	emm105	11 (11)	0.07
				M111	emm111	5 (5)	0.02
				M122	emm122	5 (5)	0.03
				M179	emm179	8 (8)	0.01
				M185	emm185	1 (1)	0.01
				M218	emm218	9 (9)	0
				M221	emm221	3 (3)	0.02
				No cluster	emm126	1 (1)	0
				No cluster	emm147	2 (2)	0
				No cluster	emm151	3 (3)	0
				No cluster	emm162	1 (1)	0
mga-mrp-emm-pgs-enn-scpA	10.9	184	D/E	E3	emm25	38 (39)	0.25	3.18
				E3	emm58	25 (28)	0.65
				E3	emm79	2 (2)	0.12
				E3	emm82	57 (63)	0.73
				E3	emm87	39 (41)	1.28
				E3	emm103	19 (19)	0.13
				E3	emm209	4 (5)	0.02
mga-emm-scpA	3.9	65	A	A-C5	emm3	30 (30)	7.13	23.51
				Clade Y	emm5	1 (1)	1.39
				Clade Y	emm6	12 (12)	3.49
				A-C4	emm12	1 (24)	11.01
				Clade Y	emm14	2 (2)	0.19
				Clade Y	emm19	5 (17)	0.08
				A-C4	emm39	1 (14)	0.04
				Clade Y	emm57	4 (9)	0.18
				E5	emm137	2 (2)	0
				A-C2	emm197	4 (4)	0
				A-C4	emm229	2 (2)	0
mga-emm-sic-scpA	3.6	60	-	A-C3	emm1	33 (33)	18.25	29.56
				A-C4	emm12	23 (24)	11.01
				Clade Y	emm55	3 (3)	0.3
mga-mrp-emm-scpA	2.8	48	-	E1	emm4	8 (36)	6.63	20.3577
				E3	emm9	1 (16)	0.51
				E6	emm11	3 (49)	2.18775
				E3	emm25	1 (39)	0.25
				E3	emm44	3 (33)	1.29897
				E3	emm58	3 (28)	0.65
				E2	emm68	1 (11)	0.228767
				E4	emm73	3 (23)	0.72
				E6	emm75	2 (39)	2.95819
				E4	emm77	1 (37)	2.69524
				E6	emm81	6 (42)	1.49882
				E3	emm82	6 (63)	0.73
				E4	emm89	4 (62)	4.53852
				E4	emm102	1 (6)	0.205101
mga-emm-enn-scpA	1.5	26	C	Clade Y	emm18	6 (21)	0.72	1.67
				Clade Y	emm24	2 (2)	0.02
				A-C4	emm39	13 (14)	0.04
				D4	emm83	1 (21)	0.64
				D4	emm91	1 (13)	0.16
				Clade Y	emm222	1 (1)	0.01
				Clade Y	emm233	1 (1)	0
				D4	emm64	1 (6)	0.08
mga-emm-sph-scpA	1.2	19	-	Clade Y	emm19	12 (17)	0.08	0.27
				Clade Y	emm57	5 (9)	0.18
				A-C3	emm238	1 (9)	0.01
mga-emm-sph-sic-scpA	0.5	8	-	A-C3	emm238	8 (9)	0.01
mga-mrp-enn-scpA	0.1	1	-	N/A	N/A
mga-mrp-emm-emm-enn-scpA	0.1	2	-	E6	emm65	1 (23)	0.14
				D4	emm93	1 (3)	0.16
